# Supplementary material for: Exosomal miRNAs in the plasma of Cynoglossus semilaevis infected with Vibrio harveyi: Pleiotropic regulators and potential biomarkers involved in inflammatory and immune responses
Source: Front Immunol. 2022 Aug 18;13:949670. doi: 10.3389/fimmu.2022.949670 (PMC9433998; doi:10.3389/fimmu.2022.949670)
Supplement: Supplementary File 1 — Construction of microRNA library. [file Table_1.xlsx]

## Sheet: Reads in 21 samples
Overview of reads from raw data to cleaned sequences.
3ADT&length filter: reads removed due to 3ADT not found and length with <18 nt and >25 nt were removed(for plants); length with<18 and >26 were remove(for animals).
Junk reads:Junk: >=2N, >=7A, >=8C, >=6G, >=7T, >=10Dimer, >=6Trimer, or >=5Tetramer.
Clean reads: equal to raw reads - 3ADT&length filter - Junk reads.
Rfam:Collection of many common non-coding RNA families except micro RNA; http://rfam.janelia.org.
Repeats:Prototypic sequences representing repetitive DNA from different eukaryotic species; http://www.girinst.org/repbase.
Notes:valid reads may not be equal to raw reads - 3ADT&length filter - Junk reads - mRNA - Rfam - Repeats, because there are overlapped sequences between mRNA,Rfam and Repeats, details please refer to _comp_others.txt in fold 2_MappedData.
mRNA_Database:www
		C_6h1				C_6h2				C_6h3				C_96h1				C_96h2				C_96h3				IN_6h1				IN_6h2				IN_6h3				IN_16h1				IN_16h2				IN_16h3
lib	type	Total	% of Total	uniq	% of uniq	Total	% of Total	uniq	% of uniq	Total	% of Total	uniq	% of uniq	Total	% of Total	uniq	% of uniq	Total	% of Total	uniq	% of uniq	Total	% of Total	uniq	% of uniq	Total	% of Total	uniq	% of uniq	Total	% of Total	uniq	% of uniq	Total	% of Total	uniq	% of uniq	Total	% of Total	uniq	% of uniq	Total	% of Total	uniq	% of uniq	Total	% of Total	uniq	% of uniq
Raw reads	NA	11074305	100	1833705	100	15647775	100	2094901	100	16091951	100	2511113	100	13766443	100	2065954	100	16383732	100	2531346	100	9244023	100	1474649	100	13203036	100	2363085	100	18300134	100	2104027	100	9710225	100	1425452	100	13205279	100	1912414	100	18032862	100	3065385	100	15026916	100	2306933	100
3ADT&length filter	Sequence type	3148037	28.43	848975	46.3	3332808	21.3	952379	45.46	6080121	37.78	1252198	49.87	3941275	28.63	1038113	50.25	4492721	27.42	1170165	46.23	2460944	26.62	703545	47.71	4463340	33.81	1189863	50.35	4753274	25.97	1048351	49.83	2211601	22.78	677024	47.5	4312433	32.66	1018839	53.28	7322892	40.61	1693912	55.26	5583170	37.15	1239572	53.73
Junk reads	Sequence type	45023	0.41	10290	0.56	66214	0.42	12571	0.6	42796	0.27	13043	0.52	39358	0.29	9613	0.47	68489	0.42	14031	0.55	25712	0.28	8303	0.56	50427	0.38	14822	0.63	47452	0.26	12095	0.57	23879	0.25	7706	0.54	32093	0.24	8876	0.46	65526	0.36	14463	0.47	38154	0.25	10242	0.44
Clean reads	Sequence type	7881245	71.17	838685	45.74	12248753	78.28	939808	44.86	9969034	61.95	1239155	49.35	9785810	71.08	1028500	49.78	11822522	72.16	1156134	45.67	6757367	73.1	695242	47.15	8689269	65.81	1175041	49.72	13499408	73.77	1036256	49.25	7474745	76.98	669318	46.95	8860753	67.1	1009963	52.81	10644444	59.03	1679449	54.79	9405592	62.59	1229330	53.29
Rfam	RNA class	1470126	13.28	36795	2.01	1814018	11.59	43919	2.1	1864441	11.59	46676	1.86	1331850	9.67	33353	1.61	2363443	14.43	51323	2.03	975607	10.55	26342	1.79	1355397	10.27	41021	1.74	1635771	8.94	37161	1.77	771224	7.94	24238	1.7	1169810	8.86	28318	1.48	2070490	11.48	47397	1.55	1468847	9.77	33476	1.45
mRNA	RNA class	996376	9	4972	0.27	2355739	15.05	6672	0.32	649846	4.04	5280	0.21	1937864	14.08	5651	0.27	930889	5.68	6038	0.24	857225	9.27	3921	0.27	685050	5.19	5083	0.22	3071736	16.79	6278	0.3	1857884	19.13	4714	0.33	1837656	13.92	5675	0.3	1106084	6.13	6658	0.22	2165665	14.41	5677	0.25
Repeats	RNA class	5417	0.05	281	0.02	11262	0.07	334	0.02	6697	0.04	300	0.01	12240	0.09	314	0.02	6817	0.04	334	0.01	5472	0.06	221	0.01	4798	0.04	219	0.01	12342	0.07	332	0.02	7600	0.08	251	0.02	16198	0.12	336	0.02	6708	0.04	317	0.01	10454	0.07	350	0.02
valid reads	Sequence type	5461060	49.31	934062	50.94	8141474	52.03	1080993	51.6	7499266	46.6	1195512	47.61	6561167	47.66	980622	47.47	8583946	52.39	1291444	51.02	4950181	53.55	733575	49.75	6684923	50.63	1113652	47.13	8852120	48.37	1001808	47.61	4878115	50.24	712942	50.02	5912407	44.77	852191	44.56	7529790	41.76	1304691	42.56	5830562	38.8	1019582	44.2
[truncated: 36 more columns]

## Sheet: Reads in 7 groups
	valid reads+Rfam other=miRNA+low copy reads +unmapped reads
		C_6h				C_96h				IN_6h				IN_16h				IN_48h				IN_72h				IN_96h
	Reads type	Total	% of Total	uniq	% of uniq	Total	% of Total	uniq	% of uniq	Total	% of Total	uniq	% of uniq	Total	% of Total	uniq	% of uniq	Total	% of Total	uniq	% of uniq	Total	% of Total	uniq	% of uniq	Total	% of Total	uniq	% of uniq
	Raw reads	42814031	100	6439719	100	39394198	100	6071949	100	41213395	100	5892564	100	46265057	100	7284732	100	40818120	100	5345477	100	42503600	100	6825880	100	46730479	100	7211712	100
	3ADT&length filter	12560966	29.3384	3053552	47.4175	10894940	27.6562	2911823	47.9553	11428215	27.7294	2915238	49.4732	17218495	37.2171	3952323	54.2549	9732401	23.8433	2683121	50.1942	13408740	31.5473	3417342	50.0645	13968904	29.8925	3413369	47.3309
	Junk reads	154033	0.359772	35904	0.55754	133559	0.339032	31947	0.526141	121758	0.295433	34623	0.587571	135773	0.293468	33581	0.460978	103393	0.253302	27692	0.518045	135076	0.317799	38982	0.571091	169739	0.36323	41726	0.578587
	Clean reads	30099032	70.3018	3017648	46.8599	28365699	72.0048	2879876	47.4292	29663422	71.9752	2880615	48.8856	28910789	62.4895	3918742	53.7939	30982326	75.9034	2655429	49.6762	28959784	68.1349	3378360	49.4934	32591836	69.7443	3371643	46.7523
	Rfam	5148585	12.0255	127390	1.97819	4670900	11.8568	111018	1.82838	3762392	9.12905	102420	1.73812	4709147	10.1786	109191	1.4989	3264366	7.99735	91381	1.7095	4419758	10.3985	119908	1.75667	5890744	12.6058	131783	1.82735
	mRNA	4001961	9.34731	16924	0.262806	3725978	9.45819	15610	0.257084	5614670	13.6234	16075	0.272801	5109405	11.0438	18010	0.247229	7901513	19.3579	19002	0.355478	2355735	5.54244	17278	0.253125	3482991	7.45336	16209	0.224759
	Repeats	23376	0.0545989	915	0.0142087	24529	0.0622655	869	0.0143117	24740	0.060029	802	0.0136104	33360	0.0721063	1003	0.0137685	25743	0.0630676	910	0.0170237	50438	0.118668	1201	0.0175948	26213	0.056094	1007	0.0139634
	valid reads	21101800	49.2871	3210567	49.8557	20095294	51.0108	3005641	49.5004	20415158	49.5352	2828402	47.9995	19272759	41.6573	3176464	43.6044	20046216	49.1111	2528835	47.3079	22372640	52.637	3237435	47.4288	23376333	50.0237	3613256	50.1026
	Mapped reads	C_6h	C_96h	IN_6h	IN_16h	IN_48h	IN_72h	IN_96h
	rRNA	2343067	2158433	2022727	2173799	1703673	2296729	2837277
	snoRNA	19824	21234	16827	23325	14902	18890	22400
	snRNA	8704	5690	16392	9843	117917	45564	9020
	tRNA	2476637	2236118	1446873	2317292	1255932	1783633	2751919
	Repbase	23376	24529	24740	33360	25743	50438	26213
	mRNA	4001961	3725978	5614670	5109405	7901513	2355735	3482991
	miRNA	1576625	1758049	2395713	2825762	3482928	3138635	1469350
	Total	10450194	9930031	11537942	12492786	14502608	9689624	10599170
	%	C_6h	C_96h	IN_6h	IN_16h	IN_48h	IN_72h	IN_96h	Total Average
	rRNA	22.4213	21.7364	17.5311	17.4004	11.7474	23.703	26.7689	20.1869
	snoRNA	0.1897	0.213836	0.145841	0.186708	0.102754	0.194951	0.211337	0.177875
	snRNA	0.0832903	0.0573009	0.14207	0.0787895	0.813074	0.470235	0.085101	0.247123
	tRNA	23.6994	22.5187	12.5401	18.549	8.66004	18.4077	25.9635	18.6198
	Repbase	0.22369	0.247018	0.214423	0.267034	0.177506	0.520536	0.247312	0.271074
	mRNA	38.2956	37.5223	48.6627	40.8988	54.4834	24.3119	32.861	39.5765
	miRNA	15.087	17.7044	20.7638	22.6191	24.0159	32.3917	13.8629	20.9207

## Sheet: Known&novel miRs in 7 group
Numbers	C6h	C96h	In6h	In16h	In48h	In72h	In96h
known miRNA	641	649	610	647	706	597	635
novel miRNA	179	136	174	163	177	123	147
C6h				C96h				In6h				In16h				In48h				In72h				In96h
known miRNA	seq	novel miRNA	seq	known miRNA	seq	novel miRNA	seq	known miRNA	seq	novel miRNA	seq	known miRNA	seq	novel miRNA	seq	known miRNA	seq	novel miRNA	seq	known miRNA	seq	novel miRNA	seq	known miRNA	seq	novel miRNA	seq
641		179		649		136		610		174		647		163		706		177		597		123		635		147
hhi-miR-1	TGGAATGTAAAGAAGTATGTAT	PC-5p-88229_127	TGTGACAACCAGACTGAACTAT	ssa-miR-1-5p_R+1_2ss15GA17AG	ACATACTTCTTTATATGCCCATA	PC-3p-97780_107	TTGTTCAATCTGGTTGTCACGT	hhi-miR-1	TGGAATGTAAAGAAGTATGTAT	PC-5p-88229_127	TGTGACAACCAGACTGAACTAT	hhi-miR-1	TGGAATGTAAAGAAGTATGTAT	PC-5p-88229_127	TGTGACAACCAGACTGAACTAT	ssa-miR-1-5p_R+1_2ss15GA17AG	ACATACTTCTTTATATGCCCATA	PC-5p-88229_127	TGTGACAACCAGACTGAACTAT	ssa-miR-1-5p_R+1_2ss15GA17AG	ACATACTTCTTTATATGCCCATA	PC-5p-88229_127	TGTGACAACCAGACTGAACTAT	hhi-miR-1	TGGAATGTAAAGAAGTATGTAT	PC-5p-88229_127	TGTGACAACCAGACTGAACTAT
pol-miR-1-3p	TGGAATGTAAAGAAGTATGTAT	PC-3p-52111_274	TTAACCAAACTGGAATGCAACA	hhi-miR-1	TGGAATGTAAAGAAGTATGTAT	PC-5p-366485_7	TGCATTCCAGTTTGGTTAAT	pol-miR-1-3p	TGGAATGTAAAGAAGTATGTAT	PC-3p-52111_274	TTAACCAAACTGGAATGCAACA	pol-miR-1-5p_L-1	CATACTTCTTTATATGCCCATA	PC-3p-97780_107	TTGTTCAATCTGGTTGTCACGT	hhi-miR-1	TGGAATGTAAAGAAGTATGTAT	PC-3p-97780_107	TTGTTCAATCTGGTTGTCACGT	hhi-miR-1	TGGAATGTAAAGAAGTATGTAT	PC-3p-97780_107	TTGTTCAATCTGGTTGTCACGT	pol-miR-1-3p	TGGAATGTAAAGAAGTATGTAT	PC-3p-97780_107	TTGTTCAATCTGGTTGTCACGT
dre-let-7i	TGAGGTAGTAGTTTGTGCTGTT	PC-5p-353_52171	CTTGGTTATTGAATGATGTGT	pol-miR-1-5p_L-1	CATACTTCTTTATATGCCCATA	PC-3p-52111_274	TTAACCAAACTGGAATGCAACA	dre-let-7i	TGAGGTAGTAGTTTGTGCTGTT	PC-5p-353_52171	CTTGGTTATTGAATGATGTGT	pol-miR-1-3p	TGGAATGTAAAGAAGTATGTAT	PC-3p-52111_274	TTAACCAAACTGGAATGCAACA	pol-miR-1-5p_L-1	CATACTTCTTTATATGCCCATA	PC-3p-52111_274	TTAACCAAACTGGAATGCAACA	pol-miR-1-5p_L-1	CATACTTCTTTATATGCCCATA	PC-3p-52111_274	TTAACCAAACTGGAATGCAACA	dre-let-7i	TGAGGTAGTAGTTTGTGCTGTT	PC-3p-52111_274	TTAACCAAACTGGAATGCAACA
chi-let-7i-3p_1ss9GT	CTGCGCAATCTACTGCCTTGCT	PC-3p-14030_1212	CACATCATTCAATAGCCAAGCC	pol-miR-1-3p	TGGAATGTAAAGAAGTATGTAT	PC-5p-353_52171	CTTGGTTATTGAATGATGTGT	chi-let-7i-3p_1ss9GT	CTGCGCAATCTACTGCCTTGCT	PC-3p-14030_1212	CACATCATTCAATAGCCAAGCC	dre-let-7i	TGAGGTAGTAGTTTGTGCTGTT	PC-5p-353_52171	CTTGGTTATTGAATGATGTGT	pol-miR-1-3p	TGGAATGTAAAGAAGTATGTAT	PC-5p-353_52171	CTTGGTTATTGAATGATGTGT	pol-miR-1-3p	TGGAATGTAAAGAAGTATGTAT	PC-5p-353_52171	CTTGGTTATTGAATGATGTGT	chi-let-7i-3p_1ss9GT	CTGCGCAATCTACTGCCTTGCT	PC-5p-353_52171	CTTGGTTATTGAATGATGTGT
dre-let-7a	TGAGGTAGTAGGTTGTATAGTT	PC-3p-50804_283	TTCGTTTCGTTTTCTGCTCTTT	dre-let-7i	TGAGGTAGTAGTTTGTGCTGTT	PC-3p-14030_1212	CACATCATTCAATAGCCAAGCC	dre-let-7a	TGAGGTAGTAGGTTGTATAGTT	PC-5p-76404_159	AAAGAGCAGAAAACGAAACGA	chi-let-7i-3p_1ss9GT	CTGCGCAATCTACTGCCTTGCT	PC-3p-14030_1212	CACATCATTCAATAGCCAAGCC	dre-let-7i	TGAGGTAGTAGTTTGTGCTGTT	PC-3p-14030_1212	CACATCATTCAATAGCCAAGCC	dre-let-7i	TGAGGTAGTAGTTTGTGCTGTT	PC-3p-14030_1212	CACATCATTCAATAGCCAAGCC	dre-let-7a	TGAGGTAGTAGGTTGTATAGTT	PC-3p-14030_1212	CACATCATTCAATAGCCAAGCC
ola-let-7a-3p_R+1	CTATACAACTTACTGTCTTTCC	PC-5p-73625_169	TTCTAGTAGCAACTGAAATCCT	chi-let-7i-3p_1ss9GT	CTGCGCAATCTACTGCCTTGCT	PC-5p-76404_159	AAAGAGCAGAAAACGAAACGA	ola-let-7a-3p_R+1	CTATACAACTTACTGTCTTTCC	PC-3p-50804_283	TTCGTTTCGTTTTCTGCTCTTT	dre-let-7a	TGAGGTAGTAGGTTGTATAGTT	PC-5p-76404_159	AAAGAGCAGAAAACGAAACGA	chi-let-7i-3p_1ss9GT	CTGCGCAATCTACTGCCTTGCT	PC-5p-76404_159	AAAGAGCAGAAAACGAAACGA	chi-let-7i-3p_1ss9GT	CTGCGCAATCTACTGCCTTGCT	PC-5p-76404_159	AAAGAGCAGAAAACGAAACGA	ola-let-7a-3p_R+1	CTATACAACTTACTGTCTTTCC	PC-5p-76404_159	AAAGAGCAGAAAACGAAACGA
hhi-let-7c_1ss10AT	TGAGGTAGTTGGTTGTATGGTT	PC-3p-151320_47	AAGGATTTCAGTTGCTACTAGA	dre-let-7a	TGAGGTAGTAGGTTGTATAGTT	PC-3p-50804_283	TTCGTTTCGTTTTCTGCTCTTT	hhi-let-7c_1ss10AT	TGAGGTAGTTGGTTGTATGGTT	PC-5p-73625_169	TTCTAGTAGCAACTGAAATCCT	ola-let-7a-3p_R+1	CTATACAACTTACTGTCTTTCC	PC-3p-50804_283	TTCGTTTCGTTTTCTGCTCTTT	dre-let-7a	TGAGGTAGTAGGTTGTATAGTT	PC-3p-50804_283	TTCGTTTCGTTTTCTGCTCTTT	dre-let-7a	TGAGGTAGTAGGTTGTATAGTT	PC-3p-50804_283	TTCGTTTCGTTTTCTGCTCTTT	hhi-let-7c_1ss10AT	TGAGGTAGTTGGTTGTATGGTT	PC-3p-50804_283	TTCGTTTCGTTTTCTGCTCTTT
dre-let-7c-3p_R-1_1ss12TC	CTGTACAACCTCCTAGCTTTC	PC-5p-69667_183	CATCTTTGCTCCATTTCTCCTG	ola-let-7a-3p_R+1	CTATACAACTTACTGTCTTTCC	PC-5p-73625_169	TTCTAGTAGCAACTGAAATCCT	dre-let-7c-3p_R-1_1ss12TC	CTGTACAACCTCCTAGCTTTC	PC-3p-151320_47	AAGGATTTCAGTTGCTACTAGA	hhi-let-7c_1ss10AT	TGAGGTAGTTGGTTGTATGGTT	PC-5p-73625_169	TTCTAGTAGCAACTGAAATCCT	ola-let-7a-3p_R+1	CTATACAACTTACTGTCTTTCC	PC-5p-73625_169	TTCTAGTAGCAACTGAAATCCT	ola-let-7a-3p_R+1	CTATACAACTTACTGTCTTTCC	PC-5p-73625_169	TTCTAGTAGCAACTGAAATCCT	dre-let-7c-3p_R-1_1ss12TC	CTGTACAACCTCCTAGCTTTC	PC-5p-73625_169	TTCTAGTAGCAACTGAAATCCT
oni-let-7a	TGAGGTAGTAGGTTGTATAGTT	PC-3p-32715_487	AGAAATGGAGCAAAGATGGTGA	hhi-let-7c_1ss10AT	TGAGGTAGTTGGTTGTATGGTT	PC-3p-151320_47	AAGGATTTCAGTTGCTACTAGA	oni-let-7a	TGAGGTAGTAGGTTGTATAGTT	PC-5p-69667_183	CATCTTTGCTCCATTTCTCCTG	dre-let-7c-3p_R-1_1ss12TC	CTGTACAACCTCCTAGCTTTC	PC-3p-151320_47	AAGGATTTCAGTTGCTACTAGA	hhi-let-7c_1ss10AT	TGAGGTAGTTGGTTGTATGGTT	PC-5p-69667_183	CATCTTTGCTCCATTTCTCCTG	hhi-let-7c_1ss10AT	TGAGGTAGTTGGTTGTATGGTT	PC-3p-151320_47	AAGGATTTCAGTTGCTACTAGA	oni-let-7a	TGAGGTAGTAGGTTGTATAGTT	PC-3p-151320_47	AAGGATTTCAGTTGCTACTAGA
ssa-let-7a-4-3p_1ss15GA	CTATACAGTCTATTACCTTCCT	PC-5p-129287_64	TCGTACGCAGCTGAACTTCTT	dre-let-7c-3p_R-1_1ss12TC	CTGTACAACCTCCTAGCTTTC	PC-3p-32715_487	AGAAATGGAGCAAAGATGGTGA	ssa-let-7a-4-3p_1ss15GA	CTATACAGTCTATTACCTTCCT	PC-3p-32715_487	AGAAATGGAGCAAAGATGGTGA	oni-let-7a	TGAGGTAGTAGGTTGTATAGTT	PC-5p-69667_183	CATCTTTGCTCCATTTCTCCTG	dre-let-7c-3p_R-1_1ss12TC	CTGTACAACCTCCTAGCTTTC	PC-3p-32715_487	AGAAATGGAGCAAAGATGGTGA	dre-let-7c-3p_R-1_1ss12TC	CTGTACAACCTCCTAGCTTTC	PC-5p-69667_183	CATCTTTGCTCCATTTCTCCTG	ssa-let-7a-4-3p_1ss15GA	CTATACAGTCTATTACCTTCCT	PC-5p-69667_183	CATCTTTGCTCCATTTCTCCTG
ssa-let-7a-3p_R-1_1ss8GA	CTGTACAACCTCCTAGCTTTC	PC-3p-139062_55	AAGTCCACGTTGGGTACGAAACT	oni-let-7a	TGAGGTAGTAGGTTGTATAGTT	PC-5p-129287_64	TCGTACGCAGCTGAACTTCTT	ssa-let-7a-3p_R-1_1ss8GA	CTGTACAACCTCCTAGCTTTC	PC-5p-129287_64	TCGTACGCAGCTGAACTTCTT	ssa-let-7a-4-3p_1ss15GA	CTATACAGTCTATTACCTTCCT	PC-3p-32715_487	AGAAATGGAGCAAAGATGGTGA	oni-let-7a	TGAGGTAGTAGGTTGTATAGTT	PC-5p-129287_64	TCGTACGCAGCTGAACTTCTT	oni-let-7a	TGAGGTAGTAGGTTGTATAGTT	PC-3p-32715_487	AGAAATGGAGCAAAGATGGTGA	ssa-let-7a-3p_R-1_1ss8GA	CTGTACAACCTCCTAGCTTTC	PC-3p-32715_487	AGAAATGGAGCAAAGATGGTGA
ola-let-7b_R+1	TGAGGTAGTAGGTTGTGTGGTT	PC-5p-117681_77	CGGATTTTCCTCTCCAGTACTCT	ssa-let-7a-4-3p_1ss15GA	CTATACAGTCTATTACCTTCCT	PC-5p-117681_77	CGGATTTTCCTCTCCAGTACTCT	ola-let-7b_R+1	TGAGGTAGTAGGTTGTGTGGTT	PC-3p-139062_55	AAGTCCACGTTGGGTACGAAACT	ssa-let-7a-3p_R-1_1ss8GA	CTGTACAACCTCCTAGCTTTC	PC-5p-129287_64	TCGTACGCAGCTGAACTTCTT	ssa-let-7a-4-3p_1ss15GA	CTATACAGTCTATTACCTTCCT	PC-3p-139062_55	AAGTCCACGTTGGGTACGAAACT	ssa-let-7a-4-3p_1ss15GA	CTATACAGTCTATTACCTTCCT	PC-5p-562646_5	AAAGTAGAACTATGGTATT	ola-let-7b_R+1	TGAGGTAGTAGGTTGTGTGGTT	PC-3p-139062_55	AAGTCCACGTTGGGTACGAAACT
hsa-let-7b-3p_R-2	CTATACAACCTACTGCCTTC	PC-3p-8238_2086	GTGCTGTAGCTAACGCATT	ssa-let-7a-3p_R-1_1ss8GA	CTGTACAACCTCCTAGCTTTC	PC-3p-8238_2086	GTGCTGTAGCTAACGCATT	hsa-let-7b-3p_R-2	CTATACAACCTACTGCCTTC	PC-5p-334620_8	TCACTGTGTGGGGCGGGAGCTGT	ola-let-7b_R+1	TGAGGTAGTAGGTTGTGTGGTT	PC-3p-139062_55	AAGTCCACGTTGGGTACGAAACT	ssa-let-7a-3p_R-1_1ss8GA	CTGTACAACCTCCTAGCTTTC	PC-5p-117681_77	CGGATTTTCCTCTCCAGTACTCT	ssa-let-7a-3p_R-1_1ss8GA	CTGTACAACCTCCTAGCTTTC	PC-5p-117681_77	CGGATTTTCCTCTCCAGTACTCT	hsa-let-7b-3p_R-2	CTATACAACCTACTGCCTTC	PC-5p-117681_77	CGGATTTTCCTCTCCAGTACTCT
oni-let-7g_1ss12TG	TGAGGTAGTAGGTTGTATAGTT	PC-5p-69776_183	AGGACTCTGAGGACCCTGAAGG	ola-let-7b_R+1	TGAGGTAGTAGGTTGTGTGGTT	PC-5p-69776_183	AGGACTCTGAGGACCCTGAAGG	oni-let-7g_1ss12TG	TGAGGTAGTAGGTTGTATAGTT	PC-5p-543241_5	GAGTCCTGTTAGGCAGCTGGAT	hsa-let-7b-3p_R-2	CTATACAACCTACTGCCTTC	PC-5p-117681_77	CGGATTTTCCTCTCCAGTACTCT	ola-let-7b_R+1	TGAGGTAGTAGGTTGTGTGGTT	PC-3p-8238_2086	GTGCTGTAGCTAACGCATT	ola-let-7b_R+1	TGAGGTAGTAGGTTGTGTGGTT	PC-3p-8238_2086	GTGCTGTAGCTAACGCATT	oni-let-7g_1ss12TG	TGAGGTAGTAGGTTGTATAGTT	PC-3p-8238_2086	GTGCTGTAGCTAACGCATT
ssa-let-7g-3p_1ss22CT	CTATACAGTCTACTGTCTTTCT	PC-5p-15783_1068	TAATACATCATTCAGACTCTGA	hsa-let-7b-3p_R-2	CTATACAACCTACTGCCTTC	PC-5p-15783_1068	TAATACATCATTCAGACTCTGA	ssa-let-7g-3p_1ss22CT	CTATACAGTCTACTGTCTTTCT	PC-3p-402459_6	CTAGTTGCCTAAAAGGACTCCT	oni-let-7g_1ss12TG	TGAGGTAGTAGGTTGTATAGTT	PC-3p-8238_2086	GTGCTGTAGCTAACGCATT	hsa-let-7b-3p_R-2	CTATACAACCTACTGCCTTC	PC-5p-69776_183	AGGACTCTGAGGACCCTGAAGG	hsa-let-7b-3p_R-2	CTATACAACCTACTGCCTTC	PC-5p-69776_183	AGGACTCTGAGGACCCTGAAGG	ssa-let-7g-3p_1ss22CT	CTATACAGTCTACTGTCTTTCT	PC-5p-69776_183	AGGACTCTGAGGACCCTGAAGG
oni-let-7i	TGAGGTAGTAGTTTGTGCTGTT	PC-3p-116296_78	AAACACAGGTCTCTGCGA	oni-let-7g_1ss12TG	TGAGGTAGTAGGTTGTATAGTT	PC-3p-258869_14	TTTTTCTTCCTGAGCTCAGCCC	oni-let-7i	TGAGGTAGTAGTTTGTGCTGTT	PC-5p-117681_77	CGGATTTTCCTCTCCAGTACTCT	ssa-let-7g-3p_1ss22CT	CTATACAGTCTACTGTCTTTCT	PC-5p-69776_183	AGGACTCTGAGGACCCTGAAGG	oni-let-7g_1ss12TG	TGAGGTAGTAGGTTGTATAGTT	PC-5p-15783_1068	TAATACATCATTCAGACTCTGA	oni-let-7g_1ss12TG	TGAGGTAGTAGGTTGTATAGTT	PC-5p-15783_1068	TAATACATCATTCAGACTCTGA	oni-let-7i	TGAGGTAGTAGTTTGTGCTGTT	PC-5p-15783_1068	TAATACATCATTCAGACTCTGA
ssa-let-7i-2-3p_2ss9GT22CT	CTGCGCAATCTACTGCCTTGCT	PC-5p-364201_7	TAGACTGTGTCCTTAATAAGC	ssa-let-7g-3p_1ss22CT	CTATACAGTCTACTGTCTTTCT	PC-3p-116296_78	AAACACAGGTCTCTGCGA	ssa-let-7i-2-3p_2ss9GT22CT	CTGCGCAATCTACTGCCTTGCT	PC-3p-8238_2086	GTGCTGTAGCTAACGCATT	oni-let-7i	TGAGGTAGTAGTTTGTGCTGTT	PC-5p-15783_1068	TAATACATCATTCAGACTCTGA	ssa-let-7g-3p_1ss22CT	CTATACAGTCTACTGTCTTTCT	PC-5p-396717_6	TGAGCTGGGTTGGCTGTTGTGTA	ssa-let-7g-3p_1ss22CT	CTATACAGTCTACTGTCTTTCT	PC-3p-116296_78	AAACACAGGTCTCTGCGA	ssa-let-7i-2-3p_2ss9GT22CT	CTGCGCAATCTACTGCCTTGCT	PC-3p-209819_23	TGTGAGTCCAGTTGCCTTCTT
oni-let-7e	TGAGGTAGTAGATTGAATAGTT	PC-5p-260564_14	TGGCTTGGCTATTGAATGATGT	oni-let-7i	TGAGGTAGTAGTTTGTGCTGTT	PC-5p-260564_14	TGGCTTGGCTATTGAATGATGT	oni-let-7e	TGAGGTAGTAGATTGAATAGTT	PC-5p-69776_183	AGGACTCTGAGGACCCTGAAGG	ssa-let-7i-2-3p_2ss9GT22CT	CTGCGCAATCTACTGCCTTGCT	PC-3p-271959_13	CATAACGTTGACACGGCTCAGT	oni-let-7i	TGAGGTAGTAGTTTGTGCTGTT	PC-3p-271959_13	CATAACGTTGACACGGCTCAGT	oni-let-7i	TGAGGTAGTAGTTTGTGCTGTT	PC-3p-78880_152	TGAACGGAACTGAAATGTTAGT	oni-let-7e	TGAGGTAGTAGATTGAATAGTT	PC-5p-168013_37	ATGTTGAGACGGAGAAGGAAGA
ssa-let-7e-3p_1ss21CT	CTATACAATCTACTGTCTTTTC	PC-3p-218316_21	GTTTGCAGACTAGGATGGATTC	ssa-let-7i-2-3p_2ss9GT22CT	CTGCGCAATCTACTGCCTTGCT	PC-3p-218316_21	GTTTGCAGACTAGGATGGATTC	ssa-let-7e-3p_1ss21CT	CTATACAATCTACTGTCTTTTC	PC-5p-15783_1068	TAATACATCATTCAGACTCTGA	oni-let-7e	TGAGGTAGTAGATTGAATAGTT	PC-3p-209819_23	TGTGAGTCCAGTTGCCTTCTT	ssa-let-7i-2-3p_2ss9GT22CT	CTGCGCAATCTACTGCCTTGCT	PC-5p-168013_37	ATGTTGAGACGGAGAAGGAAGA	ssa-let-7i-2-3p_2ss9GT22CT	CTGCGCAATCTACTGCCTTGCT	PC-3p-86773_131	TGCACGTAGAGAACATTTTTAT	ssa-let-7e-3p_1ss21CT	CTATACAATCTACTGTCTTTTC	PC-3p-116296_78	AAACACAGGTCTCTGCGA
dre-let-7g	TGAGGTAGTAGTTTGTATAGTT	PC-3p-78880_152	TGAACGGAACTGAAATGTTAGT	oni-let-7e	TGAGGTAGTAGATTGAATAGTT	PC-3p-78880_152	TGAACGGAACTGAAATGTTAGT	dre-let-7g	TGAGGTAGTAGTTTGTATAGTT	PC-5p-396717_6	TGAGCTGGGTTGGCTGTTGTGTA	ssa-let-7e-3p_1ss21CT	CTATACAATCTACTGTCTTTTC	PC-5p-168013_37	ATGTTGAGACGGAGAAGGAAGA	oni-let-7e	TGAGGTAGTAGATTGAATAGTT	PC-3p-116296_78	AAACACAGGTCTCTGCGA	oni-let-7e	TGAGGTAGTAGATTGAATAGTT	PC-5p-376481_7	CAGCAGCTGTTGATTCACCACT	dre-let-7g	TGAGGTAGTAGTTTGTATAGTT	PC-3p-218316_21	GTTTGCAGACTAGGATGGATTC
dre-let-7g-1-p3	CTATACAGCCTACTGTCTTTCT	PC-3p-576554_5	TCTCTGAAGACCAGGCTGCCAGCTT	ssa-let-7e-3p_1ss21CT	CTATACAATCTACTGTCTTTTC	PC-3p-152393_46	TAACAAAAGAACAAATATGAAT	dre-let-7g-1-p3	CTATACAGCCTACTGTCTTTCT	PC-3p-209819_23	TGTGAGTCCAGTTGCCTTCTT	dre-let-7g	TGAGGTAGTAGTTTGTATAGTT	PC-3p-116296_78	AAACACAGGTCTCTGCGA	ssa-let-7e-3p_1ss21CT	CTATACAATCTACTGTCTTTTC	PC-5p-364201_7	TAGACTGTGTCCTTAATAAGC	ssa-let-7e-3p_1ss21CT	CTATACAATCTACTGTCTTTTC	PC-3p-16747_1006	TGAAATGTTCAGGACCACTGA	dre-let-7g-1-p3	CTATACAGCCTACTGTCTTTCT	PC-3p-78880_152	TGAACGGAACTGAAATGTTAGT
oni-let-7h	TGAGGTAGTAAGTTGTGTTGTT	PC-3p-152393_46	TAACAAAAGAACAAATATGAAT	dre-let-7g	TGAGGTAGTAGTTTGTATAGTT	PC-3p-16747_1006	TGAAATGTTCAGGACCACTGA	oni-let-7h	TGAGGTAGTAAGTTGTGTTGTT	PC-5p-168013_37	ATGTTGAGACGGAGAAGGAAGA	dre-let-7g-1-p3	CTATACAGCCTACTGTCTTTCT	PC-5p-260564_14	TGGCTTGGCTATTGAATGATGT	dre-let-7g	TGAGGTAGTAGTTTGTATAGTT	PC-5p-260564_14	TGGCTTGGCTATTGAATGATGT	dre-let-7g	TGAGGTAGTAGTTTGTATAGTT	PC-5p-41142_371	TGGGCAGCTGATTCAAGTAACT	oni-let-7h	TGAGGTAGTAAGTTGTGTTGTT	PC-3p-86773_131	TGCACGTAGAGAACATTTTTAT
ssa-let-7h-3p	CTATACAACTTACTGCCTTCCT	PC-3p-552259_5	GCGGTGGACCAGCAGCTCTGA	dre-let-7g-1-p3	CTATACAGCCTACTGTCTTTCT	PC-5p-41142_371	TGGGCAGCTGATTCAAGTAACT	ssa-let-7h-3p	CTATACAACTTACTGCCTTCCT	PC-3p-258869_14	TTTTTCTTCCTGAGCTCAGCCC	oni-let-7h	TGAGGTAGTAAGTTGTGTTGTT	PC-3p-218316_21	GTTTGCAGACTAGGATGGATTC	dre-let-7g-1-p3	CTATACAGCCTACTGTCTTTCT	PC-3p-218316_21	GTTTGCAGACTAGGATGGATTC	dre-let-7g-1-p3	CTATACAGCCTACTGTCTTTCT	PC-3p-28343_573	TTACTTGAATCGGATGCCCATT	ssa-let-7h-3p	CTATACAACTTACTGCCTTCCT	PC-5p-177677_33	AGCGGTTCTGGACACTTCAACA
hhi-let-7j	TGAGGTAGTTGTTTGTACAGTT	PC-5p-269465_13	TCTGTCTCACAAAGCTAAGCT	oni-let-7h	TGAGGTAGTAAGTTGTGTTGTT	PC-3p-28343_573	TTACTTGAATCGGATGCCCATT	hhi-let-7j	TGAGGTAGTTGTTTGTACAGTT	PC-3p-116296_78	AAACACAGGTCTCTGCGA	ssa-let-7h-3p	CTATACAACTTACTGCCTTCCT	PC-3p-78880_152	TGAACGGAACTGAAATGTTAGT	oni-let-7h	TGAGGTAGTAAGTTGTGTTGTT	PC-3p-78880_152	TGAACGGAACTGAAATGTTAGT	oni-let-7h	TGAGGTAGTAAGTTGTGTTGTT	PC-5p-110667_86	AACGGAACCAAGGACACTTGAT	hhi-let-7j	TGAGGTAGTTGTTTGTACAGTT	PC-3p-16747_1006	TGAAATGTTCAGGACCACTGA
gmo-let-7j-3p_1ss22CT	CTGTACAAGTGACTGCCTTGCT	PC-5p-632138_5	TAAGTTAGCTGCTATCTGAGT	ssa-let-7h-3p	CTATACAACTTACTGCCTTCCT	PC-5p-110667_86	AACGGAACCAAGGACACTTGAT	gmo-let-7j-3p_1ss22CT	CTGTACAAGTGACTGCCTTGCT	PC-3p-218316_21	GTTTGCAGACTAGGATGGATTC	hhi-let-7j	TGAGGTAGTTGTTTGTACAGTT	PC-3p-86773_131	TGCACGTAGAGAACATTTTTAT	ssa-let-7h-3p	CTATACAACTTACTGCCTTCCT	PC-3p-86773_131	TGCACGTAGAGAACATTTTTAT	ssa-let-7h-3p	CTATACAACTTACTGCCTTCCT	PC-5p-123505_70	ACATCGAGGGTAACTGGACAGC	gmo-let-7j-3p_1ss22CT	CTGTACAAGTGACTGCCTTGCT	PC-5p-41142_371	TGGGCAGCTGATTCAAGTAACT
pol-let-7b-5p	TGAGGTAGTAGGTTGTGTGGTT	PC-5p-177677_33	AGCGGTTCTGGACACTTCAACA	hhi-let-7j	TGAGGTAGTTGTTTGTACAGTT	PC-5p-547819_5	CTCGGCCAGTCTCTGGTCTCGCT	pol-let-7b-5p	TGAGGTAGTAGGTTGTGTGGTT	PC-3p-78880_152	TGAACGGAACTGAAATGTTAGT	gmo-let-7j-3p_1ss22CT	CTGTACAAGTGACTGCCTTGCT	PC-5p-256881_15	TTTTGTAGTGTTGAGGATCTGA	hhi-let-7j	TGAGGTAGTTGTTTGTACAGTT	PC-5p-256881_15	TTTTGTAGTGTTGAGGATCTGA	hhi-let-7j	TGAGGTAGTTGTTTGTACAGTT	PC-3p-59251_230	TGTCCAGTTGCCCTCGGTGTAC	pol-let-7b-5p	TGAGGTAGTAGGTTGTGTGGTT	PC-3p-28343_573	TTACTTGAATCGGATGCCCATT
pol-let-7a-3p_R-1	CTATACAACCTACTGCCTTC	PC-3p-16747_1006	TGAAATGTTCAGGACCACTGA	gmo-let-7j-3p_1ss22CT	CTGTACAAGTGACTGCCTTGCT	PC-5p-123505_70	ACATCGAGGGTAACTGGACAGC	pol-let-7a-3p_R-1	CTATACAACCTACTGCCTTC	PC-3p-86773_131	TGCACGTAGAGAACATTTTTAT	pol-let-7b-5p	TGAGGTAGTAGGTTGTGTGGTT	PC-3p-152393_46	TAACAAAAGAACAAATATGAAT	gmo-let-7j-3p_1ss22CT	CTGTACAAGTGACTGCCTTGCT	PC-3p-152393_46	TAACAAAAGAACAAATATGAAT	gmo-let-7j-3p_1ss22CT	CTGTACAAGTGACTGCCTTGCT	PC-3p-293004_11	GAATCCTGCTCTCCCCACCA	pol-let-7a-3p_R-1	CTATACAACCTACTGCCTTC	PC-5p-110667_86	AACGGAACCAAGGACACTTGAT
gmo-let-7h-5p	TGAGGTAGTAAGTTGTGTTGTT	PC-5p-41142_371	TGGGCAGCTGATTCAAGTAACT	pol-let-7b-5p	TGAGGTAGTAGGTTGTGTGGTT	PC-3p-59251_230	TGTCCAGTTGCCCTCGGTGTAC	gmo-let-7h-5p	TGAGGTAGTAAGTTGTGTTGTT	PC-5p-504885_5	GGAAGTAAGTCTGAGGAATGTGT	pol-let-7a-3p_R-1	CTATACAACCTACTGCCTTC	PC-5p-269465_13	TCTGTCTCACAAAGCTAAGCT	pol-let-7b-5p	TGAGGTAGTAGGTTGTGTGGTT	PC-3p-236337_18	TCATTCCTCAGACTTACTTCCT	pol-let-7b-5p	TGAGGTAGTAGGTTGTGTGGTT	PC-5p-63052_211	CGGGTGGATGATTTTGCAATTT	gmo-let-7h-5p	TGAGGTAGTAAGTTGTGTTGTT	PC-3p-230288_19	TAAACTTGGACAATTTCACTCT
gmo-let-7h-2-3p	CTATACAACTTACTGCCTTC	PC-3p-28343_573	TTACTTGAATCGGATGCCCATT	pol-let-7a-3p_R-1	CTATACAACCTACTGCCTTC	PC-5p-63052_211	CGGGTGGATGATTTTGCAATTT	gmo-let-7h-2-3p	CTATACAACTTACTGCCTTC	PC-3p-236337_18	TCATTCCTCAGACTTACTTCCT	gmo-let-7h-5p	TGAGGTAGTAAGTTGTGTTGTT	PC-3p-16747_1006	TGAAATGTTCAGGACCACTGA	pol-let-7a-3p_R-1	CTATACAACCTACTGCCTTC	PC-5p-177677_33	AGCGGTTCTGGACACTTCAACA	pol-let-7a-3p_R-1	CTATACAACCTACTGCCTTC	PC-5p-386_46559	TAGCTTATATGACTGGTGTTGGC	gmo-let-7h-2-3p	CTATACAACTTACTGCCTTC	PC-3p-59251_230	TGTCCAGTTGCCCTCGGTGTAC
oni-let-7e-2-p3_1ss21CT	CTATACAATCTACTGTCTTTTC	PC-3p-329919_8	TGGAACAACAAGAAGTCGT	gmo-let-7h-5p	TGAGGTAGTAAGTTGTGTTGTT	PC-3p-128049_65	AATTGCACAGTATCCATCTGCAT	oni-let-7e-2-p3_1ss21CT	CTATACAATCTACTGTCTTTTC	PC-5p-376481_7	CAGCAGCTGTTGATTCACCACT	gmo-let-7h-2-3p	CTATACAACTTACTGCCTTC	PC-5p-41142_371	TGGGCAGCTGATTCAAGTAACT	gmo-let-7h-5p	TGAGGTAGTAAGTTGTGTTGTT	PC-3p-16747_1006	TGAAATGTTCAGGACCACTGA	gmo-let-7h-5p	TGAGGTAGTAAGTTGTGTTGTT	PC-3p-6293_2753	CAACAGTGGTCTGTAGGCTGCC	oni-let-7e-2-p3_1ss21CT	CTATACAATCTACTGTCTTTTC	PC-5p-63052_211	CGGGTGGATGATTTTGCAATTT
ipu-let-7a-5-p3_1ss8GA	CTATACAATCTATTGCCTTCCT	PC-5p-110667_86	AACGGAACCAAGGACACTTGAT	gmo-let-7h-2-3p	CTATACAACTTACTGCCTTC	PC-5p-386_46559	TAGCTTATATGACTGGTGTTGGC	ipu-let-7a-5-p3_1ss8GA	CTATACAATCTATTGCCTTCCT	PC-3p-546245_5	TTAGCTTTGGGAGACAGACAGT	oni-let-7e-2-p3_1ss21CT	CTATACAATCTACTGTCTTTTC	PC-3p-28343_573	TTACTTGAATCGGATGCCCATT	gmo-let-7h-2-3p	CTATACAACTTACTGCCTTC	PC-5p-41142_371	TGGGCAGCTGATTCAAGTAACT	gmo-let-7h-2-3p	CTATACAACTTACTGCCTTC	PC-5p-60680_223	AGGTCTCAATCTGTACAATCGC	ipu-let-7a-5-p3_1ss8GA	CTATACAATCTATTGCCTTCCT	PC-3p-128049_65	AATTGCACAGTATCCATCTGCAT
dre-let-7d-5p	TGAGGTAGTTGGTTGTATGGTT	PC-5p-123505_70	ACATCGAGGGTAACTGGACAGC	oni-let-7e-2-p3_1ss21CT	CTATACAATCTACTGTCTTTTC	PC-3p-6293_2753	CAACAGTGGTCTGTAGGCTGCC	dre-let-7d-5p	TGAGGTAGTTGGTTGTATGGTT	PC-5p-177677_33	AGCGGTTCTGGACACTTCAACA	ipu-let-7a-5-p3_1ss8GA	CTATACAATCTATTGCCTTCCT	PC-5p-110667_86	AACGGAACCAAGGACACTTGAT	oni-let-7e-2-p3_1ss21CT	CTATACAATCTACTGTCTTTTC	PC-3p-28343_573	TTACTTGAATCGGATGCCCATT	oni-let-7e-2-p3_1ss21CT	CTATACAATCTACTGTCTTTTC	PC-5p-613720_5	TCCAGAATGTGGGCCGCACCATC	dre-let-7d-5p	TGAGGTAGTTGGTTGTATGGTT	PC-5p-386_46559	TAGCTTATATGACTGGTGTTGGC
dre-let-7c-3p_R-1	CTGTACAACCTTCTAGCTTTC	PC-3p-59251_230	TGTCCAGTTGCCCTCGGTGTAC	ipu-let-7a-5-p3_1ss8GA	CTATACAATCTATTGCCTTCCT	PC-3p-127715_66	ACCATCGAGTGTTGATTGTACCT	dre-let-7c-3p_R-1	CTGTACAACCTTCTAGCTTTC	PC-3p-16747_1006	TGAAATGTTCAGGACCACTGA	dre-let-7d-5p	TGAGGTAGTTGGTTGTATGGTT	PC-3p-384731_6	CGAGACCAGAGACCGGCCGAGG	ipu-let-7a-5-p3_1ss8GA	CTATACAATCTATTGCCTTCCT	PC-5p-110667_86	AACGGAACCAAGGACACTTGAT	ipu-let-7a-5-p3_1ss8GA	CTATACAATCTATTGCCTTCCT	PC-5p-10319_1656	ATAGGTGGGAGGCTTTGA	dre-let-7c-3p_R-1	CTGTACAACCTTCTAGCTTTC	PC-3p-6293_2753	CAACAGTGGTCTGTAGGCTGCC
oni-miR-7	TGGAAGACTAGTGATTTTGTTGT	PC-5p-63052_211	CGGGTGGATGATTTTGCAATTT	dre-let-7d-5p	TGAGGTAGTTGGTTGTATGGTT	PC-5p-60680_223	AGGTCTCAATCTGTACAATCGC	oni-miR-7	TGGAAGACTAGTGATTTTGTTGT	PC-5p-41142_371	TGGGCAGCTGATTCAAGTAACT	dre-let-7c-3p_R-1	CTGTACAACCTTCTAGCTTTC	PC-3p-59251_230	TGTCCAGTTGCCCTCGGTGTAC	dre-let-7d-5p	TGAGGTAGTTGGTTGTATGGTT	PC-3p-230288_19	TAAACTTGGACAATTTCACTCT	dre-let-7d-5p	TGAGGTAGTTGGTTGTATGGTT	PC-3p-85807_133	CAATGTACCTGCAATGCAACAT	oni-miR-7	TGGAAGACTAGTGATTTTGTTGT	PC-3p-448700_6	CTAACAAATGTGTGGCGCCTCC
ssa-miR-7a-5p	TGGAAGACTAGTGATTTTGTTGT	PC-3p-128049_65	AATTGCACAGTATCCATCTGCAT	dre-let-7c-3p_R-1	CTGTACAACCTTCTAGCTTTC	PC-5p-533735_5	GGCTGGAAGAGCACCGCAC	tgu-miR-7-1-3p_R-1	CAACAAATCACAGTCTGCCA	PC-3p-28343_573	TTACTTGAATCGGATGCCCATT	oni-miR-7	TGGAAGACTAGTGATTTTGTTGT	PC-5p-63052_211	CGGGTGGATGATTTTGCAATTT	dre-let-7c-3p_R-1	CTGTACAACCTTCTAGCTTTC	PC-5p-123505_70	ACATCGAGGGTAACTGGACAGC	dre-let-7c-3p_R-1	CTGTACAACCTTCTAGCTTTC	PC-3p-1158_15441	TGGACGGAGAACTGATAAGAGG	ssa-miR-7a-5p	TGGAAGACTAGTGATTTTGTTGT	PC-5p-60680_223	AGGTCTCAATCTGTACAATCGC
pol-let-7d-5p	TGAGGTAGTTGGTTGTATGGTT	PC-5p-386_46559	TAGCTTATATGACTGGTGTTGGC	oni-miR-7	TGGAAGACTAGTGATTTTGTTGT	PC-5p-10319_1656	ATAGGTGGGAGGCTTTGA	ssa-miR-7a-5p	TGGAAGACTAGTGATTTTGTTGT	PC-5p-110667_86	AACGGAACCAAGGACACTTGAT	tgu-miR-7-1-3p_R-1	CAACAAATCACAGTCTGCCA	PC-3p-128049_65	AATTGCACAGTATCCATCTGCAT	oni-miR-7	TGGAAGACTAGTGATTTTGTTGT	PC-3p-59251_230	TGTCCAGTTGCCCTCGGTGTAC	oni-miR-7	TGGAAGACTAGTGATTTTGTTGT	PC-3p-5254_3316	ACAGTGTATGGTGGGTAG	pol-let-7d-5p	TGAGGTAGTTGGTTGTATGGTT	PC-5p-10319_1656	ATAGGTGGGAGGCTTTGA
pol-let-7d-3p_R-1	CTGTACAACCTTCTAGCTTTC	PC-3p-6293_2753	CAACAGTGGTCTGTAGGCTGCC	ssa-miR-7a-5p	TGGAAGACTAGTGATTTTGTTGT	PC-5p-295646_11	TCCTTCTTCCATCTGCTACGCA	ssa-miR-7a-3-3p_R-2	CAACAAATCACAGTCTGCCA	PC-3p-230288_19	TAAACTTGGACAATTTCACTCT	ssa-miR-7a-5p	TGGAAGACTAGTGATTTTGTTGT	PC-5p-386_46559	TAGCTTATATGACTGGTGTTGGC	tgu-miR-7-1-3p_R-1	CAACAAATCACAGTCTGCCA	PC-5p-63052_211	CGGGTGGATGATTTTGCAATTT	ssa-miR-7a-5p	TGGAAGACTAGTGATTTTGTTGT	PC-3p-75286_163	CAATGGATCTGCTGTGCAACA	pol-let-7d-3p_R-1	CTGTACAACCTTCTAGCTTTC	PC-3p-85807_133	CAATGTACCTGCAATGCAACAT
dre-miR-9-5p	TCTTTGGTTATCTAGCTGTATGA	PC-3p-127715_66	ACCATCGAGTGTTGATTGTACCT	pol-let-7d-5p	TGAGGTAGTTGGTTGTATGGTT	PC-3p-85807_133	CAATGTACCTGCAATGCAACAT	pol-let-7d-5p	TGAGGTAGTTGGTTGTATGGTT	PC-3p-59251_230	TGTCCAGTTGCCCTCGGTGTAC	ssa-miR-7a-3-3p_R-2	CAACAAATCACAGTCTGCCA	PC-3p-6293_2753	CAACAGTGGTCTGTAGGCTGCC	ssa-miR-7a-5p	TGGAAGACTAGTGATTTTGTTGT	PC-3p-128049_65	AATTGCACAGTATCCATCTGCAT	pol-let-7d-5p	TGAGGTAGTTGGTTGTATGGTT	PC-3p-103556_97	ATTACGAGAAGTGAAACCA	dre-miR-9-5p	TCTTTGGTTATCTAGCTGTATGA	PC-3p-1158_15441	TGGACGGAGAACTGATAAGAGG
dre-miR-9-3p_L+1	ATAAAGCTAGATAACCGAAAGT	PC-5p-60680_223	AGGTCTCAATCTGTACAATCGC	pol-let-7d-3p_R-1	CTGTACAACCTTCTAGCTTTC	PC-3p-1158_15441	TGGACGGAGAACTGATAAGAGG	pol-let-7d-3p_R-1	CTGTACAACCTTCTAGCTTTC	PC-3p-293004_11	GAATCCTGCTCTCCCCACCA	pol-let-7d-5p	TGAGGTAGTTGGTTGTATGGTT	PC-3p-127715_66	ACCATCGAGTGTTGATTGTACCT	ssa-miR-7a-3-3p_R-2	CAACAAATCACAGTCTGCCA	PC-5p-386_46559	TAGCTTATATGACTGGTGTTGGC	pol-let-7d-3p_R-1	CTGTACAACCTTCTAGCTTTC	PC-5p-168031_37	TCGTAGTCTTAACCATAAA	pol-miR-9b-5p	TCTTTGGTTATCTAGCTGTATGA	PC-3p-5254_3316	ACAGTGTATGGTGGGTAG
pol-miR-9b-5p	TCTTTGGTTATCTAGCTGTATGA	PC-5p-571616_5	ATGGCCAGGATGAAGGTAC	dre-miR-9-5p	TCTTTGGTTATCTAGCTGTATGA	PC-3p-5254_3316	ACAGTGTATGGTGGGTAG	dre-miR-9-5p	TCTTTGGTTATCTAGCTGTATGA	PC-5p-63052_211	CGGGTGGATGATTTTGCAATTT	pol-let-7d-3p_R-1	CTGTACAACCTTCTAGCTTTC	PC-5p-60680_223	AGGTCTCAATCTGTACAATCGC	pol-let-7d-5p	TGAGGTAGTTGGTTGTATGGTT	PC-3p-6293_2753	CAACAGTGGTCTGTAGGCTGCC	dre-miR-9-5p	TCTTTGGTTATCTAGCTGTATGA	PC-3p-163616_39	CTCCGTGATGCGTTGGTT	oni-miR-9a-5p_R+1	TCTTTGGTTATCTAGCTGTATGA	PC-3p-75286_163	CAATGGATCTGCTGTGCAACA
oni-miR-9a-5p_R+1	TCTTTGGTTATCTAGCTGTATGA	PC-3p-222747_20	TAGTGCAATGAAGTCAGAGC	dre-miR-9-3p_L+1	ATAAAGCTAGATAACCGAAAGT	PC-3p-75286_163	CAATGGATCTGCTGTGCAACA	dre-miR-9-3p_L+1	ATAAAGCTAGATAACCGAAAGT	PC-5p-386_46559	TAGCTTATATGACTGGTGTTGGC	dre-miR-9-5p	TCTTTGGTTATCTAGCTGTATGA	PC-3p-572876_5	ACCGTGTGTTTGTGTGTTTC	pol-let-7d-3p_R-1	CTGTACAACCTTCTAGCTTTC	PC-5p-496927_5	TAACGCCGAGATGGAAACAGGAC	dre-miR-9-3p_L+1	ATAAAGCTAGATAACCGAAAGT	PC-3p-22707_730	TGTCTCCTCCACCCTCCTCCT	dre-miR-9-4-3p	TAAAGCTAGAGAACCGAATGTA	PC-3p-103556_97	ATTACGAGAAGTGAAACCA
ola-miR-9a-3p_R+1	ATAAAGCTAGATAACCGAAAGT	PC-5p-10319_1656	ATAGGTGGGAGGCTTTGA	oni-miR-9b	TTTCGGTTATCTAGCTTTATGA	PC-3p-305414_10	TGGAGTCCTGGAGTCCTGGAGT	oni-miR-9b	TTTCGGTTATCTAGCTTTATGA	PC-3p-6293_2753	CAACAGTGGTCTGTAGGCTGCC	dre-miR-9-3p_L+1	ATAAAGCTAGATAACCGAAAGT	PC-5p-10319_1656	ATAGGTGGGAGGCTTTGA	dre-miR-9-5p	TCTTTGGTTATCTAGCTGTATGA	PC-3p-127715_66	ACCATCGAGTGTTGATTGTACCT	pol-miR-9b-5p	TCTTTGGTTATCTAGCTGTATGA	PC-3p-47065_312	GAAGAGGGGATGAGGAACC	pol-miR-10b-5p_1ss19GT	TACCCTGTAGAACCGAATTTGT	PC-5p-168031_37	TCGTAGTCTTAACCATAAA
gmo-miR-9-3p_L+1	ATAAAGCTAGATAACCGAAAGT	PC-3p-85807_133	CAATGTACCTGCAATGCAACAT	pol-miR-9b-5p	TCTTTGGTTATCTAGCTGTATGA	PC-3p-103556_97	ATTACGAGAAGTGAAACCA	pol-miR-9b-5p	TCTTTGGTTATCTAGCTGTATGA	PC-5p-429194_6	ATACACACAAAGTAACCTC	pol-miR-9b-5p	TCTTTGGTTATCTAGCTGTATGA	PC-5p-295646_11	TCCTTCTTCCATCTGCTACGCA	oni-miR-9b	TTTCGGTTATCTAGCTTTATGA	PC-3p-448700_6	CTAACAAATGTGTGGCGCCTCC	oni-miR-9a-5p_R+1	TCTTTGGTTATCTAGCTGTATGA	PC-5p-205469_24	CTTTGTTCTGGAGATTTGT	pol-miR-10b-3p_L+1R-2	CAGATTCGATTCTAGGGGAGT	PC-3p-163616_39	CTCCGTGATGCGTTGGTT
dre-miR-9-4-3p	TAAAGCTAGAGAACCGAATGTA	PC-3p-1158_15441	TGGACGGAGAACTGATAAGAGG	oni-miR-9a-5p_R+1	TCTTTGGTTATCTAGCTGTATGA	PC-5p-168031_37	TCGTAGTCTTAACCATAAA	pol-miR-9b-3p	TAAAGCTAGAGAACCGAAAGTA	PC-3p-127715_66	ACCATCGAGTGTTGATTGTACCT	pol-miR-9b-3p	TAAAGCTAGAGAACCGAAAGTA	PC-3p-85807_133	CAATGTACCTGCAATGCAACAT	oha-miR-9-3p_L-3R+2	TACAGCTAGATAACCAAAGATA	PC-5p-481192_5	TTCACACCGACTGTGTTTCCT	ola-miR-9a-3p_R+1	ATAAAGCTAGATAACCGAAAGT	PC-5p-153490_45	CTAACTAGTCTGTACGAACTAG	oni-miR-10c	TACCCTGTAGATCCGGATTTGT	PC-5p-303135_10	TGGTTCGTCAACTGGCTGATT
pol-miR-10b-5p_1ss19GT	TACCCTGTAGAACCGAATTTGT	PC-3p-5254_3316	ACAGTGTATGGTGGGTAG	ola-miR-9a-3p_R+1	ATAAAGCTAGATAACCGAAAGT	PC-3p-163616_39	CTCCGTGATGCGTTGGTT	oni-miR-9a-5p_R+1	TCTTTGGTTATCTAGCTGTATGA	PC-5p-609508_5	AGGCGCCACACATTTGTTAGAA	oni-miR-9a-5p_R+1	TCTTTGGTTATCTAGCTGTATGA	PC-3p-1158_15441	TGGACGGAGAACTGATAAGAGG	pol-miR-9b-5p	TCTTTGGTTATCTAGCTGTATGA	PC-5p-60680_223	AGGTCTCAATCTGTACAATCGC	gmo-miR-9-3p_L+1	ATAAAGCTAGATAACCGAAAGT	PC-3p-576706_5	TTGCACTGGTGTGAGACTT	oni-miR-10b	TACCCTGTAGAACCGAATGTGT	PC-3p-238243_17	TTTCAGAATCGGTTCCAGAACC
pol-miR-10b-3p_L+1R-2	CAGATTCGATTCTAGGGGAGT	PC-5p-229988_19	TGGGACCTGTGTGTACCTGAGA	gmo-miR-9-3p_L+1	ATAAAGCTAGATAACCGAAAGT	PC-5p-303135_10	TGGTTCGTCAACTGGCTGATT	ola-miR-9a-3p_R+1	ATAAAGCTAGATAACCGAAAGT	PC-5p-60680_223	AGGTCTCAATCTGTACAATCGC	ola-miR-9a-3p_R+1	ATAAAGCTAGATAACCGAAAGT	PC-3p-5254_3316	ACAGTGTATGGTGGGTAG	oni-miR-9a-5p_R+1	TCTTTGGTTATCTAGCTGTATGA	PC-5p-353240_7	TGCATAATTCTGATATTCTTTG	pol-miR-10b-5p_1ss19GT	TACCCTGTAGAACCGAATTTGT	PC-5p-105540_94	ATTGACTGTGTGAGCTGCA	oni-miR-10a	TACCCTGTAGAACCGAATTTGT	PC-3p-22707_730	TGTCTCCTCCACCCTCCTCCT
oni-miR-10c	TACCCTGTAGATCCGGATTTGT	PC-3p-75286_163	CAATGGATCTGCTGTGCAACA	pol-miR-10b-5p_1ss19GT	TACCCTGTAGAACCGAATTTGT	PC-3p-22707_730	TGTCTCCTCCACCCTCCTCCT	gmo-miR-9-3p_L+1	ATAAAGCTAGATAACCGAAAGT	PC-3p-624743_5	TACTCTAGGAACTAGTACTAT	gmo-miR-9-3p_L+1	ATAAAGCTAGATAACCGAAAGT	PC-5p-229988_19	TGGGACCTGTGTGTACCTGAGA	oni-mir-9b-4-p3	TACAGCTAGATAACCAAAGATA	PC-3p-618803_5	CCCACAGAGGAAAAAGGAA	pol-miR-10b-3p_L+1R-2	CAGATTCGATTCTAGGGGAGT	PC-5p-64813_203	ACGGCATAGTATGTACTCT	oni-mir-10a-2-p3	CAAATACGTCTCTACAGGAAT	PC-3p-47065_312	GAAGAGGGGATGAGGAACC
oni-miR-10b	TACCCTGTAGAACCGAATGTGT	PC-3p-103556_97	ATTACGAGAAGTGAAACCA	pol-miR-10b-3p_L+1R-2	CAGATTCGATTCTAGGGGAGT	PC-3p-47065_312	GAAGAGGGGATGAGGAACC	dre-miR-9-4-3p	TAAAGCTAGAGAACCGAATGTA	PC-3p-222747_20	TAGTGCAATGAAGTCAGAGC	dre-miR-9-4-3p	TAAAGCTAGAGAACCGAATGTA	PC-3p-75286_163	CAATGGATCTGCTGTGCAACA	oni-mir-9b-3-p3	TACAGCTAGATAACCAAAGATA	PC-3p-570366_5	AAATGTTAAATAAGCCTGAAA	oni-miR-10c	TACCCTGTAGATCCGGATTTGT	PC-5p-535055_5	CCACTTTCGGCGCCAGCTT	hhi-miR-15a_R-1	TAGCAGCACGGAATGGTTTGT	PC-5p-263549_14	TGATTTTCAGTGTGAATAC
oni-miR-10a	TACCCTGTAGAACCGAATTTGT	PC-5p-168031_37	TCGTAGTCTTAACCATAAA	oni-miR-10c	TACCCTGTAGATCCGGATTTGT	PC-5p-263549_14	TGATTTTCAGTGTGAATAC	pol-miR-10b-5p_1ss19GT	TACCCTGTAGAACCGAATTTGT	PC-5p-10319_1656	ATAGGTGGGAGGCTTTGA	pol-miR-10b-5p_1ss19GT	TACCCTGTAGAACCGAATTTGT	PC-3p-305414_10	TGGAGTCCTGGAGTCCTGGAGT	pol-miR-10b-5p_1ss19GT	TACCCTGTAGAACCGAATTTGT	PC-3p-222747_20	TAGTGCAATGAAGTCAGAGC	oni-miR-10b	TACCCTGTAGAACCGAATGTGT	PC-3p-276805_12	GTGCGCGCGCGCGGGCGTC	oni-miR-15b	TAGCAGCGCATCATGGTTTGA	PC-5p-616785_5	ATGCAAATGAGGCGAAAGG
hhi-miR-15a_R-1	TAGCAGCACGGAATGGTTTGT	PC-3p-163616_39	CTCCGTGATGCGTTGGTT	gmo-miR-10c-3p	CAAATTCGCTTCTAGGGGAGT	PC-5p-205469_24	CTTTGTTCTGGAGATTTGT	pol-miR-10b-3p_L+1R-2	CAGATTCGATTCTAGGGGAGT	PC-3p-85807_133	CAATGTACCTGCAATGCAACAT	pol-miR-10b-3p_L+1R-2	CAGATTCGATTCTAGGGGAGT	PC-3p-103556_97	ATTACGAGAAGTGAAACCA	pol-miR-10b-3p_L+1R-2	CAGATTCGATTCTAGGGGAGT	PC-5p-10319_1656	ATAGGTGGGAGGCTTTGA	oni-miR-10a	TACCCTGTAGAACCGAATTTGT	PC-3p-145415_51	CCACAGCTGCACTTACAACCTTG	oni-mir-15b-p3	TGCGAACCATAATTTGCTGCTT	PC-3p-468268_5	TATCTGGTGGAGGTTTGTT
oni-miR-15b	TAGCAGCGCATCATGGTTTGA	PC-5p-526670_5	AGCTAACTGTAGCTAGCTGC	oni-miR-10b	TACCCTGTAGAACCGAATGTGT	PC-3p-354312_7	AGACTGTCCTCGCCTCGCCGC	oni-miR-10c	TACCCTGTAGATCCGGATTTGT	PC-3p-1158_15441	TGGACGGAGAACTGATAAGAGG	oni-miR-10c	TACCCTGTAGATCCGGATTTGT	PC-5p-168031_37	TCGTAGTCTTAACCATAAA	oni-miR-10c	TACCCTGTAGATCCGGATTTGT	PC-3p-85807_133	CAATGTACCTGCAATGCAACAT	oni-mir-10a-2-p3	CAAATACGTCTCTACAGGAAT	PC-3p-38696_400	TGGAATGTAAGGAAGTGTGTGGTAA	oni-miR-16a_R-2	TAGCAGCACGTAAATATTGG	PC-3p-197024_26	CAGCCAGGGAGTGCAGGGAGA
oni-mir-15b-p3	TGCGAACCATAATTTGCTGCTT	PC-5p-301796_11	GTGTCTGATTTTGTCATCCCGTGG	oni-miR-10a	TACCCTGTAGAACCGAATTTGT	PC-5p-164451_39	ACACCCTGCCTCCCCTAGTGCTC	oni-miR-10b	TACCCTGTAGAACCGAATGTGT	PC-3p-5254_3316	ACAGTGTATGGTGGGTAG	oni-miR-10b	TACCCTGTAGAACCGAATGTGT	PC-3p-163616_39	CTCCGTGATGCGTTGGTT	oni-miR-10b	TACCCTGTAGAACCGAATGTGT	PC-3p-495182_5	TGAACTTTGAACTTGTTTGTG	hhi-miR-15a_R-1	TAGCAGCACGGAATGGTTTGT	PC-5p-58927_232	TTTTGGTGATGGTCAACA	oni-miR-16b	TAGCAGCACGTAAATATTGGAG	PC-5p-105540_94	ATTGACTGTGTGAGCTGCA
oni-miR-16a_R-2	TAGCAGCACGTAAATATTGG	PC-3p-238243_17	TTTCAGAATCGGTTCCAGAACC	oni-mir-10a-2-p3	CAAATACGTCTCTACAGGAAT	PC-3p-197024_26	CAGCCAGGGAGTGCAGGGAGA	oni-miR-10a	TACCCTGTAGAACCGAATTTGT	PC-3p-75286_163	CAATGGATCTGCTGTGCAACA	oni-miR-10a	TACCCTGTAGAACCGAATTTGT	PC-5p-565552_5	CTTTTCCGGCAACTCCAGC	oni-miR-10a	TACCCTGTAGAACCGAATTTGT	PC-3p-1158_15441	TGGACGGAGAACTGATAAGAGG	oni-miR-15b	TAGCAGCGCATCATGGTTTGA	PC-5p-129167_64	CAGGTGGGGAGTTTGACT	ssa-miR-16a-3p_R+1_1ss10TA	CCAGTATTGATCGTGCTGCTGAA	PC-5p-64813_203	ACGGCATAGTATGTACTCT
oni-miR-16b	TAGCAGCACGTAAATATTGGAG	PC-5p-294013_11	TTCCACTAGGGGGCAGAGCTGA	hhi-miR-15a_R-1	TAGCAGCACGGAATGGTTTGT	PC-5p-105540_94	ATTGACTGTGTGAGCTGCA	hhi-miR-15a_R-1	TAGCAGCACGGAATGGTTTGT	PC-5p-556827_5	AGCTAAAGTTGTGGACCA	oni-mir-10a-2-p3	CAAATACGTCTCTACAGGAAT	PC-3p-22707_730	TGTCTCCTCCACCCTCCTCCT	oni-mir-10a-2-p3	CAAATACGTCTCTACAGGAAT	PC-3p-5254_3316	ACAGTGTATGGTGGGTAG	oni-mir-15b-p3	TGCGAACCATAATTTGCTGCTT	PC-3p-126117_67	CAATGTGTCTGCAGTGCAATAT	ola-miR-17_R+4	CAAAGTGCTTACAGTGCAGGTA	PC-3p-145415_51	CCACAGCTGCACTTACAACCTTG
ssa-miR-16a-3p_R+1_1ss10TA	CCAGTATTGATCGTGCTGCTGAA	PC-3p-22707_730	TGTCTCCTCCACCCTCCTCCT	oni-miR-15b	TAGCAGCGCATCATGGTTTGA	PC-5p-597252_5	GCTCTGGGCGAGGATGTGG	oni-miR-15b	TAGCAGCGCATCATGGTTTGA	PC-3p-103556_97	ATTACGAGAAGTGAAACCA	hhi-miR-15a_R-1	TAGCAGCACGGAATGGTTTGT	PC-3p-47065_312	GAAGAGGGGATGAGGAACC	hhi-miR-15a_R-1	TAGCAGCACGGAATGGTTTGT	PC-3p-75286_163	CAATGGATCTGCTGTGCAACA	oni-miR-16a_R-2	TAGCAGCACGTAAATATTGG	PC-5p-31734_505	TTACTGTAGCTTTGTATTG	ipu-miR-17a_R-1_2ss19CT20TC	ACTGCAGTGGAGGCACTTTCA	PC-5p-148268_49	CACCTGCTGGATTGACTGCTGACT
ola-miR-17_R+4	CAAAGTGCTTACAGTGCAGGTA	PC-3p-47065_312	GAAGAGGGGATGAGGAACC	oni-mir-15b-p3	TGCGAACCATAATTTGCTGCTT	PC-5p-64813_203	ACGGCATAGTATGTACTCT	oni-mir-15b-p3	TGCGAACCATAATTTGCTGCTT	PC-3p-260711_14	CAGGAGAAATTCCAGGGAACGC	oni-miR-15b	TAGCAGCGCATCATGGTTTGA	PC-5p-392951_6	GTCGGTGACGATGACGGTG	oni-miR-15b	TAGCAGCGCATCATGGTTTGA	PC-3p-103556_97	ATTACGAGAAGTGAAACCA	oni-miR-16b	TAGCAGCACGTAAATATTGGAG	PC-3p-5443_3206	GCCCAGGTTGAGGAGCCA	oni-miR-17a	CAAAGTGCTTACAGTGCAGGTA	PC-3p-38696_400	TGGAATGTAAGGAAGTGTGTGGTAA
ipu-miR-17a_R-1_2ss19CT20TC	ACTGCAGTGGAGGCACTTTCA	PC-5p-263549_14	TGATTTTCAGTGTGAATAC	oni-miR-16a_R-2	TAGCAGCACGTAAATATTGG	PC-3p-466468_5	GTGTGGAGTAAACAGGATT	oni-miR-16a_R-2	TAGCAGCACGTAAATATTGG	PC-5p-168031_37	TCGTAGTCTTAACCATAAA	oni-mir-15b-p3	TGCGAACCATAATTTGCTGCTT	PC-3p-417492_6	TGCTTTAACGGTTACTGCAGC	oni-mir-15b-p3	TGCGAACCATAATTTGCTGCTT	PC-3p-260711_14	CAGGAGAAATTCCAGGGAACGC	ssa-miR-16a-3p_R+1_1ss10TA	CCAGTATTGATCGTGCTGCTGAA	PC-3p-61277_220	TCTGGTTCTTGTGCGTGCAC	ccr-miR-17-3p_R-2_2ss19CT20TC	ACTGCAGTGGAGGCACTTTCA	PC-3p-312427_10	TCTACTATTGTATGACCCTCT
oni-miR-17a	CAAAGTGCTTACAGTGCAGGTA	PC-3p-197024_26	CAGCCAGGGAGTGCAGGGAGA	oni-miR-16b	TAGCAGCACGTAAATATTGGAG	PC-3p-79984_148	TTAGTCTCCTCCTCTTTCTGTG	oni-miR-16b	TAGCAGCACGTAAATATTGGAG	PC-3p-163616_39	CTCCGTGATGCGTTGGTT	oni-miR-16a_R-2	TAGCAGCACGTAAATATTGG	PC-5p-205469_24	CTTTGTTCTGGAGATTTGT	oni-miR-16a_R-2	TAGCAGCACGTAAATATTGG	PC-3p-450555_6	TCTGTTTCCAGCCTCCCTGTCT	ola-miR-17_R+4	CAAAGTGCTTACAGTGCAGGTA	PC-3p-604192_5	AGTTTGTGAGTGACGGAGAAA	dre-miR-18a_R-1	TAAGGTGCATCTAGTGCAGAT	PC-5p-73957_167	TGAAGAAAATACACTCTGTTGT
ccr-miR-17-3p_R-2_2ss19CT20TC	ACTGCAGTGGAGGCACTTTCA	PC-3p-280140_12	TCGGCTAAAAACACTTCTTTAT	ssa-miR-16a-3p_R+1_1ss10TA	CCAGTATTGATCGTGCTGCTGAA	PC-3p-403844_6	GACCAGGGGAACTGAAACA	ssa-miR-16a-3p_R+1_1ss10TA	CCAGTATTGATCGTGCTGCTGAA	PC-5p-294013_11	TTCCACTAGGGGGCAGAGCTGA	oni-miR-16b	TAGCAGCACGTAAATATTGGAG	PC-5p-153490_45	CTAACTAGTCTGTACGAACTAG	ola-mir-16-p3_1ss23GT	CAATATTAGCAGTGCTGCTTCAT	PC-5p-301796_11	GTGTCTGATTTTGTCATCCCGTGG	ipu-miR-17a_R-1_2ss19CT20TC	ACTGCAGTGGAGGCACTTTCA	PC-5p-116243_79	GACGGATGTGGAAGTGCAG	gmo-miR-18a-3p_1ss15CT	ACTGCCCTAAGTGCTCCTTCT	PC-3p-400478_6	TGAAGAGACAACAGCAGCAG
dre-miR-18a_R-1	TAAGGTGCATCTAGTGCAGAT	PC-5p-105540_94	ATTGACTGTGTGAGCTGCA	ola-miR-17_R+4	CAAAGTGCTTACAGTGCAGGTA	PC-3p-433344_6	GGTTTGTTTGTGTAGCTAC	ola-miR-17_R+4	CAAAGTGCTTACAGTGCAGGTA	PC-5p-334034_8	ATGAAGCTCTGGCTGCTGC	ssa-miR-16a-3p_R+1_1ss10TA	CCAGTATTGATCGTGCTGCTGAA	PC-5p-164451_39	ACACCCTGCCTCCCCTAGTGCTC	oni-miR-16b	TAGCAGCACGTAAATATTGGAG	PC-3p-22707_730	TGTCTCCTCCACCCTCCTCCT	oni-miR-17a	CAAAGTGCTTACAGTGCAGGTA	PC-3p-54122_260	AGGAGCTGTCCTTAGTAC	oni-miR-18a_R-1	TAAGGTGCATCTAGTGCAGAT	PC-5p-58927_232	TTTTGGTGATGGTCAACA
gmo-miR-18a-3p_1ss15CT	ACTGCCCTAAGTGCTCCTTCT	PC-3p-593080_5	TCTGTCTGTTGGTCTTTCTCAG	ipu-miR-17a_R-1_2ss19CT20TC	ACTGCAGTGGAGGCACTTTCA	PC-5p-414298_6	CCCTTGTTCGTCGACTGGCTGA	ipu-miR-17a_R-1_2ss19CT20TC	ACTGCAGTGGAGGCACTTTCA	PC-3p-22707_730	TGTCTCCTCCACCCTCCTCCT	ola-miR-17_R+4	CAAAGTGCTTACAGTGCAGGTA	PC-5p-411777_6	GAAGGAAGGAGGACGAAGT	ssa-miR-16a-3p_R+1_1ss10TA	CCAGTATTGATCGTGCTGCTGAA	PC-3p-47065_312	GAAGAGGGGATGAGGAACC	ccr-miR-17-3p_R-2_2ss19CT20TC	ACTGCAGTGGAGGCACTTTCA	PC-5p-172818_35	CAGTCGCTGTGTGTAGACC	xla-miR-18b-3p_L+1R-1	ACTGCCCTAAGTGCTCCTTCT	PC-3p-545733_5	ATGATGAATAACAATAATAAAGT
oni-miR-18a_R-1	TAAGGTGCATCTAGTGCAGAT	PC-3p-509519_5	TGTCCTTCTCCTCACATCGTG	oni-miR-17a	CAAAGTGCTTACAGTGCAGGTA	PC-3p-574858_5	TATTCCTCTGGTGTCCTGTTTT	oni-miR-17a	CAAAGTGCTTACAGTGCAGGTA	PC-3p-47065_312	GAAGAGGGGATGAGGAACC	ipu-miR-17a_R-1_2ss19CT20TC	ACTGCAGTGGAGGCACTTTCA	PC-3p-219331_21	GTGTTAACGCTCTGTCCTTGCT	ola-miR-17_R+4	CAAAGTGCTTACAGTGCAGGTA	PC-5p-205469_24	CTTTGTTCTGGAGATTTGT	dre-miR-18a_R-1	TAAGGTGCATCTAGTGCAGAT	PC-3p-126238_67	TCCCTCATGTCTTAGTAAATAT	oni-miR-18b	TAAGGTGCATCTAGTGTAGTT	PC-3p-315157_10	GACTTTGAACCAATCTGTG
xla-miR-18b-3p_L+1R-1	ACTGCCCTAAGTGCTCCTTCT	PC-5p-399217_6	TAATGTGAATGGTTGGCTC	ccr-miR-17-3p_R-2_2ss19CT20TC	ACTGCAGTGGAGGCACTTTCA	PC-3p-145415_51	CCACAGCTGCACTTACAACCTTG	ccr-miR-17-3p_R-2_2ss19CT20TC	ACTGCAGTGGAGGCACTTTCA	PC-5p-153490_45	CTAACTAGTCTGTACGAACTAG	oni-miR-17a	CAAAGTGCTTACAGTGCAGGTA	PC-3p-280140_12	TCGGCTAAAAACACTTCTTTAT	ipu-miR-17a_R-1_2ss19CT20TC	ACTGCAGTGGAGGCACTTTCA	PC-5p-183029_31	TCGCCGGCTTCTTAGAGA	gmo-miR-18a-3p_1ss15CT	ACTGCCCTAAGTGCTCCTTCT	PC-5p-499139_5	TGTGAAGAGTTCTGTTAGGA	gmo-miR-19d-5p	AGCTTTGCAGGGTGGGCAGTCAGC	PC-3p-126117_67	CAATGTGTCTGCAGTGCAATAT
oni-miR-18b	TAAGGTGCATCTAGTGTAGTT	PC-5p-64813_203	ACGGCATAGTATGTACTCT	dre-miR-18a_R-1	TAAGGTGCATCTAGTGCAGAT	PC-5p-220719_20	AACAACATCCTGATGCTGCCTGT	dre-miR-18a_R-1	TAAGGTGCATCTAGTGCAGAT	PC-3p-354312_7	AGACTGTCCTCGCCTCGCCGC	ccr-miR-17-3p_R-2_2ss19CT20TC	ACTGCAGTGGAGGCACTTTCA	PC-5p-552711_5	AGTCAGTCTGAGTCACTCTGA	oni-miR-17a	CAAAGTGCTTACAGTGCAGGTA	PC-5p-64813_203	ACGGCATAGTATGTACTCT	oni-miR-18a_R-1	TAAGGTGCATCTAGTGCAGAT	PC-5p-10979_1559	AGGACTTAGTTCTCTTTGTGAACA	oni-miR-19d	TGTGCAAACCCATGCAAAACTG	PC-3p-425621_6	TTCTGCCAGGACTGAGGAGAAGA
gmo-miR-19d-5p	AGCTTTGCAGGGTGGGCAGTCAGC	PC-3p-79984_148	TTAGTCTCCTCCTCTTTCTGTG	gmo-miR-18a-3p_1ss15CT	ACTGCCCTAAGTGCTCCTTCT	PC-5p-148268_49	CACCTGCTGGATTGACTGCTGACT	gmo-miR-18a-3p_1ss15CT	ACTGCCCTAAGTGCTCCTTCT	PC-5p-164451_39	ACACCCTGCCTCCCCTAGTGCTC	dre-miR-18a_R-1	TAAGGTGCATCTAGTGCAGAT	PC-5p-105540_94	ATTGACTGTGTGAGCTGCA	ccr-miR-17-3p_R-2_2ss19CT20TC	ACTGCAGTGGAGGCACTTTCA	PC-3p-276805_12	GTGCGCGCGCGCGGGCGTC	xla-miR-18b-3p_L+1R-1	ACTGCCCTAAGTGCTCCTTCT	PC-3p-103072_98	GCGGAGGAAAAGAAACTAA	oni-mir-19a-p5	AGTTTTGCATAGTTGCGCTG	PC-3p-204992_24	AGTACTGACAGCTGATCGATC
oni-miR-19d	TGTGCAAACCCATGCAAAACTG	PC-3p-574858_5	TATTCCTCTGGTGTCCTGTTTT	oni-miR-18a_R-1	TAAGGTGCATCTAGTGCAGAT	PC-3p-38696_400	TGGAATGTAAGGAAGTGTGTGGTAA	oni-miR-18a_R-1	TAAGGTGCATCTAGTGCAGAT	PC-3p-315052_10	TAGCTGTTCGTGCTTGAATTGA	gmo-miR-18a-3p_1ss15CT	ACTGCCCTAAGTGCTCCTTCT	PC-5p-64813_203	ACGGCATAGTATGTACTCT	dre-miR-18a_R-1	TAAGGTGCATCTAGTGCAGAT	PC-3p-79984_148	TTAGTCTCCTCCTCTTTCTGTG	oni-miR-18b	TAAGGTGCATCTAGTGTAGTT	PC-5p-317497_10	CGGGAGTGAGGGCGGGGGT	oni-miR-19a_R-1	TGTGCAAATCTATGCAAAACT	PC-5p-31734_505	TTACTGTAGCTTTGTATTG
oni-mir-19a-p5	AGTTTTGCATAGTTGCGCTG	PC-3p-145415_51	CCACAGCTGCACTTACAACCTTG	xla-miR-18b-3p_L+1R-1	ACTGCCCTAAGTGCTCCTTCT	PC-5p-73957_167	TGAAGAAAATACACTCTGTTGT	xla-miR-18b-3p_L+1R-1	ACTGCCCTAAGTGCTCCTTCT	PC-5p-361470_7	TTGGGAATGTGAAACTTACAGC	oni-miR-18a_R-1	TAAGGTGCATCTAGTGCAGAT	PC-3p-79984_148	TTAGTCTCCTCCTCTTTCTGTG	gmo-miR-18a-3p_1ss15CT	ACTGCCCTAAGTGCTCCTTCT	PC-3p-145415_51	CCACAGCTGCACTTACAACCTTG	gmo-miR-19d-5p	AGCTTTGCAGGGTGGGCAGTCAGC	PC-3p-26005_630	TCTATGGGCTCAGTTCTTTTGCT	nbr-miR-19c	TGTGCAAATCCATGCAAAGCTCT	PC-3p-5443_3206	GCCCAGGTTGAGGAGCCA
oni-miR-19a_R-1	TGTGCAAATCTATGCAAAACT	PC-3p-482257_5	AAGTGAAAGTCCTGCCAAC	oni-miR-18b	TAAGGTGCATCTAGTGTAGTT	PC-5p-58927_232	TTTTGGTGATGGTCAACA	oni-miR-18b	TAAGGTGCATCTAGTGTAGTT	PC-3p-219331_21	GTGTTAACGCTCTGTCCTTGCT	xla-miR-18b-3p_L+1R-1	ACTGCCCTAAGTGCTCCTTCT	PC-3p-185583_30	ATGTGTTTGAAAATGTATGTCT	oni-miR-18a_R-1	TAAGGTGCATCTAGTGCAGAT	PC-5p-441702_6	CAGGTAGAGATTCCTGTA	oni-miR-19d	TGTGCAAACCCATGCAAAACTG	PC-3p-225095_20	TTCAAACTTTGCCTTCTCCACT	oni-miR-19b	TGTGCAAATCCATGCAAAACTG	PC-3p-61277_220	TCTGGTTCTTGTGCGTGCAC
nbr-mir-19c-p5_1ss8AT	AGTTTTGTTGGTTTGCTCTCAGC	PC-5p-441702_6	CAGGTAGAGATTCCTGTA	gmo-miR-19d-5p	AGCTTTGCAGGGTGGGCAGTCAGC	PC-5p-129167_64	CAGGTGGGGAGTTTGACT	oni-miR-19d	TGTGCAAACCCATGCAAAACTG	PC-3p-280140_12	TCGGCTAAAAACACTTCTTTAT	oni-miR-18b	TAAGGTGCATCTAGTGTAGTT	PC-3p-145415_51	CCACAGCTGCACTTACAACCTTG	xla-miR-18b-3p_L+1R-1	ACTGCCCTAAGTGCTCCTTCT	PC-5p-220719_20	AACAACATCCTGATGCTGCCTGT	oni-mir-19a-p5	AGTTTTGCATAGTTGCGCTG	PC-5p-236244_18	TCTTTTCAGCCCAAGGAC	dre-miR-19a-5p_L-2	AGTTTTGCATAGTTGCACTA	PC-3p-264580_14	TCCTCTTACCACTCAGGCTGTT
nbr-miR-19c	TGTGCAAATCCATGCAAAGCTCT	PC-3p-317290_10	TGTCCTGTTCTAGAACCATCCA	oni-miR-19d	TGTGCAAACCCATGCAAAACTG	PC-3p-315157_10	GACTTTGAACCAATCTGTG	oni-mir-19a-p5	AGTTTTGCATAGTTGCGCTG	PC-5p-460608_5	TTGGGATGAACTCCATTGTTA	oni-miR-19d	TGTGCAAACCCATGCAAAACTG	PC-3p-317290_10	TGTCCTGTTCTAGAACCATCCA	oni-miR-18b	TAAGGTGCATCTAGTGTAGTT	PC-5p-277104_12	TGTGGAGACGGATGAAGACGTTT	oni-miR-19a_R-1	TGTGCAAATCTATGCAAAACT	PC-5p-56219_248	CAGGACTGTTGTTTGCACATT	dre-miR-19a-3p_R-2	TGTGCAAATCTATGCAAAACT	PC-5p-579456_5	AGGAAAGGAGGAGGAGTGA
oni-miR-19b	TGTGCAAATCCATGCAAAACTG	PC-5p-314759_10	ATCTTTGTTTGAGTGTGTGC	oni-mir-19a-p5	AGTTTTGCATAGTTGCGCTG	PC-3p-126117_67	CAATGTGTCTGCAGTGCAATAT	oni-miR-19a_R-1	TGTGCAAATCTATGCAAAACT	PC-5p-105540_94	ATTGACTGTGTGAGCTGCA	oni-mir-19a-p5	AGTTTTGCATAGTTGCGCTG	PC-3p-213457_22	TCTCCAAAACACAGAGCCCTGT	ssa-miR-18a-3p_L+1R-3_1ss10AG	TACTGCCCTGGTTGCTCCTTCT	PC-3p-317290_10	TGTCCTGTTCTAGAACCATCCA	nbr-miR-19c	TGTGCAAATCCATGCAAAGCTCT	PC-5p-125885_68	TATCTGGACTGGGGACCG	oni-miR-20	TAAAGTGCTTATAGTGCAGGTAG	PC-5p-116243_79	GACGGATGTGGAAGTGCAG
dre-miR-19a-5p_L-2	AGTTTTGCATAGTTGCACTA	PC-3p-38696_400	TGGAATGTAAGGAAGTGTGTGGTAA	oni-miR-19a_R-1	TGTGCAAATCTATGCAAAACT	PC-5p-31734_505	TTACTGTAGCTTTGTATTG	nbr-miR-19c	TGTGCAAATCCATGCAAAGCTCT	PC-5p-597252_5	GCTCTGGGCGAGGATGTGG	oni-miR-19a_R-1	TGTGCAAATCTATGCAAAACT	PC-5p-148268_49	CACCTGCTGGATTGACTGCTGACT	gmo-miR-19d-5p	AGCTTTGCAGGGTGGGCAGTCAGC	PC-3p-213457_22	TCTCCAAAACACAGAGCCCTGT	oni-miR-19b	TGTGCAAATCCATGCAAAACTG	PC-3p-567846_5	TCTTTGTCCTTTCACCCACTGT	oni-mir-20-1-p3_1ss19GC	ACTGCAATGTAAGCACTTCA	PC-3p-272286_13	CAGCTCCAGCACACAGCGCCACCT
dre-miR-19a-3p_R-2	TGTGCAAATCTATGCAAAACT	PC-5p-495020_5	TTTGTCAGTCACCCAGACAGAGT	nbr-mir-19c-p5_1ss8AT	AGTTTTGTTGGTTTGCTCTCAGC	PC-5p-227588_19	TTTGAGTTTGACATCCCTGACA	ssa-miR-19c-3-5p_R-4_1ss1CA	AGTTTTGCTGGTTTGCTTT	PC-3p-251513_15	TCTCTTTCTCTCTCTGCGTCTT	nbr-miR-19c	TGTGCAAATCCATGCAAAGCTCT	PC-3p-38696_400	TGGAATGTAAGGAAGTGTGTGGTAA	oni-miR-19d	TGTGCAAACCCATGCAAAACTG	PC-5p-148268_49	CACCTGCTGGATTGACTGCTGACT	dre-miR-19a-3p_R-2	TGTGCAAATCTATGCAAAACT	PC-3p-21694_765	GTACACACTGTAGTACACACT	ssa-miR-20a-5p	TAAAGTGCTTATAGTGCAGGTAG	PC-3p-592898_5	TACGTGAAAAGACCTGTGT
oni-miR-20	TAAAGTGCTTATAGTGCAGGTAG	PC-5p-457632_5	ACTGCTGCTGATGCTGTGGG	nbr-miR-19c	TGTGCAAATCCATGCAAAGCTCT	PC-3p-5443_3206	GCCCAGGTTGAGGAGCCA	oni-miR-19b	TGTGCAAATCCATGCAAAACTG	PC-5p-64813_203	ACGGCATAGTATGTACTCT	oni-miR-19b	TGTGCAAATCCATGCAAAACTG	PC-5p-480062_5	CTGATGCCATACCCATATTCTGT	oni-mir-19a-p5	AGTTTTGCATAGTTGCGCTG	PC-3p-38696_400	TGGAATGTAAGGAAGTGTGTGGTAA	oni-miR-20	TAAAGTGCTTATAGTGCAGGTAG	PC-3p-76158_160	ACTGCAGTGGAGGCACTTTCT	pol-miR-21-5p_R+1	TAGCTTATCAGACTGGTGTTGGC	PC-3p-54122_260	AGGAGCTGTCCTTAGTAC
oni-mir-20-1-p3_1ss19GC	ACTGCAATGTAAGCACTTCA	PC-5p-73957_167	TGAAGAAAATACACTCTGTTGT	oni-miR-19b	TGTGCAAATCCATGCAAAACTG	PC-3p-61277_220	TCTGGTTCTTGTGCGTGCAC	ssa-miR-19c-4-5p_R-3	AGTTTTGCTGGTTTGCTTT	PC-3p-185583_30	ATGTGTTTGAAAATGTATGTCT	dre-miR-19a-3p_R-2	TGTGCAAATCTATGCAAAACT	PC-5p-73957_167	TGAAGAAAATACACTCTGTTGT	oni-miR-19a_R-1	TGTGCAAATCTATGCAAAACT	PC-5p-151392_47	CTTTGGAGAATTGTAGTC	oni-mir-20-1-p3_1ss19GC	ACTGCAATGTAAGCACTTCA	PC-5p-84396_136	ACCCTGTATCGAAAGTGATC	pol-miR-21-3p_R-1_1ss14AT	CGACAACAGTCTGTAGGCTGT	PC-3p-239550_17	AAGGGTTTGATTCTGGCTC
ssa-miR-20a-5p	TAAAGTGCTTATAGTGCAGGTAG	PC-5p-58927_232	TTTTGGTGATGGTCAACA	dre-miR-19a-3p_R-2	TGTGCAAATCTATGCAAAACT	PC-5p-116243_79	GACGGATGTGGAAGTGCAG	dre-miR-19a-3p_R-2	TGTGCAAATCTATGCAAAACT	PC-3p-145415_51	CCACAGCTGCACTTACAACCTTG	oni-miR-20	TAAAGTGCTTATAGTGCAGGTAG	PC-5p-58927_232	TTTTGGTGATGGTCAACA	nbr-mir-19c-p5_1ss8AT	AGTTTTGTTGGTTTGCTCTCAGC	PC-5p-73957_167	TGAAGAAAATACACTCTGTTGT	ssa-miR-20a-5p	TAAAGTGCTTATAGTGCAGGTAG	PC-5p-627849_5	TTGCCTTTATGTGTTGCCCTTTC	gmo-miR-21-5p_R+1	TAGCTTATCAGACTGGTGTTGGC	PC-5p-470460_5	AAGGGGGTGGGGTGTGAGGG
pol-miR-21-5p_R+1	TAGCTTATCAGACTGGTGTTGGC	PC-5p-320940_9	TCAGCTAATGGACACAGCTTGCT	oni-miR-20	TAAAGTGCTTATAGTGCAGGTAG	PC-3p-272286_13	CAGCTCCAGCACACAGCGCCACCT	oni-miR-20	TAAAGTGCTTATAGTGCAGGTAG	PC-5p-125673_68	ACCATACTGTACTGTACTGTACT	oni-mir-20-1-p3_1ss19GC	ACTGCAATGTAAGCACTTCA	PC-5p-129167_64	CAGGTGGGGAGTTTGACT	nbr-miR-19c	TGTGCAAATCCATGCAAAGCTCT	PC-5p-201627_25	ATGTGCGATCGCTTGGACCT	pol-miR-21-5p_R+1	TAGCTTATCAGACTGGTGTTGGC	PC-3p-65289_201	CTACGAAAGGGCACTCTA	oni-mir-22b-p5	AGTTCTTCACTGGCAAGCTTT	PC-5p-172818_35	CAGTCGCTGTGTGTAGACC
pol-miR-21-3p_R-1_1ss14AT	CGACAACAGTCTGTAGGCTGT	PC-5p-393235_6	TCAGCAATAAGAGAAGACAGGA	oni-mir-20-1-p3_1ss19GC	ACTGCAATGTAAGCACTTCA	PC-3p-54122_260	AGGAGCTGTCCTTAGTAC	oni-mir-20-1-p3_1ss19GC	ACTGCAATGTAAGCACTTCA	PC-3p-213457_22	TCTCCAAAACACAGAGCCCTGT	ssa-miR-20a-5p	TAAAGTGCTTATAGTGCAGGTAG	PC-3p-203577_24	CTGGGAGAGGGGTGTTTACGCTT	ssa-miR-19c-3-5p_R-4_1ss1CA	AGTTTTGCTGGTTTGCTTT	PC-5p-129167_64	CAGGTGGGGAGTTTGACT	pol-miR-21-3p_R-1_1ss14AT	CGACAACAGTCTGTAGGCTGT	PC-3p-445457_6	TGGTTTTGTTGCTTTGAATT	oni-miR-22b	AAGCTGCCAGCTGAAGAACTG	PC-3p-126238_67	TCCCTCATGTCTTAGTAAATAT
gmo-miR-21-5p_R+1	TAGCTTATCAGACTGGTGTTGGC	PC-3p-203577_24	CTGGGAGAGGGGTGTTTACGCTT	ssa-miR-20a-5p	TAAAGTGCTTATAGTGCAGGTAG	PC-5p-172818_35	CAGTCGCTGTGTGTAGACC	ssa-miR-20a-5p	TAAAGTGCTTATAGTGCAGGTAG	PC-5p-148268_49	CACCTGCTGGATTGACTGCTGACT	pol-miR-21-5p_R+1	TAGCTTATCAGACTGGTGTTGGC	PC-3p-126117_67	CAATGTGTCTGCAGTGCAATAT	oni-miR-19b	TGTGCAAATCCATGCAAAACTG	PC-5p-320940_9	TCAGCTAATGGACACAGCTTGCT	gmo-miR-21-5p_R+1	TAGCTTATCAGACTGGTGTTGGC	PC-3p-168521_37	ACGGGTTAGGCTCTTGGGACGTT	ssa-miR-22b-5p	CGTTCTTCACTGGCTAGCTTT	PC-5p-10979_1559	AGGACTTAGTTCTCTTTGTGAACA
oni-mir-22b-p5	AGTTCTTCACTGGCAAGCTTT	PC-5p-470413_5	TTCAGGCAAAGAGAAGGAATTT	pol-miR-21-5p_R+1	TAGCTTATCAGACTGGTGTTGGC	PC-3p-126238_67	TCCCTCATGTCTTAGTAAATAT	pol-miR-21-5p_R+1	TAGCTTATCAGACTGGTGTTGGC	PC-3p-38696_400	TGGAATGTAAGGAAGTGTGTGGTAA	pol-miR-21-3p_R-1_1ss14AT	CGACAACAGTCTGTAGGCTGT	PC-3p-286640_12	ACTGCAAAACCAGCACTTCCGT	ssa-miR-19c-4-5p_R-3	AGTTTTGCTGGTTTGCTTT	PC-3p-472686_5	CGCATTGGGCTCTTTTCTCT	oni-mir-22b-p5	AGTTCTTCACTGGCAAGCTTT	PC-3p-37248_418	CAGCCATCATTTAAAGAAA	oni-miR-22c	AAGCTGCCAGTTGAAGAGCTGT	PC-3p-103072_98	GCGGAGGAAAAGAAACTAA
oni-miR-22b	AAGCTGCCAGCTGAAGAACTG	PC-3p-620562_5	GAGTTTGAGTGTGCCTGTT	pol-miR-21-3p_R-1_1ss14AT	CGACAACAGTCTGTAGGCTGT	PC-3p-182084_31	ACTACTGGATGAGCTGAGGAAG	pol-miR-21-3p_R-1_1ss14AT	CGACAACAGTCTGTAGGCTGT	PC-5p-73957_167	TGAAGAAAATACACTCTGTTGT	gmo-miR-21-5p_R+1	TAGCTTATCAGACTGGTGTTGGC	PC-5p-505832_5	AGGGGTTGCAATAAACTGG	dre-miR-19a-5p_L-2	AGTTTTGCATAGTTGCACTA	PC-3p-203577_24	CTGGGAGAGGGGTGTTTACGCTT	oni-miR-22b	AAGCTGCCAGCTGAAGAACTG	PC-5p-154491_45	TAATCGAAAGCAACTGGACAA	pol-miR-22-5p_R-1	AGTTCTTCACTGGCAAGCTTT	PC-3p-26005_630	TCTATGGGCTCAGTTCTTTTGCT
ssa-miR-22b-5p	CGTTCTTCACTGGCTAGCTTT	PC-3p-286640_12	ACTGCAAAACCAGCACTTCCGT	gmo-miR-21-5p_R+1	TAGCTTATCAGACTGGTGTTGGC	PC-5p-10979_1559	AGGACTTAGTTCTCTTTGTGAACA	gmo-miR-21-5p_R+1	TAGCTTATCAGACTGGTGTTGGC	PC-5p-58927_232	TTTTGGTGATGGTCAACA	oni-mir-22b-p5	AGTTCTTCACTGGCAAGCTTT	PC-5p-31734_505	TTACTGTAGCTTTGTATTG	dre-miR-19a-3p_R-2	TGTGCAAATCTATGCAAAACT	PC-3p-126117_67	CAATGTGTCTGCAGTGCAATAT	ssa-miR-22b-5p	CGTTCTTCACTGGCTAGCTTT	PC-5p-45109_330	AGTCCTGTCACCTCCACCA	pol-miR-22-3p	AAGCTGCCAGCTGAAGAACTGT	PC-3p-582335_5	GACAGAACATTGGAAAATT
oni-miR-22c	AAGCTGCCAGTTGAAGAGCTGT	PC-3p-204992_24	AGTACTGACAGCTGATCGATC	oni-mir-22b-p5	AGTTCTTCACTGGCAAGCTTT	PC-3p-103072_98	GCGGAGGAAAAGAAACTAA	oni-mir-22b-p5	AGTTCTTCACTGGCAAGCTTT	PC-5p-129167_64	CAGGTGGGGAGTTTGACT	oni-miR-22b	AAGCTGCCAGCTGAAGAACTG	PC-5p-227588_19	TTTGAGTTTGACATCCCTGACA	oni-miR-20	TAAAGTGCTTATAGTGCAGGTAG	PC-3p-286640_12	ACTGCAAAACCAGCACTTCCGT	oni-miR-22c	AAGCTGCCAGTTGAAGAGCTGT	PC-3p-25322_648	TTATTGCAAGTGGTAGGA	dre-miR-23a-3p	ATCACATTGCCAGGGATTTCCA	PC-3p-164316_39	TCTTGTTCTGGTGATTTGT
pol-miR-22-5p_R-1	AGTTCTTCACTGGCAAGCTTT	PC-5p-31734_505	TTACTGTAGCTTTGTATTG	oni-miR-22b	AAGCTGCCAGCTGAAGAACTG	PC-3p-26005_630	TCTATGGGCTCAGTTCTTTTGCT	oni-miR-22b	AAGCTGCCAGCTGAAGAACTG	PC-5p-391395_6	ACAGACGTCTTCAGATCTGACT	ssa-miR-22b-5p	CGTTCTTCACTGGCTAGCTTT	PC-3p-5443_3206	GCCCAGGTTGAGGAGCCA	oni-mir-20-1-p3_1ss19GC	ACTGCAATGTAAGCACTTCA	PC-5p-424646_6	TTGGGAGACAGAAACTATGT	pol-miR-22-5p_R-1	AGTTCTTCACTGGCAAGCTTT	PC-5p-514734_5	TGGAATGTAAAAGTATGTAT	oni-mir-23b-p5	GGGTTCCTGGCGTGCTGATTT	PC-3p-164027_39	CACATGGAGTTGCTGTTACATC
pol-miR-22-3p	AAGCTGCCAGCTGAAGAACTGT	PC-3p-5443_3206	GCCCAGGTTGAGGAGCCA	ssa-miR-22b-5p	CGTTCTTCACTGGCTAGCTTT	PC-3p-164316_39	TCTTGTTCTGGTGATTTGT	ssa-miR-22b-5p	CGTTCTTCACTGGCTAGCTTT	PC-5p-242013_17	TCAAAACATCTTTTAGACTCT	oni-miR-22c	AAGCTGCCAGTTGAAGAGCTGT	PC-3p-61277_220	TCTGGTTCTTGTGCGTGCAC	ssa-miR-20a-5p	TAAAGTGCTTATAGTGCAGGTAG	PC-5p-31734_505	TTACTGTAGCTTTGTATTG	pol-miR-22-3p	AAGCTGCCAGCTGAAGAACTGT	PC-5p-196749_26	GGTTAACAAAACGGAATG	oni-miR-23b_R+1	ATCACATTGCCAGGGATTACCA	PC-5p-236244_18	TCTTTTCAGCCCAAGGAC
dre-miR-23a-3p	ATCACATTGCCAGGGATTTCCA	PC-3p-363651_7	AGTCTCAGCGGATTCAAAGTT	oni-miR-22c	AAGCTGCCAGTTGAAGAGCTGT	PC-5p-628595_5	AGGTCGGCCATAGAGGGTGAT	oni-miR-22c	AAGCTGCCAGTTGAAGAGCTGT	PC-3p-203577_24	CTGGGAGAGGGGTGTTTACGCTT	pol-miR-22-5p_R-1	AGTTCTTCACTGGCAAGCTTT	PC-5p-218128_21	ACTGTGAAGAGACATGAGA	pol-miR-21-5p_R+1	TAGCTTATCAGACTGGTGTTGGC	PC-5p-227588_19	TTTGAGTTTGACATCCCTGACA	dre-miR-23a-3p	ATCACATTGCCAGGGATTTCCA	PC-3p-268259_13	TGAGCTGGTTCAGTGCTGCAGA	dre-miR-23b-5p	GGGTTCCTGGCGTGCTGATTT	PC-5p-56219_248	CAGGACTGTTGTTTGCACATT
oni-mir-23b-p5	GGGTTCCTGGCGTGCTGATTT	PC-3p-61277_220	TCTGGTTCTTGTGCGTGCAC	pol-miR-22-5p_R-1	AGTTCTTCACTGGCAAGCTTT	PC-5p-56219_248	CAGGACTGTTGTTTGCACATT	pol-miR-22-5p_R-1	AGTTCTTCACTGGCAAGCTTT	PC-3p-126117_67	CAATGTGTCTGCAGTGCAATAT	pol-miR-22-3p	AAGCTGCCAGCTGAAGAACTGT	PC-5p-116243_79	GACGGATGTGGAAGTGCAG	pol-miR-21-3p_R-1_1ss14AT	CGACAACAGTCTGTAGGCTGT	PC-3p-5443_3206	GCCCAGGTTGAGGAGCCA	oni-mir-23b-p5	GGGTTCCTGGCGTGCTGATTT	PC-3p-619128_5	CACTGTGCTTCATAATGAA	ssa-miR-23a-3-5p_R+1_2ss12TC15AG	GGAATTCCTGGCAGGGTGATTT	PC-5p-125885_68	TATCTGGACTGGGGACCG
oni-miR-23b_R+1	ATCACATTGCCAGGGATTACCA	PC-5p-469833_5	AGTGGCCGGGACTTTCGCT	pol-miR-22-3p	AAGCTGCCAGCTGAAGAACTGT	PC-5p-125885_68	TATCTGGACTGGGGACCG	pol-miR-22-3p	AAGCTGCCAGCTGAAGAACTGT	PC-5p-424646_6	TTGGGAGACAGAAACTATGT	dre-miR-23a-3p	ATCACATTGCCAGGGATTTCCA	PC-3p-54122_260	AGGAGCTGTCCTTAGTAC	gmo-miR-21-5p_R+1	TAGCTTATCAGACTGGTGTTGGC	PC-5p-379716_6	TAGGGTCTGTACATCTCCACT	oni-miR-23b_R+1	ATCACATTGCCAGGGATTACCA	PC-3p-506673_5	TCTTGCTAAGAGGTGAAACATCT	hhi-miR-23a	ATCACATTGCCAGGGATTTCCA	PC-3p-258547_14	ACCCAGCAGGAGAGGCTCT
dre-miR-23b-5p	GGGTTCCTGGCGTGCTGATTT	PC-3p-351605_7	GAGCGAACGTGGATGAGGC	dre-miR-23a-3p	ATCACATTGCCAGGGATTTCCA	PC-5p-311857_10	TGACAGGACTGGAAACAGT	dre-miR-23a-3p	ATCACATTGCCAGGGATTTCCA	PC-5p-31734_505	TTACTGTAGCTTTGTATTG	oni-mir-23b-p5	GGGTTCCTGGCGTGCTGATTT	PC-3p-239550_17	AAGGGTTTGATTCTGGCTC	oni-mir-22b-p5	AGTTCTTCACTGGCAAGCTTT	PC-3p-61277_220	TCTGGTTCTTGTGCGTGCAC	dre-miR-23b-5p	GGGTTCCTGGCGTGCTGATTT	PC-5p-320862_9	TCAGCGCTCTGCAGCACTAACG	dre-miR-23a-3-5p	GGATTCCTGGCAGAGTGATTT	PC-3p-21694_765	GTACACACTGTAGTACACACT
ssa-miR-23a-3-5p_R+1_2ss12TC15AG	GGAATTCCTGGCAGGGTGATTT	PC-5p-218128_21	ACTGTGAAGAGACATGAGA	oni-mir-23b-p5	GGGTTCCTGGCGTGCTGATTT	PC-3p-21694_765	GTACACACTGTAGTACACACT	oni-mir-23b-p5	GGGTTCCTGGCGTGCTGATTT	PC-3p-5443_3206	GCCCAGGTTGAGGAGCCA	oni-miR-23b_R+1	ATCACATTGCCAGGGATTACCA	PC-5p-172818_35	CAGTCGCTGTGTGTAGACC	oni-miR-22b	AAGCTGCCAGCTGAAGAACTG	PC-5p-218128_21	ACTGTGAAGAGACATGAGA	ssa-miR-23a-3-5p_R+1_2ss12TC15AG	GGAATTCCTGGCAGGGTGATTT	PC-5p-560159_5	AAAGAACCTGAAACCGTGT	abu-mir-24c-p5_1ss17TA	TGCCTACTGAACTGGAATCAGT	PC-3p-76158_160	ACTGCAGTGGAGGCACTTTCT
hhi-miR-23a	ATCACATTGCCAGGGATTTCCA	PC-5p-116243_79	GACGGATGTGGAAGTGCAG	oni-miR-23b_R+1	ATCACATTGCCAGGGATTACCA	PC-3p-76158_160	ACTGCAGTGGAGGCACTTTCT	oni-miR-23b_R+1	ATCACATTGCCAGGGATTACCA	PC-3p-61277_220	TCTGGTTCTTGTGCGTGCAC	dre-miR-23b-5p	GGGTTCCTGGCGTGCTGATTT	PC-3p-126238_67	TCCCTCATGTCTTAGTAAATAT	ssa-miR-22b-5p	CGTTCTTCACTGGCTAGCTTT	PC-5p-116243_79	GACGGATGTGGAAGTGCAG	hhi-miR-23a	ATCACATTGCCAGGGATTTCCA	PC-3p-448273_6	CGGCCCGGACTCTCCCTTTGT	abu-miR-24c_1ss10CT	TGGCTCAGTTCAGCAGGAACAA	PC-5p-84396_136	ACCCTGTATCGAAAGTGATC
dre-miR-23a-3-5p	GGATTCCTGGCAGAGTGATTT	PC-3p-272286_13	CAGCTCCAGCACACAGCGCCACCT	dre-miR-23b-5p	GGGTTCCTGGCGTGCTGATTT	PC-5p-84396_136	ACCCTGTATCGAAAGTGATC	dre-miR-23b-5p	GGGTTCCTGGCGTGCTGATTT	PC-5p-448258_6	TTTTTATTAGAGGCACGGG	ssa-miR-23a-3-5p_R+1_2ss12TC15AG	GGAATTCCTGGCAGGGTGATTT	PC-3p-311725_10	AGACTCTGGGGACACTGACTCT	oni-miR-22c	AAGCTGCCAGTTGAAGAGCTGT	PC-3p-54122_260	AGGAGCTGTCCTTAGTAC	dre-miR-23a-3-5p	GGATTCCTGGCAGAGTGATTT	PC-5p-148388_49	TAATACAGTCAGACCCAGTCTTT	oni-mir-24a-2-p5	TGCCTGCTGTGCTGATAATCAGT	PC-3p-65289_201	CTACGAAAGGGCACTCTA
abu-miR-24c_1ss10CT	TGGCTCAGTTCAGCAGGAACAA	PC-3p-54122_260	AGGAGCTGTCCTTAGTAC	ssa-miR-23a-3-5p_R+1_2ss12TC15AG	GGAATTCCTGGCAGGGTGATTT	PC-3p-65289_201	CTACGAAAGGGCACTCTA	ssa-miR-23a-3-5p_R+1_2ss12TC15AG	GGAATTCCTGGCAGGGTGATTT	PC-3p-264580_14	TCCTCTTACCACTCAGGCTGTT	hhi-miR-23a	ATCACATTGCCAGGGATTTCCA	PC-3p-182084_31	ACTACTGGATGAGCTGAGGAAG	pol-miR-22-5p_R-1	AGTTCTTCACTGGCAAGCTTT	PC-5p-439526_6	CCCGTCCGTCCTCTCTCTG	abu-miR-24c_1ss10CT	TGGCTCAGTTCAGCAGGAACAA	PC-3p-230743_18	TGCACGTAGAGAACATTTTTA	ssa-miR-25-5p_R-1_1ss9TA	AGGCGGAGACTTGGGCAATTGC	PC-3p-37248_418	CAGCCATCATTTAAAGAAA
oni-mir-24a-2-p5	TGCCTGCTGTGCTGATAATCAGT	PC-3p-549146_5	TAAGCGAGAACAAACAATATGA	hhi-miR-23a	ATCACATTGCCAGGGATTTCCA	PC-3p-355876_7	CAACCACTGTTCCCTTTTATGA	hhi-miR-23a	ATCACATTGCCAGGGATTTCCA	PC-5p-347921_7	CGGAGGAGTTGAAGGTACGC	dre-miR-23a-3-5p	GGATTCCTGGCAGAGTGATTT	PC-5p-10979_1559	AGGACTTAGTTCTCTTTGTGAACA	pol-miR-22-3p	AAGCTGCCAGCTGAAGAACTGT	PC-3p-126238_67	TCCCTCATGTCTTAGTAAATAT	oni-mir-24a-2-p5	TGCCTGCTGTGCTGATAATCAGT	PC-5p-630277_5	TGTAGGAGTGAAAGGCCAATC	dre-miR-25-3p	CATTGCACTTGTCTCGGTCTGA	PC-5p-154491_45	TAATCGAAAGCAACTGGACAA
ssa-miR-25-5p_R-1_1ss9TA	AGGCGGAGACTTGGGCAATTGC	PC-5p-172818_35	CAGTCGCTGTGTGTAGACC	dre-miR-23a-3-5p	GGATTCCTGGCAGAGTGATTT	PC-3p-37248_418	CAGCCATCATTTAAAGAAA	dre-miR-23a-3-5p	GGATTCCTGGCAGAGTGATTT	PC-5p-218128_21	ACTGTGAAGAGACATGAGA	abu-miR-24c_1ss10CT	TGGCTCAGTTCAGCAGGAACAA	PC-3p-103072_98	GCGGAGGAAAAGAAACTAA	dre-miR-23a-3p	ATCACATTGCCAGGGATTTCCA	PC-5p-487168_5	TGGTAGGTTGTTGTTGACTT	ssa-miR-25-5p_R-1_1ss9TA	AGGCGGAGACTTGGGCAATTGC	PC-3p-401456_6	GGACAAACCGCTGCGGCTGG	oni-miR-26a	TTCAAGTAATCCAGGATAGGCT	PC-5p-45109_330	AGTCCTGTCACCTCCACCA
dre-miR-25-3p	CATTGCACTTGTCTCGGTCTGA	PC-3p-126238_67	TCCCTCATGTCTTAGTAAATAT	abu-miR-24c_1ss10CT	TGGCTCAGTTCAGCAGGAACAA	PC-5p-154491_45	TAATCGAAAGCAACTGGACAA	abu-miR-24c_1ss10CT	TGGCTCAGTTCAGCAGGAACAA	PC-5p-116243_79	GACGGATGTGGAAGTGCAG	oni-mir-24a-2-p5	TGCCTGCTGTGCTGATAATCAGT	PC-3p-26005_630	TCTATGGGCTCAGTTCTTTTGCT	oni-mir-23b-p5	GGGTTCCTGGCGTGCTGATTT	PC-5p-10979_1559	AGGACTTAGTTCTCTTTGTGAACA	dre-miR-25-3p	CATTGCACTTGTCTCGGTCTGA	PC-5p-617364_5	TGTTTATGTCCTTGATATT	oni-miR-26b_R-2	TTCAAGTAATCCAGGATAGG	PC-3p-116225_79	CCAGTGGAGGTGTTGTTACGTC
oni-miR-26a	TTCAAGTAATCCAGGATAGGCT	PC-3p-311725_10	AGACTCTGGGGACACTGACTCT	oni-mir-24a-2-p5	TGCCTGCTGTGCTGATAATCAGT	PC-5p-45109_330	AGTCCTGTCACCTCCACCA	oni-mir-24a-2-p5	TGCCTGCTGTGCTGATAATCAGT	PC-3p-272286_13	CAGCTCCAGCACACAGCGCCACCT	ssa-miR-25-5p_R-1_1ss9TA	AGGCGGAGACTTGGGCAATTGC	PC-3p-164316_39	TCTTGTTCTGGTGATTTGT	oni-miR-23b_R+1	ATCACATTGCCAGGGATTACCA	PC-3p-103072_98	GCGGAGGAAAAGAAACTAA	oni-miR-26a	TTCAAGTAATCCAGGATAGGCT	PC-5p-31714_506	AAGCTGTAGCTGAAGGTGC	ssa-miR-26b-3p_1ss10CG	CCTATTCTGGATGACTTGGTTC	PC-3p-25322_648	TTATTGCAAGTGGTAGGA
ssa-miR-26a-6-3p_R-1_2ss19TC21CA	CCTATTCATGATTACTTGCAA	PC-3p-182084_31	ACTACTGGATGAGCTGAGGAAG	ssa-miR-25-5p_R-1_1ss9TA	AGGCGGAGACTTGGGCAATTGC	PC-3p-116225_79	CCAGTGGAGGTGTTGTTACGTC	ssa-miR-25-5p_R-1_1ss9TA	AGGCGGAGACTTGGGCAATTGC	PC-3p-54122_260	AGGAGCTGTCCTTAGTAC	dre-miR-25-3p	CATTGCACTTGTCTCGGTCTGA	PC-5p-445196_6	AGTGCGTTTGTGAGTCTTT	dre-miR-23b-5p	GGGTTCCTGGCGTGCTGATTT	PC-3p-187673_29	ATGAGTGTGTGTGAACGTGTCT	oni-miR-26b_R-2	TTCAAGTAATCCAGGATAGG	PC-3p-32149_498	CTTTAAGTCTGATGTGAAA	oni-miR-27e	TTCACAGTGGCTAAGTTCAGT	PC-3p-239670_17	ACTGGAACCAAACATTGATTTT
oni-miR-26b_R-2	TTCAAGTAATCCAGGATAGG	PC-5p-10979_1559	AGGACTTAGTTCTCTTTGTGAACA	dre-miR-25-3p	CATTGCACTTGTCTCGGTCTGA	PC-3p-25322_648	TTATTGCAAGTGGTAGGA	dre-miR-25-3p	CATTGCACTTGTCTCGGTCTGA	PC-5p-479635_5	ATACATGAAGAACAAACAA	oni-miR-26a	TTCAAGTAATCCAGGATAGGCT	PC-5p-56219_248	CAGGACTGTTGTTTGCACATT	ssa-miR-23a-3-5p_R+1_2ss12TC15AG	GGAATTCCTGGCAGGGTGATTT	PC-3p-26005_630	TCTATGGGCTCAGTTCTTTTGCT	ssa-miR-26b-3p_1ss10CG	CCTATTCTGGATGACTTGGTTC	PC-3p-150962_47	AAATTGAAGAGTTTGATC	oni-miR-27a	TTCACAGTGGCTAAGTTCCGC	PC-5p-473258_5	CAGACAGTACCGATGAAG
ssa-miR-26b-3p_1ss10CG	CCTATTCTGGATGACTTGGTTC	PC-3p-103072_98	GCGGAGGAAAAGAAACTAA	oni-miR-26a	TTCAAGTAATCCAGGATAGGCT	PC-5p-196749_26	GGTTAACAAAACGGAATG	oni-miR-26a	TTCAAGTAATCCAGGATAGGCT	PC-5p-172818_35	CAGTCGCTGTGTGTAGACC	oni-miR-26b_R-2	TTCAAGTAATCCAGGATAGG	PC-3p-598416_5	GAAGTAGAAAAGAGCACAT	hhi-miR-23a	ATCACATTGCCAGGGATTTCCA	PC-3p-164027_39	CACATGGAGTTGCTGTTACATC	oni-miR-27e	TTCACAGTGGCTAAGTTCAGT	PC-3p-462314_5	TTTATGTTTTCAAATGGACTCC	ssa-miR-27b-5p	AGAGCTTAGCTGATTGGTGAAC	PC-5p-196749_26	GGTTAACAAAACGGAATG
oni-miR-27e	TTCACAGTGGCTAAGTTCAGT	PC-5p-317497_10	CGGGAGTGAGGGCGGGGGT	oni-miR-26b_R-2	TTCAAGTAATCCAGGATAGG	PC-3p-125475_68	GCGACCCATCCTTAGTTTCTGT	oni-miR-26b_R-2	TTCAAGTAATCCAGGATAGG	PC-5p-290645_11	TTTGGTTCCACGGGATCACACT	ssa-miR-26b-3p_1ss10CG	CCTATTCTGGATGACTTGGTTC	PC-5p-125885_68	TATCTGGACTGGGGACCG	dre-miR-23a-3-5p	GGATTCCTGGCAGAGTGATTT	PC-5p-56219_248	CAGGACTGTTGTTTGCACATT	oni-miR-27a	TTCACAGTGGCTAAGTTCCGC	PC-5p-124411_69	GTTATGTAAGACAGATGTG	oni-miR-27b	TTCACAGTGGCTAAGTTCTGC	PC-5p-278863_12	TTGTTAGTGGGGCTTTTTT
oni-miR-27a	TTCACAGTGGCTAAGTTCCGC	PC-3p-26005_630	TCTATGGGCTCAGTTCTTTTGCT	ssa-miR-26b-3p_1ss10CG	CCTATTCTGGATGACTTGGTTC	PC-5p-489912_5	TTCCACCGGAATGATCAATGTT	ssa-miR-26b-3p_1ss10CG	CCTATTCTGGATGACTTGGTTC	PC-3p-126238_67	TCCCTCATGTCTTAGTAAATAT	oni-miR-27e	TTCACAGTGGCTAAGTTCAGT	PC-3p-489295_5	CCACCGTGTCTCACCCACTCT	abu-mir-24c-p5_1ss17TA	TGCCTACTGAACTGGAATCAGT	PC-5p-125885_68	TATCTGGACTGGGGACCG	ssa-miR-27b-5p	AGAGCTTAGCTGATTGGTGAAC	PC-3p-10411_1644	GTTCCAGGAAATAGCTCC	ola-miR-27c-5p_R+1_1ss9GA	AGGACTTAACCCACATGTGAACA	PC-3p-125475_68	GCGACCCATCCTTAGTTTCTGT
ssa-miR-27b-5p	AGAGCTTAGCTGATTGGTGAAC	PC-3p-164027_39	CACATGGAGTTGCTGTTACATC	oni-miR-27e	TTCACAGTGGCTAAGTTCAGT	PC-5p-334358_8	ACTGGTCTGTAGACTGGTCTGT	oni-miR-27e	TTCACAGTGGCTAAGTTCAGT	PC-3p-311725_10	AGACTCTGGGGACACTGACTCT	oni-miR-27a	TTCACAGTGGCTAAGTTCCGC	PC-3p-258547_14	ACCCAGCAGGAGAGGCTCT	abu-miR-24c_1ss10CT	TGGCTCAGTTCAGCAGGAACAA	PC-5p-491242_5	GTAGACTGTAGTACACTGTAGT	oni-miR-27b	TTCACAGTGGCTAAGTTCTGC	PC-3p-434349_6	AGGCGGTGATTCAAGTCAGA	oni-miR-27c_R+1	TTCACAGTGGTTAAGTTCTGC	PC-3p-224362_20	CAGGAAATCACTGTTACTGTGG
oni-miR-27b	TTCACAGTGGCTAAGTTCTGC	PC-5p-56219_248	CAGGACTGTTGTTTGCACATT	oni-miR-27a	TTCACAGTGGCTAAGTTCCGC	PC-5p-420338_6	GGGTGACGGAGTGTGAGGC	oni-miR-27a	TTCACAGTGGCTAAGTTCCGC	PC-3p-182084_31	ACTACTGGATGAGCTGAGGAAG	ssa-miR-27b-5p	AGAGCTTAGCTGATTGGTGAAC	PC-3p-506484_5	TCAGCGTCCACTGGGTTTGAGT	oni-mir-24a-2-p5	TGCCTGCTGTGCTGATAATCAGT	PC-3p-392078_6	CCTATTCTTGATTACTTGCTTT	ola-miR-27c-5p_R+1_1ss9GA	AGGACTTAACCCACATGTGAACA	PC-5p-874_20494	ATGTTGGCTTAGAAGCAGC	gmo-miR-29a-3-5p_R-1_1ss10TC	ACCGTTTTCCTCTGGTGTTTAG	PC-3p-415175_6	TGAGACATGGATCTCCATCACGT
ola-miR-27c-5p_R+1_1ss9GA	AGGACTTAACCCACATGTGAACA	PC-3p-523899_5	TCTGGGGTACTCTGGGGTACT	ssa-miR-27b-5p	AGAGCTTAGCTGATTGGTGAAC	PC-5p-558055_5	GTTTTTCAGAGGCTGTTGTGT	ssa-miR-27b-5p	AGAGCTTAGCTGATTGGTGAAC	PC-5p-10979_1559	AGGACTTAGTTCTCTTTGTGAACA	oni-miR-27b	TTCACAGTGGCTAAGTTCTGC	PC-3p-21694_765	GTACACACTGTAGTACACACT	ssa-miR-25-5p_R-1_1ss9TA	AGGCGGAGACTTGGGCAATTGC	PC-3p-327653_9	TCAATGGACTTCTGTATTGA	oni-miR-27c_R+1	TTCACAGTGGTTAAGTTCTGC	PC-3p-119490_75	TCACACACACCAACACACTGAT	oni-miR-29a	TAGCACCATTTGAAATCGGTTA	PC-3p-467197_5	AATGACTAAAGAACAAATC
oni-miR-27c_R+1	TTCACAGTGGTTAAGTTCTGC	PC-5p-125885_68	TATCTGGACTGGGGACCG	oni-miR-27b	TTCACAGTGGCTAAGTTCTGC	PC-5p-259137_14	AAAATGTAGTAGACTTAAAGT	oni-miR-27b	TTCACAGTGGCTAAGTTCTGC	PC-3p-103072_98	GCGGAGGAAAAGAAACTAA	oni-mir-27e-2-p5	CAGAACTTAGCTCATTAGTGA	PC-3p-577594_5	CAAGGTGCGAAGGAAAGTCTA	dre-miR-25-3p	CATTGCACTTGTCTCGGTCTGA	PC-3p-21694_765	GTACACACTGTAGTACACACT	gmo-miR-29a-3-5p_R-1_1ss10TC	ACCGTTTTCCTCTGGTGTTTAG	PC-3p-200340_25	TTTCTACACTGAACCACAGGCAC	oni-miR-29c_R-5_1ss17AG	CTGATTTCATTTGGTGGC	PC-3p-315039_10	TTTCTTTTGTTATCTGACCT
gmo-miR-29a-3-5p_R-1_1ss10TC	ACCGTTTTCCTCTGGTGTTTAG	PC-5p-311857_10	TGACAGGACTGGAAACAGT	ola-miR-27c-5p_R+1_1ss9GA	AGGACTTAACCCACATGTGAACA	PC-5p-31714_506	AAGCTGTAGCTGAAGGTGC	ola-miR-27c-5p_R+1_1ss9GA	AGGACTTAACCCACATGTGAACA	PC-3p-187673_29	ATGAGTGTGTGTGAACGTGTCT	ola-miR-27c-5p_R+1_1ss9GA	AGGACTTAACCCACATGTGAACA	PC-3p-76158_160	ACTGCAGTGGAGGCACTTTCT	oni-miR-26a	TTCAAGTAATCCAGGATAGGCT	PC-3p-76158_160	ACTGCAGTGGAGGCACTTTCT	oni-miR-29a	TAGCACCATTTGAAATCGGTTA	PC-5p-307872_10	TGATACTGACGCTGAGGC	oni-mir-29c-p3	TAGCACCATATGAAATCAGTGT	PC-5p-148388_49	TAATACAGTCAGACCCAGTCTTT
oni-miR-29a	TAGCACCATTTGAAATCGGTTA	PC-3p-21694_765	GTACACACTGTAGTACACACT	oni-miR-27c_R+1	TTCACAGTGGTTAAGTTCTGC	PC-3p-277105_12	AAGAAGCCTCTTGAATGAAAGT	oni-miR-27c_R+1	TTCACAGTGGTTAAGTTCTGC	PC-3p-26005_630	TCTATGGGCTCAGTTCTTTTGCT	oni-miR-27c_R+1	TTCACAGTGGTTAAGTTCTGC	PC-5p-84396_136	ACCCTGTATCGAAAGTGATC	oni-miR-26b_R-2	TTCAAGTAATCCAGGATAGG	PC-5p-84396_136	ACCCTGTATCGAAAGTGATC	oni-mir-29c-p3	TAGCACCATATGAAATCAGTGT	PC-5p-6337_2736	CTGATTTCATTTGGTGGCATAGA	gmo-miR-29b-5p_L-1_1ss10CA	CTGGTTTCAGATGGTGGCTTAGA	PC-3p-545286_5	ATACGTTCAAACAGACTGACA
oni-mir-29c-p3	TAGCACCATATGAAATCAGTGT	PC-5p-558935_5	TTTGAAGGGGCAGCAGAGC	gmo-miR-29a-3-5p_R-1_1ss10TC	ACCGTTTTCCTCTGGTGTTTAG	PC-3p-32149_498	CTTTAAGTCTGATGTGAAA	gmo-miR-29a-3-5p_R-1_1ss10TC	ACCGTTTTCCTCTGGTGTTTAG	PC-3p-225095_20	TTCAAACTTTGCCTTCTCCACT	gmo-miR-29a-3-5p_R-1_1ss10TC	ACCGTTTTCCTCTGGTGTTTAG	PC-5p-599581_5	CTTTTCCTTATTTGCCAGC	ssa-miR-26b-3p_1ss10CG	CCTATTCTGGATGACTTGGTTC	PC-3p-65289_201	CTACGAAAGGGCACTCTA	gmo-miR-29b-5p_L-1_1ss10CA	CTGGTTTCAGATGGTGGCTTAGA	PC-3p-8770_1960	TGACTGGGGCGGTCTCCTC	oni-miR-29b	TAGCACCATTTGAAATCAGTGT	PC-5p-357220_7	ACATCGAGGGCAACTGGACAGAAGAA
gmo-miR-29b-5p_L-1_1ss10CA	CTGGTTTCAGATGGTGGCTTAGA	PC-3p-76158_160	ACTGCAGTGGAGGCACTTTCT	oni-miR-29a	TAGCACCATTTGAAATCGGTTA	PC-3p-181634_31	TGGCGCGGAATGAAAGTGA	oni-miR-29a	TAGCACCATTTGAAATCGGTTA	PC-3p-164316_39	TCTTGTTCTGGTGATTTGT	oni-miR-29a	TAGCACCATTTGAAATCGGTTA	PC-3p-65289_201	CTACGAAAGGGCACTCTA	ola-miR-27b-5p	AGAGCTTAGCTAATTGGTGAGC	PC-3p-37248_418	CAGCCATCATTTAAAGAAA	oni-miR-29b	TAGCACCATTTGAAATCAGTGT	PC-3p-284175_12	GGACATTTGAATGTATCGTT	ssa-miR-29b-3-5p_R-2_1ss3CT	ACTGATTTCTTTTGGTGTTCA	PC-5p-259137_14	AAAATGTAGTAGACTTAAAGT
oni-miR-29b	TAGCACCATTTGAAATCAGTGT	PC-5p-84396_136	ACCCTGTATCGAAAGTGATC	oni-mir-29c-p3	TAGCACCATATGAAATCAGTGT	PC-3p-150962_47	AAATTGAAGAGTTTGATC	oni-mir-29c-p3	TAGCACCATATGAAATCAGTGT	PC-5p-598998_5	CCAGTGCGGAGTCAACCTT	oni-miR-29c_R-5_1ss17AG	CTGATTTCATTTGGTGGC	PC-3p-168521_37	ACGGGTTAGGCTCTTGGGACGTT	oni-miR-27e	TTCACAGTGGCTAAGTTCAGT	PC-5p-154491_45	TAATCGAAAGCAACTGGACAA	fru-miR-30b	TGTAAACATCCTACACTCAGCT	PC-3p-70326_181	TTCAGTCATTGTTTCTGGTTGTT	fru-miR-30b	TGTAAACATCCTACACTCAGCT	PC-5p-31714_506	AAGCTGTAGCTGAAGGTGC
fru-miR-30b	TGTAAACATCCTACACTCAGCT	PC-3p-65289_201	CTACGAAAGGGCACTCTA	gmo-miR-29b-5p_L-1_1ss10CA	CTGGTTTCAGATGGTGGCTTAGA	PC-5p-124411_69	GTTATGTAAGACAGATGTG	gmo-miR-29b-5p_L-1_1ss10CA	CTGGTTTCAGATGGTGGCTTAGA	PC-5p-236244_18	TCTTTTCAGCCCAAGGAC	oni-mir-29c-p3	TAGCACCATATGAAATCAGTGT	PC-3p-331538_8	TCACACAGGACCTCCTTTCTT	oni-miR-27a	TTCACAGTGGCTAAGTTCCGC	PC-5p-45109_330	AGTCCTGTCACCTCCACCA	fru-mir-30b-p3_1ss22AT	TGAGAGAAGGTTGTTTACTTGT	PC-5p-365745_7	AATCCCAGCAGTGCCTCCA	fru-mir-30b-p3_1ss22AT	TGAGAGAAGGTTGTTTACTTGT	PC-3p-32149_498	CTTTAAGTCTGATGTGAAA
fru-mir-30b-p3_1ss22AT	TGAGAGAAGGTTGTTTACTTGT	PC-3p-168521_37	ACGGGTTAGGCTCTTGGGACGTT	oni-miR-29b	TAGCACCATTTGAAATCAGTGT	PC-3p-10411_1644	GTTCCAGGAAATAGCTCC	oni-miR-29b	TAGCACCATTTGAAATCAGTGT	PC-5p-56219_248	CAGGACTGTTGTTTGCACATT	gmo-miR-29b-5p_L-1_1ss10CA	CTGGTTTCAGATGGTGGCTTAGA	PC-3p-37248_418	CAGCCATCATTTAAAGAAA	ssa-miR-27b-5p	AGAGCTTAGCTGATTGGTGAAC	PC-3p-116225_79	CCAGTGGAGGTGTTGTTACGTC	gmo-miR-30a-5p_R-4	TGTAAACATCCCCGACTGGA	PC-3p-54257_259	CGGGGGTGGGAGTGTTTGCGCC	gmo-miR-30a-5p_R-4	TGTAAACATCCCCGACTGGA	PC-3p-181634_31	TGGCGCGGAATGAAAGTGA
gmo-miR-30a-5p_R-4	TGTAAACATCCCCGACTGGA	PC-3p-37248_418	CAGCCATCATTTAAAGAAA	ssa-miR-29b-3-5p_R-2_1ss3CT	ACTGATTTCTTTTGGTGTTCA	PC-5p-874_20494	ATGTTGGCTTAGAAGCAGC	fru-miR-30b	TGTAAACATCCTACACTCAGCT	PC-5p-125885_68	TATCTGGACTGGGGACCG	oni-miR-29b	TAGCACCATTTGAAATCAGTGT	PC-3p-613779_5	CTTCCTGCCAGCGACCAAA	oni-miR-27b	TTCACAGTGGCTAAGTTCTGC	PC-3p-25322_648	TTATTGCAAGTGGTAGGA	oni-miR-30a	TGTAAACATCCTTGACTGGAAGCT	PC-5p-44243_339	GGTGGCTGTAGCTCAGCTG	oni-miR-30a	TGTAAACATCCTTGACTGGAAGCT	PC-3p-150962_47	AAATTGAAGAGTTTGATC
gga-mir-30d-p3_1ss10AG	CTTTCAGTCGGATGTTTGCT	PC-5p-154491_45	TAATCGAAAGCAACTGGACAA	fru-miR-30b	TGTAAACATCCTACACTCAGCT	PC-5p-592376_5	GGCAAGCAAGATCAACTCAAT	fru-mir-30b-p3_1ss22AT	TGAGAGAAGGTTGTTTACTTGT	PC-3p-76158_160	ACTGCAGTGGAGGCACTTTCT	ssa-miR-29b-3-5p_R-2_1ss3CT	ACTGATTTCTTTTGGTGTTCA	PC-5p-154491_45	TAATCGAAAGCAACTGGACAA	ola-miR-27c-5p_R+1_1ss9GA	AGGACTTAACCCACATGTGAACA	PC-3p-239670_17	ACTGGAACCAAACATTGATTTT	ssa-miR-30c-3p	CTTTCAGTCGGATGTTTGCAGC	PC-5p-17264_975	GTATGGTGGGTAGTTTGA	ssa-miR-30c-3p	CTTTCAGTCGGATGTTTGCAGC	PC-5p-124411_69	GTTATGTAAGACAGATGTG
oni-miR-30a	TGTAAACATCCTTGACTGGAAGCT	PC-5p-45109_330	AGTCCTGTCACCTCCACCA	fru-mir-30b-p3_1ss22AT	TGAGAGAAGGTTGTTTACTTGT	PC-5p-6337_2736	CTGATTTCATTTGGTGGCATAGA	gmo-miR-30a-5p_R-4	TGTAAACATCCCCGACTGGA	PC-3p-428873_6	CGTTCGCGGACATCACGGAC	fru-miR-30b	TGTAAACATCCTACACTCAGCT	PC-5p-45109_330	AGTCCTGTCACCTCCACCA	oni-miR-27c_R+1	TTCACAGTGGTTAAGTTCTGC	PC-3p-268259_13	TGAGCTGGTTCAGTGCTGCAGA	ola-miR-30a-3p_R+3	CTTTCAGTCGGATGTTTGCAGC	PC-5p-150726_47	TTCAAACGAGAACTTTGA	ola-miR-30a-3p_R+3	CTTTCAGTCGGATGTTTGCAGC	PC-3p-10411_1644	GTTCCAGGAAATAGCTCC
ssa-miR-30c-3p	CTTTCAGTCGGATGTTTGCAGC	PC-3p-116225_79	CCAGTGGAGGTGTTGTTACGTC	gmo-miR-30a-5p_R-4	TGTAAACATCCCCGACTGGA	PC-3p-8770_1960	TGACTGGGGCGGTCTCCTC	gga-mir-30d-p3_1ss10AG	CTTTCAGTCGGATGTTTGCT	PC-5p-84396_136	ACCCTGTATCGAAAGTGATC	fru-mir-30b-p3_1ss22AT	TGAGAGAAGGTTGTTTACTTGT	PC-3p-25322_648	TTATTGCAAGTGGTAGGA	gmo-miR-29a-3-5p_R-1_1ss10TC	ACCGTTTTCCTCTGGTGTTTAG	PC-5p-437611_6	TCAGTGTCTCCACCCTTCTTC	oni-miR-30b_R-1	TGTAAACATCCTACACTCTCAGC	PC-3p-123293_70	CTTACCAGGTCCAGACATA	oni-miR-30b_R-1	TGTAAACATCCTACACTCTCAGC	PC-3p-577117_5	ATCCGCTGTAGGCACCGAA
ola-miR-30a-3p_R+3	CTTTCAGTCGGATGTTTGCAGC	PC-3p-25322_648	TTATTGCAAGTGGTAGGA	gga-mir-30d-p3_1ss10AG	CTTTCAGTCGGATGTTTGCT	PC-3p-284175_12	GGACATTTGAATGTATCGTT	oni-miR-30a	TGTAAACATCCTTGACTGGAAGCT	PC-3p-65289_201	CTACGAAAGGGCACTCTA	gmo-miR-30a-5p_R-4	TGTAAACATCCCCGACTGGA	PC-5p-385294_6	CTTTTAATCTCAAGGCTGT	oni-miR-29a	TAGCACCATTTGAAATCGGTTA	PC-5p-342474_8	TTGCTGTGGCTTTAGTTGC	ssa-miR-30a-4-3p	CTGGGAGAGGGGTGTTTACGCT	PC-5p-48261_303	TAGGCAACTGGACATAAAATGT	ssa-miR-30a-4-3p	CTGGGAGAGGGGTGTTTACGCT	PC-5p-419775_6	TATACACTGTATATACACTGT
oni-miR-30b_R-1	TGTAAACATCCTACACTCTCAGC	PC-5p-473258_5	CAGACAGTACCGATGAAG	oni-miR-30a	TGTAAACATCCTTGACTGGAAGCT	PC-3p-70326_181	TTCAGTCATTGTTTCTGGTTGTT	ssa-miR-30c-3p	CTTTCAGTCGGATGTTTGCAGC	PC-3p-355876_7	CAACCACTGTTCCCTTTTATGA	oni-miR-30a	TGTAAACATCCTTGACTGGAAGCT	PC-5p-196749_26	GGTTAACAAAACGGAATG	oni-mir-29c-p3	TAGCACCATATGAAATCAGTGT	PC-3p-191566_28	CACCTAGGATGCCGTGCTGCTG	oni-miR-33a-5p_R-1	GTGCATTGTAGTTGCATTGC	PC-3p-9345_1838	TATTGCACTTGTCCCGGCCTGTATT	oni-miR-33a-5p_R-1	GTGCATTGTAGTTGCATTGC	PC-5p-874_20494	ATGTTGGCTTAGAAGCAGC
ssa-miR-30a-4-3p	CTGGGAGAGGGGTGTTTACGCT	PC-5p-196749_26	GGTTAACAAAACGGAATG	ssa-miR-30c-3p	CTTTCAGTCGGATGTTTGCAGC	PC-3p-54257_259	CGGGGGTGGGAGTGTTTGCGCC	ola-miR-30a-3p_R+3	CTTTCAGTCGGATGTTTGCAGC	PC-3p-168521_37	ACGGGTTAGGCTCTTGGGACGTT	ssa-miR-30c-3p	CTTTCAGTCGGATGTTTGCAGC	PC-3p-191566_28	CACCTAGGATGCCGTGCTGCTG	gmo-miR-29b-5p_L-1_1ss10CA	CTGGTTTCAGATGGTGGCTTAGA	PC-3p-527116_5	ATACTCCATCTTGACTTACTGCAG	oni-miR-33b-3p_1ss14GA	CAATGTACCTGCAATGCAACA	PC-3p-12737_1335	TAAATGCTGCAGAATTGTGCTCT	oni-miR-33b-3p_1ss14GA	CAATGTACCTGCAATGCAACA	PC-3p-119490_75	TCACACACACCAACACACTGAT
oni-miR-33a-5p_R-1	GTGCATTGTAGTTGCATTGC	PC-3p-191566_28	CACCTAGGATGCCGTGCTGCTG	ola-miR-30a-3p_R+3	CTTTCAGTCGGATGTTTGCAGC	PC-5p-44243_339	GGTGGCTGTAGCTCAGCTG	oni-miR-30b_R-1	TGTAAACATCCTACACTCTCAGC	PC-3p-37248_418	CAGCCATCATTTAAAGAAA	ola-miR-30a-3p_R+3	CTTTCAGTCGGATGTTTGCAGC	PC-5p-261651_14	GTGAGGTCCAGATGATGAAGACT	oni-miR-29b	TAGCACCATTTGAAATCAGTGT	PC-3p-466466_5	GAGTGAGGATCATGACTGTCTG	dre-miR-34a	TGGCAGTGTCTTAGCTGGTTGT	PC-5p-52001_275	TTGGACTTTGACAAGATTT	dre-miR-34a	TGGCAGTGTCTTAGCTGGTTGT	PC-5p-6337_2736	CTGATTTCATTTGGTGGCATAGA
oni-miR-33b-3p_1ss14GA	CAATGTACCTGCAATGCAACA	PC-5p-278863_12	TTGTTAGTGGGGCTTTTTT	oni-miR-30b_R-1	TGTAAACATCCTACACTCTCAGC	PC-3p-101344_100	TCTAAGTACCTGCAGGAAA	ssa-miR-30a-4-3p	CTGGGAGAGGGGTGTTTACGCT	PC-5p-154491_45	TAATCGAAAGCAACTGGACAA	oni-miR-30b_R-1	TGTAAACATCCTACACTCTCAGC	PC-3p-224362_20	CAGGAAATCACTGTTACTGTGG	ssa-miR-29b-3-5p_R-2_1ss3CT	ACTGATTTCTTTTGGTGTTCA	PC-5p-278863_12	TTGTTAGTGGGGCTTTTTT	oni-mir-92a-1-p5	AGGTTGGGAGAGGTGGCAATGCT	PC-5p-424866_6	AGAACACTGAGTTTGTAGTGAA	oni-mir-92a-1-p5	AGGTTGGGAGAGGTGGCAATGCT	PC-3p-8770_1960	TGACTGGGGCGGTCTCCTC
dre-miR-34a	TGGCAGTGTCTTAGCTGGTTGT	PC-3p-374143_7	TGAGAATTTGGTGAGTCAT	ssa-miR-30a-4-3p	CTGGGAGAGGGGTGTTTACGCT	PC-5p-17264_975	GTATGGTGGGTAGTTTGA	oni-miR-33a-5p_R-1	GTGCATTGTAGTTGCATTGC	PC-5p-45109_330	AGTCCTGTCACCTCCACCA	ssa-miR-30a-4-3p	CTGGGAGAGGGGTGTTTACGCT	PC-3p-386202_6	TTGTGTGTGTGTGTGACGTGTAT	fru-miR-30b	TGTAAACATCCTACACTCAGCT	PC-3p-125475_68	GCGACCCATCCTTAGTTTCTGT	oni-miR-92a	TATTGCACTTGTCCCGGCCTGT	PC-5p-82677_141	TTAAATTCTGTTAGGCAACTGG	oni-miR-92a	TATTGCACTTGTCCCGGCCTGT	PC-3p-284175_12	GGACATTTGAATGTATCGTT
oni-mir-92a-1-p5	AGGTTGGGAGAGGTGGCAATGCT	PC-3p-125475_68	GCGACCCATCCTTAGTTTCTGT	oni-miR-33a-5p_R-1	GTGCATTGTAGTTGCATTGC	PC-5p-150726_47	TTCAAACGAGAACTTTGA	oni-miR-33b-3p_1ss14GA	CAATGTACCTGCAATGCAACA	PC-3p-116225_79	CCAGTGGAGGTGTTGTTACGTC	oni-miR-33a-5p_R-1	GTGCATTGTAGTTGCATTGC	PC-3p-315039_10	TTTCTTTTGTTATCTGACCT	fru-mir-30b-p3_1ss22AT	TGAGAGAAGGTTGTTTACTTGT	PC-5p-409917_6	AGCTGGGATAGCAGGTAGTC	nbr-mir-92a-2-p5	AGGTGGGGATAGGTAGCAATGCT			nbr-mir-92a-2-p5	AGGTGGGGATAGGTAGCAATGCT	PC-3p-70326_181	TTCAGTCATTGTTTCTGGTTGTT
oni-miR-92a	TATTGCACTTGTCCCGGCCTGT	PC-5p-500782_5	CGTGTCATACCTTGATTGTGGA	oni-miR-33b-3p_1ss14GA	CAATGTACCTGCAATGCAACA	PC-3p-123293_70	CTTACCAGGTCCAGACATA	dre-miR-34a	TGGCAGTGTCTTAGCTGGTTGT	PC-3p-25322_648	TTATTGCAAGTGGTAGGA	oni-miR-33b-3p_1ss14GA	CAATGTACCTGCAATGCAACA	PC-5p-148388_49	TAATACAGTCAGACCCAGTCTTT	gmo-miR-30a-5p_R-4	TGTAAACATCCCCGACTGGA	PC-5p-489912_5	TTCCACCGGAATGATCAATGTT	oni-miR-93	AAAAGTGCTGTTTGTGCAGGTAG			oni-miR-93	AAAAGTGCTGTTTGTGCAGGTAG	PC-3p-305841_10	GAAAATGATGGTGATCTGAGC
nbr-mir-92a-2-p5	AGGTGGGGATAGGTAGCAATGCT	PC-5p-434505_6	GGGAGGAAAAGAAACTAAC	oni-mir-33a-p3_1ss13CA	TGATCCTGAAGCAGAGTG	PC-5p-209426_23	GCCGTCGGTGAAATACCA	oni-mir-92a-1-p5	AGGTTGGGAGAGGTGGCAATGCT	PC-5p-196749_26	GGTTAACAAAACGGAATG	dre-miR-34a	TGGCAGTGTCTTAGCTGGTTGT	PC-3p-442368_6	ATTGGGAGACTCGAAATGG	gga-mir-30d-p3_1ss10AG	CTTTCAGTCGGATGTTTGCT	PC-3p-559388_5	TATAAAGCTGTGCTGCTGG	oni-miR-96	TTTGGCACTAGCACATTTTTGCT			oni-miR-96	TTTGGCACTAGCACATTTTTGCT	PC-3p-54257_259	CGGGGGTGGGAGTGTTTGCGCC
oni-miR-93	AAAAGTGCTGTTTGTGCAGGTAG	PC-5p-304868_10	TGAACTGTCCTCTGTGTTCCAG	dre-miR-34a	TGGCAGTGTCTTAGCTGGTTGT	PC-3p-49669_291	GACCTCTGACCCCAGACACGGA	oni-miR-92a	TATTGCACTTGTCCCGGCCTGT	PC-3p-191566_28	CACCTAGGATGCCGTGCTGCTG	oni-mir-92a-1-p5	AGGTTGGGAGAGGTGGCAATGCT	PC-5p-526965_5	GAAGTTGAAGTGTTTGTGATG	oni-miR-30a	TGTAAACATCCTTGACTGGAAGCT	PC-5p-334358_8	ACTGGTCTGTAGACTGGTCTGT	oni-miR-99b_R-1	AACCCGTAGATCCGATCTTGT			ssa-miR-96-3p_1ss5CT	CAATTATGTGTAGTGCCAATAT	PC-3p-515850_5	AGACATCAGAAAATCTGTGCTTT
oni-miR-96	TTTGGCACTAGCACATTTTTGCT	PC-5p-148388_49	TAATACAGTCAGACCCAGTCTTT	aca-miR-34b-3p_2ss11AT20CG	AATCAGCAAGTATACTGCCGCA	PC-5p-48261_303	TAGGCAACTGGACATAAAATGT	nbr-mir-92a-2-p5	AGGTGGGGATAGGTAGCAATGCT	PC-5p-261651_14	GTGAGGTCCAGATGATGAAGACT	oni-miR-92a	TATTGCACTTGTCCCGGCCTGT	PC-5p-31714_506	AAGCTGTAGCTGAAGGTGC	ssa-miR-30c-3p	CTTTCAGTCGGATGTTTGCAGC	PC-3p-577569_5	AGAGGGGGCCCTGATCCTTCAG	oni-mir-99b-p3_1ss10CT	CAAGCTCGCTTCTGTGGGTCT			oni-miR-99b_R-1	AACCCGTAGATCCGATCTTGT	PC-5p-44243_339	GGTGGCTGTAGCTCAGCTG
ssa-miR-96-3p_1ss5CT	CAATTATGTGTAGTGCCAATAT	PC-3p-345800_7	ACTGCAGTGGATACTGGAC	oni-mir-92a-1-p5	AGGTTGGGAGAGGTGGCAATGCT	PC-3p-356389_7	TGTAGAGTTTTATCCTGGCT	oni-miR-93	AAAAGTGCTGTTTGTGCAGGTAG	PC-5p-320862_9	TCAGCGCTCTGCAGCACTAACG	nbr-mir-92a-2-p5	AGGTGGGGATAGGTAGCAATGCT	PC-3p-438126_6	ATGCCCTGGGGATGTGAAA	ola-miR-30a-3p_R+3	CTTTCAGTCGGATGTTTGCAGC	PC-3p-230743_18	TGCACGTAGAGAACATTTTTA	oni-miR-100	AACCCGTAGATCCGAACTTGTG			oni-mir-99b-p3_1ss10CT	CAAGCTCGCTTCTGTGGGTCT	PC-3p-101344_100	TCTAAGTACCTGCAGGAAA
oni-miR-99b_R-1	AACCCGTAGATCCGATCTTGT	PC-5p-419148_6	TGATGGAAAACTGGTTAATA	oni-miR-92a	TATTGCACTTGTCCCGGCCTGT	PC-3p-9345_1838	TATTGCACTTGTCCCGGCCTGTATT	ssa-miR-93a-2-3p_R-3	ACTGCAAAACCAGCACTTCC	PC-3p-224362_20	CAGGAAATCACTGTTACTGTGG	oni-miR-93	AAAAGTGCTGTTTGTGCAGGTAG	PC-3p-32149_498	CTTTAAGTCTGATGTGAAA	oni-miR-30b_R-1	TGTAAACATCCTACACTCTCAGC	PC-3p-166645_38	TTCAGGGACATACAACAGTAGT	ola-miR-101b-5p_R-1	TCAGTTATCATGGTACCGGTGC			oni-miR-99a	AGACCTGTAGATACAAGCTTGT	PC-5p-626596_5	AAAGACTTCGGGCGATATT
oni-mir-99b-p3_1ss10CT	CAAGCTCGCTTCTGTGGGTCT	PC-3p-556539_5	GTGACATGAGGAGATCAGT	nbr-mir-92a-2-p5	AGGTGGGGATAGGTAGCAATGCT	PC-3p-12737_1335	TAAATGCTGCAGAATTGTGCTCT	oni-miR-96	TTTGGCACTAGCACATTTTTGCT	PC-3p-448273_6	CGGCCCGGACTCTCCCTTTGT	oni-miR-96	TTTGGCACTAGCACATTTTTGCT	PC-3p-181634_31	TGGCGCGGAATGAAAGTGA	ssa-miR-30a-4-3p	CTGGGAGAGGGGTGTTTACGCT	PC-5p-31714_506	AAGCTGTAGCTGAAGGTGC	oni-miR-101b_L-1R+1	TACAGTACTATGATAACTGAAG			oni-miR-100	AACCCGTAGATCCGAACTTGTG	PC-3p-232342_18	TCAGCCGGCTGGTGACATCAT
oni-miR-99a	AGACCTGTAGATACAAGCTTGT	PC-5p-526965_5	GAAGTTGAAGTGTTTGTGATG	oni-miR-93	AAAAGTGCTGTTTGTGCAGGTAG	PC-5p-52001_275	TTGGACTTTGACAAGATTT	ssa-miR-96-3p_1ss5CT	CAATTATGTGTAGTGCCAATAT	PC-5p-148388_49	TAATACAGTCAGACCCAGTCTTT	ssa-miR-96-3p_1ss5CT	CAATTATGTGTAGTGCCAATAT	PC-3p-150962_47	AAATTGAAGAGTTTGATC	oni-miR-33a-5p_R-1	GTGCATTGTAGTTGCATTGC	PC-3p-277105_12	AAGAAGCCTCTTGAATGAAAGT	ola-miR-101a-5p	TCAGTTATCACAGTGCTGATGC			ola-miR-101b-5p_R-1	TCAGTTATCATGGTACCGGTGC	PC-5p-17264_975	GTATGGTGGGTAGTTTGA
oni-miR-100	AACCCGTAGATCCGAACTTGTG	PC-5p-31714_506	AAGCTGTAGCTGAAGGTGC	oni-miR-96	TTTGGCACTAGCACATTTTTGCT	PC-5p-404587_6	TTGTGGAGAACAGGGCTTC	oni-miR-99b_R-1	AACCCGTAGATCCGATCTTGT	PC-3p-355690_7	AAGGCAGTGGTGAATCAACAG	oni-miR-99b_R-1	AACCCGTAGATCCGATCTTGT	PC-5p-124411_69	GTTATGTAAGACAGATGTG	oni-miR-33b-3p_1ss14GA	CAATGTACCTGCAATGCAACA	PC-3p-32149_498	CTTTAAGTCTGATGTGAAA	dre-miR-101a	TACAGTACTGTGATAACTGAAG			oni-miR-101b_L-1R+1	TACAGTACTATGATAACTGAAG	PC-3p-622683_5	GTTTCATGTCCAGTTGCCTAGC
ola-miR-101b-5p_R-1	TCAGTTATCATGGTACCGGTGC	PC-3p-32149_498	CTTTAAGTCTGATGTGAAA	ssa-miR-96-3p_1ss5CT	CAATTATGTGTAGTGCCAATAT	PC-3p-417684_6	TTCTCCTCCCTCCCTCTCTTTA	oni-mir-99b-p3_1ss10CT	CAAGCTCGCTTCTGTGGGTCT	PC-5p-31714_506	AAGCTGTAGCTGAAGGTGC	oni-mir-99b-p3_1ss10CT	CAAGCTCGCTTCTGTGGGTCT	PC-3p-10411_1644	GTTCCAGGAAATAGCTCC	dre-miR-34a	TGGCAGTGTCTTAGCTGGTTGT	PC-3p-181634_31	TGGCGCGGAATGAAAGTGA	gmo-miR-103-2-5p_R+1	AGCCTCTTTACAGTGCTGCCTTG			ola-miR-101a-5p	TCAGTTATCACAGTGCTGATGC	PC-3p-114348_81	AATCAAAACCTAAAGAAAGTAT
oni-miR-101b_L-1R+1	TACAGTACTATGATAACTGAAG	PC-3p-181634_31	TGGCGCGGAATGAAAGTGA	oni-miR-99b_R-1	AACCCGTAGATCCGATCTTGT	PC-5p-82677_141	TTAAATTCTGTTAGGCAACTGG	oni-miR-99a	AGACCTGTAGATACAAGCTTGT	PC-3p-32149_498	CTTTAAGTCTGATGTGAAA	oni-miR-99a	AGACCTGTAGATACAAGCTTGT	PC-5p-874_20494	ATGTTGGCTTAGAAGCAGC	oni-mir-92a-1-p5	AGGTTGGGAGAGGTGGCAATGCT	PC-3p-150962_47	AAATTGAAGAGTTTGATC	oni-miR-103	AGCAGCATTGTACAGGGCTATGA			dre-miR-101a	TACAGTACTGTGATAACTGAAG	PC-3p-507772_5	CCTGGGTAGGTTCGACTCC
ola-miR-101a-5p	TCAGTTATCACAGTGCTGATGC	PC-3p-150962_47	AAATTGAAGAGTTTGATC	oni-mir-99b-p3_1ss10CT	CAAGCTCGCTTCTGTGGGTCT	PC-3p-302354_11	TGGAGACCCAGCTCTGTTGGAATT	oni-miR-100	AACCCGTAGATCCGAACTTGTG	PC-3p-150962_47	AAATTGAAGAGTTTGATC	oni-miR-100	AACCCGTAGATCCGAACTTGTG	PC-3p-119490_75	TCACACACACCAACACACTGAT	oni-miR-92a	TATTGCACTTGTCCCGGCCTGT	PC-5p-124411_69	GTTATGTAAGACAGATGTG	ssa-miR-103-5p_R-1_2ss11TC13AG	AGCCTCTTTACGGTGCTGCCTTG			gmo-miR-103-2-5p_R+1	AGCCTCTTTACAGTGCTGCCTTG	PC-3p-123293_70	CTTACCAGGTCCAGACATA
dre-miR-101a	TACAGTACTGTGATAACTGAAG	PC-5p-348098_7	GCAGCTGTTGGCTACTGGC	oni-miR-99a	AGACCTGTAGATACAAGCTTGT			ola-miR-101b-5p_R-1	TCAGTTATCATGGTACCGGTGC	PC-3p-293262_11	TTGCAGGAAGAAAACGACAAC	ola-miR-101b-5p_R-1	TCAGTTATCATGGTACCGGTGC	PC-3p-505746_5	TTGCTGTTTTTCCTGTGTTAGT	nbr-mir-92a-2-p5	AGGTGGGGATAGGTAGCAATGCT	PC-3p-10411_1644	GTTCCAGGAAATAGCTCC	ssa-miR-107-5p	AGCTTCTTTACAGTGTTGCCTTG			oni-miR-103	AGCAGCATTGTACAGGGCTATGA	PC-3p-49669_291	GACCTCTGACCCCAGACACGGA
gmo-miR-103-2-5p_R+1	AGCCTCTTTACAGTGCTGCCTTG	PC-5p-124411_69	GTTATGTAAGACAGATGTG	oni-miR-100	AACCCGTAGATCCGAACTTGTG			oni-miR-101b_L-1R+1	TACAGTACTATGATAACTGAAG	PC-5p-124411_69	GTTATGTAAGACAGATGTG	oni-miR-101b_L-1R+1	TACAGTACTATGATAACTGAAG	PC-3p-390293_6	CTTCTCTCTCTTCGTCAACAGT	oni-miR-93	AAAAGTGCTGTTTGTGCAGGTAG	PC-5p-874_20494	ATGTTGGCTTAGAAGCAGC	dre-miR-107a-3p_1ss22CG	AGCAGCATTGTACAGGGCTATGA			ssa-miR-103-5p_R-1_2ss11TC13AG	AGCCTCTTTACGGTGCTGCCTTG	PC-5p-48261_303	TAGGCAACTGGACATAAAATGT
oni-miR-103	AGCAGCATTGTACAGGGCTATGA	PC-3p-10411_1644	GTTCCAGGAAATAGCTCC	oni-mir-100-1-p3	CAAGCTTGTATCTACAGGTCT			ola-miR-101a-5p	TCAGTTATCACAGTGCTGATGC	PC-3p-10411_1644	GTTCCAGGAAATAGCTCC	ola-miR-101a-5p	TCAGTTATCACAGTGCTGATGC	PC-5p-320912_9	GAGGAGATAGGGAGAGGGAA	ssa-miR-93a-2-3p_R-3	ACTGCAAAACCAGCACTTCC	PC-3p-119490_75	TCACACACACCAACACACTGAT	pol-miR-122-5p	TGGAGTGTGACAATGGTGTTTG			dre-miR-107a-3p_1ss22CG	AGCAGCATTGTACAGGGCTATGA	PC-3p-9345_1838	TATTGCACTTGTCCCGGCCTGTATT
ssa-miR-103-5p_R-1_2ss11TC13AG	AGCCTCTTTACGGTGCTGCCTTG	PC-5p-874_20494	ATGTTGGCTTAGAAGCAGC	ola-miR-101b-5p_R-1	TCAGTTATCATGGTACCGGTGC			dre-miR-101a	TACAGTACTGTGATAACTGAAG	PC-5p-874_20494	ATGTTGGCTTAGAAGCAGC	dre-miR-101a	TACAGTACTGTGATAACTGAAG	PC-5p-6337_2736	CTGATTTCATTTGGTGGCATAGA	oni-miR-96	TTTGGCACTAGCACATTTTTGCT	PC-3p-497894_5	AGAGTTTCCATGAATGAACAT	pol-miR-122-3p_R-1_1ss19TA	AACGCCATTATCACACTAAAT			pol-miR-122-5p	TGGAGTGTGACAATGGTGTTTG	PC-3p-12737_1335	TAAATGCTGCAGAATTGTGCTCT
dre-miR-107a-3p_1ss22CG	AGCAGCATTGTACAGGGCTATGA	PC-3p-435610_6	TGAATAACTGGGAGTCACTC	oni-miR-101b_L-1R+1	TACAGTACTATGATAACTGAAG			gmo-miR-103-2-5p_R+1	AGCCTCTTTACAGTGCTGCCTTG	PC-3p-119490_75	TCACACACACCAACACACTGAT	gmo-miR-103-2-5p_R+1	AGCCTCTTTACAGTGCTGCCTTG	PC-3p-8770_1960	TGACTGGGGCGGTCTCCTC	ssa-miR-96-3p_1ss5CT	CAATTATGTGTAGTGCCAATAT	PC-3p-200340_25	TTTCTACACTGAACCACAGGCAC	oni-miR-124a_R-1	TAAGGCACGCGGTGAATGC			pol-miR-122-3p_R-1_1ss19TA	AACGCCATTATCACACTAAAT	PC-5p-52001_275	TTGGACTTTGACAAGATTT
pol-miR-122-5p	TGGAGTGTGACAATGGTGTTTG	PC-3p-200340_25	TTTCTACACTGAACCACAGGCAC	ola-miR-101a-5p	TCAGTTATCACAGTGCTGATGC			oni-miR-103	AGCAGCATTGTACAGGGCTATGA	PC-5p-307872_10	TGATACTGACGCTGAGGC	oni-miR-103	AGCAGCATTGTACAGGGCTATGA	PC-3p-70326_181	TTCAGTCATTGTTTCTGGTTGTT	oni-miR-99b_R-1	AACCCGTAGATCCGATCTTGT	PC-3p-593753_5	TTGTCTGATTCTGTTTCAAG	dre-miR-124-3p_R-3	TAAGGCACGCGGTGAATGC			oni-miR-124a_R-1	TAAGGCACGCGGTGAATGC	PC-3p-318303_10	TTTTTGGCTGAAAATTTTGGGT
oni-miR-124b	TCAAGGTCCGCTGTGAACACG	PC-5p-438212_6	AAAGACAGAGAGATTGTTTACC	dre-miR-101a	TACAGTACTGTGATAACTGAAG			ssa-miR-103-5p_R-1_2ss11TC13AG	AGCCTCTTTACGGTGCTGCCTTG	PC-3p-536543_5	TGAGAAGACTGCCAATGGTCGT	ssa-miR-103-5p_R-1_2ss11TC13AG	AGCCTCTTTACGGTGCTGCCTTG	PC-5p-159056_42	AGCACAAATATATATGAACTTG	oni-mir-99b-p3_1ss10CT	CAAGCTCGCTTCTGTGGGTCT	PC-5p-6337_2736	CTGATTTCATTTGGTGGCATAGA	pma-miR-124-3p_R-2	TAAGGCACGCGGTGAATGC			dre-miR-124-3p_R-3	TAAGGCACGCGGTGAATGC	PC-5p-82677_141	TTAAATTCTGTTAGGCAACTGG
oni-miR-124a_R-1	TAAGGCACGCGGTGAATGC	PC-5p-6337_2736	CTGATTTCATTTGGTGGCATAGA	gmo-miR-103-2-5p_R+1	AGCCTCTTTACAGTGCTGCCTTG			dre-miR-107a-3p_1ss22CG	AGCAGCATTGTACAGGGCTATGA	PC-5p-6337_2736	CTGATTTCATTTGGTGGCATAGA	ssa-miR-107-5p	AGCTTCTTTACAGTGTTGCCTTG	PC-3p-54257_259	CGGGGGTGGGAGTGTTTGCGCC	oni-miR-99a	AGACCTGTAGATACAAGCTTGT	PC-3p-8770_1960	TGACTGGGGCGGTCTCCTC	pol-miR-124-3p_R-3	TAAGGCACGCGGTGAATGC			pma-miR-124-3p_R-2	TAAGGCACGCGGTGAATGC	PC-3p-302354_11	TGGAGACCCAGCTCTGTTGGAATT
dre-miR-124-3p_R-3	TAAGGCACGCGGTGAATGC	PC-3p-8770_1960	TGACTGGGGCGGTCTCCTC	oni-miR-103	AGCAGCATTGTACAGGGCTATGA			pol-miR-122-5p	TGGAGTGTGACAATGGTGTTTG	PC-3p-8770_1960	TGACTGGGGCGGTCTCCTC	dre-miR-107a-3p_1ss22CG	AGCAGCATTGTACAGGGCTATGA	PC-5p-44243_339	GGTGGCTGTAGCTCAGCTG	oni-miR-100	AACCCGTAGATCCGAACTTGTG	PC-3p-284175_12	GGACATTTGAATGTATCGTT	oni-miR-125b	TCCCTGAGACCCTAACTTGTGA			pol-miR-124-3p_R-3	TAAGGCACGCGGTGAATGC	PC-3p-128071_65	CTCTCACTGTGAGGCTCGGTTT
pma-miR-124-3p_R-2	TAAGGCACGCGGTGAATGC	PC-3p-70326_181	TTCAGTCATTGTTTCTGGTTGTT	ssa-miR-103-5p_R-1_2ss11TC13AG	AGCCTCTTTACGGTGCTGCCTTG			pol-miR-122-3p_R-1_1ss19TA	AACGCCATTATCACACTAAAT	PC-3p-142740_53	TAGGTTATTTGTAGTGTTT	pol-miR-122-5p	TGGAGTGTGACAATGGTGTTTG	PC-3p-101344_100	TCTAAGTACCTGCAGGAAA	ola-miR-101b-5p_R-1	TCAGTTATCATGGTACCGGTGC	PC-3p-70326_181	TTCAGTCATTGTTTCTGGTTGTT	oni-mir-125b-2-p3	ACGGGTTAGGCTCTCGGGAGCT			oni-miR-125b	TCCCTGAGACCCTAACTTGTGA	PC-3p-600651_5	TAAACCTGATTGCGGTCTGCAGT
pol-miR-124-3p_R-3	TAAGGCACGCGGTGAATGC	PC-3p-305841_10	GAAAATGATGGTGATCTGAGC	ssa-miR-107-5p	AGCTTCTTTACAGTGTTGCCTTG			oni-miR-124b	TCAAGGTCCGCTGTGAACACG	PC-5p-159056_42	AGCACAAATATATATGAACTTG	pol-miR-122-3p_R-1_1ss19TA	AACGCCATTATCACACTAAAT	PC-5p-17264_975	GTATGGTGGGTAGTTTGA	oni-miR-101b_L-1R+1	TACAGTACTATGATAACTGAAG	PC-5p-159056_42	AGCACAAATATATATGAACTTG	dre-miR-125a	TCCCTGAGACCCTTAACCTGTG			oni-mir-125b-2-p3	ACGGGTTAGGCTCTCGGGAGCT	PC-5p-319878_9	AAGACAAGAAAAAAGACAAAACA
oni-miR-125b	TCCCTGAGACCCTAACTTGTGA	PC-5p-159056_42	AGCACAAATATATATGAACTTG	dre-miR-107a-3p_1ss22CG	AGCAGCATTGTACAGGGCTATGA			oni-miR-124a_R-1	TAAGGCACGCGGTGAATGC	PC-3p-54257_259	CGGGGGTGGGAGTGTTTGCGCC	oni-miR-124b	TCAAGGTCCGCTGTGAACACG	PC-3p-114348_81	AATCAAAACCTAAAGAAAGTAT	ola-miR-101a-5p	TCAGTTATCACAGTGCTGATGC	PC-3p-54257_259	CGGGGGTGGGAGTGTTTGCGCC	ola-miR-125a-3p_R-1	ACAGGTGAGGTCCTCGGGAAC			dre-miR-125a	TCCCTGAGACCCTTAACCTGTG
oni-mir-125b-2-p3	ACGGGTTAGGCTCTCGGGAGCT	PC-3p-54257_259	CGGGGGTGGGAGTGTTTGCGCC	pol-miR-122-5p	TGGAGTGTGACAATGGTGTTTG			dre-miR-124-3p_R-3	TAAGGCACGCGGTGAATGC	PC-5p-44243_339	GGTGGCTGTAGCTCAGCTG	oni-miR-124a_R-1	TAAGGCACGCGGTGAATGC	PC-5p-289989_11	GCACTGTGATTATGGCTTCGGTT	dre-miR-101a	TACAGTACTGTGATAACTGAAG	PC-3p-349380_7	TATACAGTTCCTGTACACTT	ssa-miR-125a-2-3p_1ss22CT	ACGGGTTAGGCTCTTGGGACGT			ola-miR-125a-3p_R-1	ACAGGTGAGGTCCTCGGGAAC
dre-miR-125a	TCCCTGAGACCCTTAACCTGTG	PC-3p-365597_7	TGGAGCGCAATCGGGATGA	pol-miR-122-3p_R-1_1ss19TA	AACGCCATTATCACACTAAAT			pma-miR-124-3p_R-2	TAAGGCACGCGGTGAATGC	PC-5p-241008_17	CATCTGCAAACGGGAAAAGCT	dre-miR-124-3p_R-3	TAAGGCACGCGGTGAATGC	PC-3p-290994_11	GACACCAGCGCTGATGGACACT	gmo-miR-103-2-5p_R+1	AGCCTCTTTACAGTGCTGCCTTG	PC-5p-44243_339	GGTGGCTGTAGCTCAGCTG	oni-miR-125a	TCCCTGAGACCCTTAACCTGTG			ssa-miR-125a-2-3p_1ss22CT	ACGGGTTAGGCTCTTGGGACGT
ola-miR-125a-3p_R-1	ACAGGTGAGGTCCTCGGGAAC	PC-5p-44243_339	GGTGGCTGTAGCTCAGCTG	oni-miR-124b	TCAAGGTCCGCTGTGAACACG			pol-miR-124-3p_R-3	TAAGGCACGCGGTGAATGC	PC-3p-271525_13	AGCTACCTGTAAATGAGCCAGA	pma-miR-124-3p_R-2	TAAGGCACGCGGTGAATGC	PC-3p-49669_291	GACCTCTGACCCCAGACACGGA	oni-miR-103	AGCAGCATTGTACAGGGCTATGA	PC-5p-241008_17	CATCTGCAAACGGGAAAAGCT	gmo-miR-125a-3p_R-1	ACAGGTGAGGTCCTTGGGAAC			oni-miR-125a	TCCCTGAGACCCTTAACCTGTG
ssa-miR-125a-2-3p_1ss22CT	ACGGGTTAGGCTCTTGGGACGT	PC-3p-101344_100	TCTAAGTACCTGCAGGAAA	oni-miR-124a_R-1	TAAGGCACGCGGTGAATGC			oni-miR-125b	TCCCTGAGACCCTAACTTGTGA	PC-3p-101344_100	TCTAAGTACCTGCAGGAAA	pol-miR-124-3p_R-3	TAAGGCACGCGGTGAATGC	PC-5p-48261_303	TAGGCAACTGGACATAAAATGT	ssa-miR-103-5p_R-1_2ss11TC13AG	AGCCTCTTTACGGTGCTGCCTTG	PC-3p-271525_13	AGCTACCTGTAAATGAGCCAGA	oni-miR-126	CATTATTACTTTTGGTACGCG			gmo-miR-125a-3p_R-1	ACAGGTGAGGTCCTTGGGAAC
oni-miR-125a	TCCCTGAGACCCTTAACCTGTG	PC-3p-232342_18	TCAGCCGGCTGGTGACATCAT	dre-miR-124-3p_R-3	TAAGGCACGCGGTGAATGC			oni-mir-125b-2-p3	ACGGGTTAGGCTCTCGGGAGCT	PC-3p-232342_18	TCAGCCGGCTGGTGACATCAT	oni-miR-125b	TCCCTGAGACCCTAACTTGTGA	PC-3p-218693_21	GGCGCGTGTTGGTTAATGTGGT	ssa-miR-107-5p	AGCTTCTTTACAGTGTTGCCTTG	PC-3p-101344_100	TCTAAGTACCTGCAGGAAA	ola-miR-126-3p_R+2	TCGTACCGTGAGTAATAATGCA			oni-miR-126	CATTATTACTTTTGGTACGCG
gmo-miR-125a-3p_R-1	ACAGGTGAGGTCCTTGGGAAC	PC-3p-324149_9	GTGAGGTGTTCTGTTACTCTC	pma-miR-124-3p_R-2	TAAGGCACGCGGTGAATGC			dre-miR-125a	TCCCTGAGACCCTTAACCTGTG	PC-5p-17264_975	GTATGGTGGGTAGTTTGA	oni-mir-125b-2-p3	ACGGGTTAGGCTCTCGGGAGCT	PC-3p-463613_5	CATGGTTACCTGGTACCTGGT	dre-miR-107a-3p_1ss22CG	AGCAGCATTGTACAGGGCTATGA	PC-3p-232342_18	TCAGCCGGCTGGTGACATCAT	oni-mir-128-1-p5	CGGGGCCGGGACGCTGTCTGAGA			ola-miR-126-3p_R+2	TCGTACCGTGAGTAATAATGCA
oni-miR-126	CATTATTACTTTTGGTACGCG	PC-3p-627616_5	GCCAGTCCAGCTGCCCTTGACG	pol-miR-124-3p_R-3	TAAGGCACGCGGTGAATGC			ola-miR-125a-3p_R-1	ACAGGTGAGGTCCTCGGGAAC	PC-3p-630875_5	ATGTGAACAGGAAACAGTGAGT	dre-miR-125a	TCCCTGAGACCCTTAACCTGTG	PC-3p-9345_1838	TATTGCACTTGTCCCGGCCTGTATT	pol-miR-122-5p	TGGAGTGTGACAATGGTGTTTG	PC-3p-324149_9	GTGAGGTGTTCTGTTACTCTC	oni-miR-128	TCACAGTGAACCGGTCTCTTT			oni-mir-128-1-p5	CGGGGCCGGGACGCTGTCTGAGA
ola-miR-126-3p_R+2	TCGTACCGTGAGTAATAATGCA	PC-5p-17264_975	GTATGGTGGGTAGTTTGA	oni-miR-125b	TCCCTGAGACCCTAACTTGTGA			ssa-miR-125a-2-3p_1ss22CT	ACGGGTTAGGCTCTTGGGACGT	PC-3p-114348_81	AATCAAAACCTAAAGAAAGTAT	ola-miR-125a-3p_R-1	ACAGGTGAGGTCCTCGGGAAC	PC-5p-629518_5	AATCCCTCTTCCTTCGCCA	pol-miR-122-3p_R-1_1ss19TA	AACGCCATTATCACACTAAAT	PC-5p-17264_975	GTATGGTGGGTAGTTTGA	dre-miR-129-5p_R-1	CTTTTTGCGGTCTGGGCTTGC			oni-miR-128	TCACAGTGAACCGGTCTCTTT
oni-mir-128-1-p5	CGGGGCCGGGACGCTGTCTGAGA	PC-3p-372077_7	GGTTAAGTGGTAAAGGATG	oni-mir-125b-2-p3	ACGGGTTAGGCTCTCGGGAGCT			oni-miR-125a	TCCCTGAGACCCTTAACCTGTG	PC-5p-150726_47	TTCAAACGAGAACTTTGA	ssa-miR-125a-2-3p_1ss22CT	ACGGGTTAGGCTCTTGGGACGT	PC-3p-12737_1335	TAAATGCTGCAGAATTGTGCTCT	oni-miR-124b	TCAAGGTCCGCTGTGAACACG	PC-3p-547222_5	TACACGTTGCCTCGCGATCT	dre-miR-129-3-3p_1ss20TC	AAGCCCTTACCCCAAAAAGCAT			dre-miR-129-5p_R-1	CTTTTTGCGGTCTGGGCTTGC
oni-miR-128	TCACAGTGAACCGGTCTCTTT	PC-5p-564155_5	CTGCCTCAGACTGCTTTTA	dre-miR-125a	TCCCTGAGACCCTTAACCTGTG			gmo-miR-125a-3p_R-1	ACAGGTGAGGTCCTTGGGAAC	PC-5p-289989_11	GCACTGTGATTATGGCTTCGGTT	oni-miR-125a	TCCCTGAGACCCTTAACCTGTG	PC-5p-52001_275	TTGGACTTTGACAAGATTT	oni-miR-124a_R-1	TAAGGCACGCGGTGAATGC	PC-5p-426117_6	CGAGACAATGGTTAGCTGTGC	oni-miR-129	CTTTTTGCGGTCTGGGCTTGC			dre-miR-129-3-3p_1ss20TC	AAGCCCTTACCCCAAAAAGCAT
dre-miR-129-5p_R-1	CTTTTTGCGGTCTGGGCTTGC	PC-3p-395065_6	CAGTAGTATATCTGCAGCTCC	ola-miR-125a-3p_R-1	ACAGGTGAGGTCCTCGGGAAC			oni-miR-126	CATTATTACTTTTGGTACGCG	PC-3p-123293_70	CTTACCAGGTCCAGACATA	gmo-miR-125a-3p_R-1	ACAGGTGAGGTCCTTGGGAAC	PC-5p-82677_141	TTAAATTCTGTTAGGCAACTGG	dre-miR-124-3p_R-3	TAAGGCACGCGGTGAATGC	PC-3p-114348_81	AATCAAAACCTAAAGAAAGTAT	gmo-miR-129-3p	AAGCCCTTACCCCAAAAAGCAT			oni-miR-129	CTTTTTGCGGTCTGGGCTTGC
dre-miR-129-3-3p_1ss20TC	AAGCCCTTACCCCAAAAAGCAT	PC-3p-114348_81	AATCAAAACCTAAAGAAAGTAT	ssa-miR-125a-2-3p_1ss22CT	ACGGGTTAGGCTCTTGGGACGT			ola-miR-126-3p_R+2	TCGTACCGTGAGTAATAATGCA	PC-3p-295513_11	ACTTGAATCTCTTGACTTGGA	oni-miR-126	CATTATTACTTTTGGTACGCG	PC-3p-283485_12	TACACCGCGGTAGTTCTCCAAT	pma-miR-124-3p_R-2	TAAGGCACGCGGTGAATGC	PC-3p-546559_5	ACTTGTTGTGGATGGAATGGGAA	hhi-miR-129a_R-1	CTTTTTGCGGTCTGGGCTTGC			gmo-miR-129-3p	AAGCCCTTACCCCAAAAAGCAT
oni-miR-129	CTTTTTGCGGTCTGGGCTTGC	PC-3p-446503_6	GTGACTGAAATGAGAAAGT	oni-miR-125a	TCCCTGAGACCCTTAACCTGTG			oni-mir-128-1-p5	CGGGGCCGGGACGCTGTCTGAGA	PC-3p-49669_291	GACCTCTGACCCCAGACACGGA	ola-miR-126-3p_R+2	TCGTACCGTGAGTAATAATGCA	PC-3p-252023_15	ACTGCAGTGTGAGCACTTAGGT	pol-miR-124-3p_R-3	TAAGGCACGCGGTGAATGC	PC-3p-123293_70	CTTACCAGGTCCAGACATA	dre-miR-129-3p	AAGCCCTTACCCCAAAAAGCAT			hhi-miR-129a_R-1	CTTTTTGCGGTCTGGGCTTGC
gmo-miR-129-3p	AAGCCCTTACCCCAAAAAGCAT	PC-3p-123293_70	CTTACCAGGTCCAGACATA	gmo-miR-125a-3p_R-1	ACAGGTGAGGTCCTTGGGAAC			oni-miR-128	TCACAGTGAACCGGTCTCTTT	PC-5p-48261_303	TAGGCAACTGGACATAAAATGT	oni-mir-128-1-p5	CGGGGCCGGGACGCTGTCTGAGA	PC-5p-136749_57	GTGACATGATGAGATCAGT	oni-miR-125b	TCCCTGAGACCCTAACTTGTGA	PC-3p-290994_11	GACACCAGCGCTGATGGACACT	oni-miR-130b-3p	CAGTGCAATAATGAAAGGGCAT			dre-miR-129-3p	AAGCCCTTACCCCAAAAAGCAT
hhi-miR-129a_R-1	CTTTTTGCGGTCTGGGCTTGC	PC-3p-49669_291	GACCTCTGACCCCAGACACGGA	oni-miR-126	CATTATTACTTTTGGTACGCG			dre-miR-129-5p_R-1	CTTTTTGCGGTCTGGGCTTGC	PC-5p-199765_26	AGTTCCAATGCGACTCTCTGTG	oni-miR-128	TCACAGTGAACCGGTCTCTTT	PC-5p-418199_6	AAAAAGAAACGAGGGAAGA	oni-mir-125b-2-p3	ACGGGTTAGGCTCTCGGGAGCT	PC-3p-49669_291	GACCTCTGACCCCAGACACGGA	xtr-mir-130c-p5	GCCCTTTTTCTGTTGTACTACT			oni-miR-130b-3p	CAGTGCAATAATGAAAGGGCAT
dre-miR-129-3p	AAGCCCTTACCCCAAAAAGCAT	PC-5p-48261_303	TAGGCAACTGGACATAAAATGT	ola-miR-126-3p_R+2	TCGTACCGTGAGTAATAATGCA			dre-miR-129-3-3p_1ss20TC	AAGCCCTTACCCCAAAAAGCAT	PC-3p-9345_1838	TATTGCACTTGTCCCGGCCTGTATT	dre-miR-129-5p_R-1	CTTTTTGCGGTCTGGGCTTGC			dre-miR-125a	TCCCTGAGACCCTTAACCTGTG	PC-5p-48261_303	TAGGCAACTGGACATAAAATGT	pny-miR-130a	CAGTGCAATATTAAAAGGGCA			pny-miR-130a	CAGTGCAATATTAAAAGGGCA
oni-miR-130b-3p	CAGTGCAATAATGAAAGGGCAT	PC-5p-199765_26	AGTTCCAATGCGACTCTCTGTG	oni-mir-128-1-p5	CGGGGCCGGGACGCTGTCTGAGA			oni-miR-129	CTTTTTGCGGTCTGGGCTTGC	PC-5p-334887_8	GTTTGGTTCTGGTACATGATTTC	dre-miR-129-3-3p_1ss20TC	AAGCCCTTACCCCAAAAAGCAT			ola-miR-125a-3p_R-1	ACAGGTGAGGTCCTCGGGAAC	PC-5p-199765_26	AGTTCCAATGCGACTCTCTGTG	oni-mir-130a-2-p5	GCCCTTTTTCTGTTGCACTACT			oni-mir-130a-2-p5	GCCCTTTTTCTGTTGCACTACT
xtr-mir-130c-p5	GCCCTTTTTCTGTTGTACTACT	PC-3p-218693_21	GGCGCGTGTTGGTTAATGTGGT	oni-miR-128	TCACAGTGAACCGGTCTCTTT			gmo-miR-129-3p	AAGCCCTTACCCCAAAAAGCAT	PC-3p-212271_22	AATCAGAGTCTGAATCAGAGT	oni-miR-129	CTTTTTGCGGTCTGGGCTTGC			ssa-miR-125a-2-3p_1ss22CT	ACGGGTTAGGCTCTTGGGACGT	PC-3p-218693_21	GGCGCGTGTTGGTTAATGTGGT	oni-miR-130a	CAGTGCAATATTAAAAGGGCA			oni-miR-130a	CAGTGCAATATTAAAAGGGCA
pny-miR-130a	CAGTGCAATATTAAAAGGGCA	PC-3p-562527_5	TCAGTGTCGGTCACTCAGTGT	dre-miR-129-5p_R-1	CTTTTTGCGGTCTGGGCTTGC			hhi-miR-129a_R-1	CTTTTTGCGGTCTGGGCTTGC	PC-3p-12737_1335	TAAATGCTGCAGAATTGTGCTCT	gmo-miR-129-3p	AAGCCCTTACCCCAAAAAGCAT			oni-miR-125a	TCCCTGAGACCCTTAACCTGTG	PC-3p-9345_1838	TATTGCACTTGTCCCGGCCTGTATT	dre-miR-130c-5p	GCCCTTTTTCTGTTGTACTACT			dre-miR-130c-3p_R-1	CAGTGCAATATTAAAAGGGCA
oni-mir-130a-2-p5	GCCCTTTTTCTGTTGCACTACT	PC-3p-9345_1838	TATTGCACTTGTCCCGGCCTGTATT	dre-miR-129-3-3p_1ss20TC	AAGCCCTTACCCCAAAAAGCAT			dre-miR-129-3p	AAGCCCTTACCCCAAAAAGCAT	PC-5p-185537_30	GACGGAGTATGTGTCTTGAAGA	hhi-miR-129a_R-1	CTTTTTGCGGTCTGGGCTTGC			gmo-miR-125a-3p_R-1	ACAGGTGAGGTCCTTGGGAAC	PC-3p-554222_5	CTTTGGTGGCGACGGAGAA	dre-miR-130c-3p_R-1	CAGTGCAATATTAAAAGGGCA			oni-mir-132d-p5	ATGGCTGTAGACTGTTACCATG
oni-miR-130a	CAGTGCAATATTAAAAGGGCA	PC-5p-344596_7	TCCACATTCTGTGTCTGACTC	oni-miR-129	CTTTTTGCGGTCTGGGCTTGC			oni-miR-130b-3p	CAGTGCAATAATGAAAGGGCAT	PC-5p-52001_275	TTGGACTTTGACAAGATTT	dre-miR-129-3p	AAGCCCTTACCCCAAAAAGCAT			oni-miR-126	CATTATTACTTTTGGTACGCG	PC-5p-510930_5	TAACATCAACTGGAGGACC	oni-mir-132d-p5	ATGGCTGTAGACTGTTACCATG			oni-miR-132b-5p	ACCGTGGCTTTAGATTGTTACT
dre-miR-130c-5p	GCCCTTTTTCTGTTGTACTACT	PC-3p-12737_1335	TAAATGCTGCAGAATTGTGCTCT	gmo-miR-129-3p	AAGCCCTTACCCCAAAAAGCAT			xtr-mir-130c-p5	GCCCTTTTTCTGTTGTACTACT	PC-5p-82677_141	TTAAATTCTGTTAGGCAACTGG	oni-miR-130b-3p	CAGTGCAATAATGAAAGGGCAT			ola-miR-126-3p_R+2	TCGTACCGTGAGTAATAATGCA	PC-3p-212271_22	AATCAGAGTCTGAATCAGAGT	oni-miR-132b-5p	ACCGTGGCTTTAGATTGTTACT			oni-miR-132a_R+1	TAACAGTCTACAGCCATGGTCG
dre-miR-130c-3p_R-1	CAGTGCAATATTAAAAGGGCA	PC-5p-441097_6	GATGCCCTCGGAACGTCTCCTG	hhi-miR-129a_R-1	CTTTTTGCGGTCTGGGCTTGC			pny-miR-130a	CAGTGCAATATTAAAAGGGCA	PC-3p-283485_12	TACACCGCGGTAGTTCTCCAAT	pny-miR-130a	CAGTGCAATATTAAAAGGGCA			oni-mir-128-1-p5	CGGGGCCGGGACGCTGTCTGAGA	PC-3p-12737_1335	TAAATGCTGCAGAATTGTGCTCT	oni-miR-132a_R+1	TAACAGTCTACAGCCATGGTCG			oni-miR-132c	AGCCATGACTGTAGACTGTTACT
oni-mir-132d-p5	ATGGCTGTAGACTGTTACCATG	PC-5p-52001_275	TTGGACTTTGACAAGATTT	dre-miR-129-3p	AAGCCCTTACCCCAAAAAGCAT			oni-mir-130a-2-p5	GCCCTTTTTCTGTTGCACTACT	PC-3p-128071_65	CTCTCACTGTGAGGCTCGGTTT	oni-mir-130a-2-p5	GCCCTTTTTCTGTTGCACTACT			oni-miR-128	TCACAGTGAACCGGTCTCTTT	PC-5p-185537_30	GACGGAGTATGTGTCTTGAAGA	dre-miR-132-3p	TAACAGTCTACAGCCATGGTCG			dre-miR-132-3p	TAACAGTCTACAGCCATGGTCG
oni-miR-132b-5p	ACCGTGGCTTTAGATTGTTACT	PC-3p-318303_10	TTTTTGGCTGAAAATTTTGGGT	oni-miR-130b-3p	CAGTGCAATAATGAAAGGGCAT			oni-miR-130a	CAGTGCAATATTAAAAGGGCA	PC-3p-252023_15	ACTGCAGTGTGAGCACTTAGGT	oni-miR-130a	CAGTGCAATATTAAAAGGGCA			dre-miR-129-5p_R-1	CTTTTTGCGGTCTGGGCTTGC	PC-5p-52001_275	TTGGACTTTGACAAGATTT	dre-miR-133a-2-5p_R+1	AGCTGGTAAAATGGAACCAAAT			dre-miR-133a-2-5p_R+1	AGCTGGTAAAATGGAACCAAAT
oni-miR-132a_R+1	TAACAGTCTACAGCCATGGTCG	PC-5p-524518_5	GTACCAAGTAAACAAAGTATT	xtr-mir-130c-p5	GCCCTTTTTCTGTTGTACTACT			dre-miR-130c-5p	GCCCTTTTTCTGTTGTACTACT	PC-5p-136749_57	GTGACATGATGAGATCAGT	dre-miR-130c-3p_R-1	CAGTGCAATATTAAAAGGGCA			dre-miR-129-3-3p_1ss20TC	AAGCCCTTACCCCAAAAAGCAT	PC-5p-82677_141	TTAAATTCTGTTAGGCAACTGG	dre-miR-133a-3p_L-1R+1	TTGGTCCCCTTCAACCAGCTGT			dre-miR-133a-3p_L-1R+1	TTGGTCCCCTTCAACCAGCTGT
dre-miR-132-3p	TAACAGTCTACAGCCATGGTCG	PC-5p-82677_141	TTAAATTCTGTTAGGCAACTGG	pny-miR-130a	CAGTGCAATATTAAAAGGGCA			dre-miR-130c-3p_R-1	CAGTGCAATATTAAAAGGGCA			oni-mir-132d-p5	ATGGCTGTAGACTGTTACCATG			oni-miR-129	CTTTTTGCGGTCTGGGCTTGC	PC-3p-405706_6	ACTGTTACTGTGACTGTTACT	pol-miR-133-3p	TTTGGTCCCCTTCAACCAGCT			pol-miR-133-3p	TTTGGTCCCCTTCAACCAGCT
dre-miR-133a-2-5p_R+1	AGCTGGTAAAATGGAACCAAAT	PC-3p-283485_12	TACACCGCGGTAGTTCTCCAAT	oni-mir-130a-2-p5	GCCCTTTTTCTGTTGCACTACT			oni-mir-132d-p5	ATGGCTGTAGACTGTTACCATG			oni-miR-132b-5p	ACCGTGGCTTTAGATTGTTACT			gmo-miR-129-3p	AAGCCCTTACCCCAAAAAGCAT	PC-3p-128071_65	CTCTCACTGTGAGGCTCGGTTT	oni-miR-135a	TATGGCTTTTTATTCCTATCTG			oni-miR-135a	TATGGCTTTTTATTCCTATCTG
dre-miR-133a-3p_L-1R+1	TTGGTCCCCTTCAACCAGCTGT	PC-5p-547377_5	CGAGAAACGACGACGCGAA	oni-miR-130a	CAGTGCAATATTAAAAGGGCA			oni-miR-132b-5p	ACCGTGGCTTTAGATTGTTACT			oni-miR-132a_R+1	TAACAGTCTACAGCCATGGTCG			hhi-miR-129a_R-1	CTTTTTGCGGTCTGGGCTTGC	PC-5p-136749_57	GTGACATGATGAGATCAGT	oni-miR-135d	TATGGCTTTTTATTCCTACGTGA			oni-miR-135d	TATGGCTTTTTATTCCTACGTGA
pol-miR-133-3p	TTTGGTCCCCTTCAACCAGCT	PC-3p-252023_15	ACTGCAGTGTGAGCACTTAGGT	dre-miR-130c-5p	GCCCTTTTTCTGTTGTACTACT			oni-miR-132a_R+1	TAACAGTCTACAGCCATGGTCG			dre-miR-132-3p	TAACAGTCTACAGCCATGGTCG			dre-miR-129-3p	AAGCCCTTACCCCAAAAAGCAT			dre-miR-135c_R+1	TATGGCTTTCTATTCCTATGTGA			dre-miR-135c_R+1	TATGGCTTTCTATTCCTATGTGA
oni-miR-135a	TATGGCTTTTTATTCCTATCTG	PC-5p-136749_57	GTGACATGATGAGATCAGT	dre-miR-130c-3p_R-1	CAGTGCAATATTAAAAGGGCA			dre-miR-132-3p	TAACAGTCTACAGCCATGGTCG			dre-miR-133a-2-5p_R+1	AGCTGGTAAAATGGAACCAAAT			oni-miR-130b-3p	CAGTGCAATAATGAAAGGGCAT			oni-miR-135b	TATGGCTTTCTATTCCTATGTGA			oni-miR-135b	TATGGCTTTCTATTCCTATGTGA
ssa-miR-135a-3p	TATAGGGATGGAAGCCATGCA			oni-mir-132d-p5	ATGGCTGTAGACTGTTACCATG			dre-miR-133a-2-5p_R+1	AGCTGGTAAAATGGAACCAAAT			dre-miR-133a-3p_L-1R+1	TTGGTCCCCTTCAACCAGCTGT			xtr-mir-130c-p5	GCCCTTTTTCTGTTGTACTACT			oni-miR-137b_R-2	TTATTGCTTGAGAATACGCGT			oni-miR-138	AGCTGGTGTTGTGAATCAGGCCG
oni-miR-135d	TATGGCTTTTTATTCCTACGTGA			oni-miR-132b-5p	ACCGTGGCTTTAGATTGTTACT			dre-miR-133a-3p_L-1R+1	TTGGTCCCCTTCAACCAGCTGT			pol-miR-133-3p	TTTGGTCCCCTTCAACCAGCT			pny-miR-130a	CAGTGCAATATTAAAAGGGCA			oni-miR-138	AGCTGGTGTTGTGAATCAGGCCG			dre-miR-138-5p	AGCTGGTGTTGTGAATCAGGCCG
dre-miR-135c_R+1	TATGGCTTTCTATTCCTATGTGA			oni-miR-132a_R+1	TAACAGTCTACAGCCATGGTCG			pol-miR-133-3p	TTTGGTCCCCTTCAACCAGCT			oni-miR-135a	TATGGCTTTTTATTCCTATCTG			oni-mir-130a-2-p5	GCCCTTTTTCTGTTGCACTACT			dre-miR-138-5p	AGCTGGTGTTGTGAATCAGGCCG			oni-miR-139	TCTACAGTGCATGTGTCTCCAGT
oni-miR-135b	TATGGCTTTCTATTCCTATGTGA			oni-miR-132c	AGCCATGACTGTAGACTGTTACT			oni-miR-135a	TATGGCTTTTTATTCCTATCTG			oni-miR-135d	TATGGCTTTTTATTCCTACGTGA			oni-miR-130a	CAGTGCAATATTAAAAGGGCA			oni-miR-139	TCTACAGTGCATGTGTCTCCAGT			oni-mir-139-p3	TGGAGACCCAGCTCTGTTGGAAT
oni-miR-137b_R-2	TTATTGCTTGAGAATACGCGT			dre-miR-132-3p	TAACAGTCTACAGCCATGGTCG			ssa-miR-135a-3p	TATAGGGATGGAAGCCATGCA			dre-miR-135c_R+1	TATGGCTTTCTATTCCTATGTGA			dre-miR-130c-5p	GCCCTTTTTCTGTTGTACTACT			oni-mir-139-p3	TGGAGACCCAGCTCTGTTGGAAT			pol-miR-140-5p	CAGTGGTTTTACCCTATGGTAG
oni-miR-138	AGCTGGTGTTGTGAATCAGGCCG			dre-miR-133a-2-5p_R+1	AGCTGGTAAAATGGAACCAAAT			oni-miR-135d	TATGGCTTTTTATTCCTACGTGA			oni-miR-135b	TATGGCTTTCTATTCCTATGTGA			dre-miR-130c-3p_R-1	CAGTGCAATATTAAAAGGGCA			pol-miR-140-5p	CAGTGGTTTTACCCTATGGTAG			pol-miR-140-3p	ACCACAGGGTAGAACCACGGAC
dre-miR-138-5p	AGCTGGTGTTGTGAATCAGGCCG			dre-miR-133a-3p_L-1R+1	TTGGTCCCCTTCAACCAGCTGT			dre-miR-135c_R+1	TATGGCTTTCTATTCCTATGTGA			oni-miR-137b_R-2	TTATTGCTTGAGAATACGCGT			oni-mir-132d-p5	ATGGCTGTAGACTGTTACCATG			pol-miR-140-3p	ACCACAGGGTAGAACCACGGAC			oni-miR-142	CATAAAGTAGAAAGCACTACT
oni-miR-139	TCTACAGTGCATGTGTCTCCAGT			pol-miR-133-3p	TTTGGTCCCCTTCAACCAGCT			oni-miR-135b	TATGGCTTTCTATTCCTATGTGA			oni-miR-138	AGCTGGTGTTGTGAATCAGGCCG			oni-mir-132d-p3	TAGAGTAACAATCTAAAGCCACG			oni-miR-142	CATAAAGTAGAAAGCACTACT			gmo-miR-142-2-3p	TGTAGTGTTTCCTACTTTATGG
oni-mir-139-p3	TGGAGACCCAGCTCTGTTGGAAT			oni-miR-135a	TATGGCTTTTTATTCCTATCTG			oni-miR-138	AGCTGGTGTTGTGAATCAGGCCG			dre-miR-138-5p	AGCTGGTGTTGTGAATCAGGCCG			oni-miR-132b-5p	ACCGTGGCTTTAGATTGTTACT			gmo-miR-142-2-3p	TGTAGTGTTTCCTACTTTATGG			dre-miR-142a-5p	CATAAAGTAGAAAGCACTACT
pol-miR-140-5p	CAGTGGTTTTACCCTATGGTAG			ssa-miR-135a-3p	TATAGGGATGGAAGCCATGCA			dre-miR-138-5p	AGCTGGTGTTGTGAATCAGGCCG			oni-miR-139	TCTACAGTGCATGTGTCTCCAGT			oni-miR-132a_R+1	TAACAGTCTACAGCCATGGTCG			dre-miR-142a-5p	CATAAAGTAGAAAGCACTACT			dre-miR-142a-3p_R-1	TGTAGTGTTTCCTACTTTATGG
pol-miR-140-3p	ACCACAGGGTAGAACCACGGAC			oni-miR-135d	TATGGCTTTTTATTCCTACGTGA			dre-miR-138-3p_R+1	GCTATTTCACAACACCAGGGTT			oni-mir-139-p3	TGGAGACCCAGCTCTGTTGGAAT			oni-miR-132c	AGCCATGACTGTAGACTGTTACT			dre-miR-142a-3p_R-1	TGTAGTGTTTCCTACTTTATGG			ssa-miR-143-5p_R-1	GGTGCAGTGCTGCATCTCTGG
oni-miR-142	CATAAAGTAGAAAGCACTACT			dre-miR-135c_R+1	TATGGCTTTCTATTCCTATGTGA			oni-miR-139	TCTACAGTGCATGTGTCTCCAGT			pol-miR-140-5p	CAGTGGTTTTACCCTATGGTAG			dre-miR-132-3p	TAACAGTCTACAGCCATGGTCG			ssa-miR-143-5p_R-1	GGTGCAGTGCTGCATCTCTGG			oni-miR-143	TGAGATGAAGCACTGTAGCTC
gmo-miR-142-2-3p	TGTAGTGTTTCCTACTTTATGG			oni-miR-135b	TATGGCTTTCTATTCCTATGTGA			oni-mir-139-p3	TGGAGACCCAGCTCTGTTGGAAT			pol-miR-140-3p	ACCACAGGGTAGAACCACGGAC			dre-miR-133a-2-5p_R+1	AGCTGGTAAAATGGAACCAAAT			oni-miR-143	TGAGATGAAGCACTGTAGCTC			tni-mir-144-p5	AGGATATCATCTTATACTGTA
dre-miR-142a-5p	CATAAAGTAGAAAGCACTACT			oni-miR-137b_R-2	TTATTGCTTGAGAATACGCGT			pol-miR-140-5p	CAGTGGTTTTACCCTATGGTAG			oni-miR-142	CATAAAGTAGAAAGCACTACT			dre-miR-133a-3p_L-1R+1	TTGGTCCCCTTCAACCAGCTGT			tni-mir-144-p5	AGGATATCATCTTATACTGTA			tni-miR-144_L+3R-1	CACTACAGTATAGATGATGTAC
dre-miR-142a-3p_R-1	TGTAGTGTTTCCTACTTTATGG			oni-miR-138	AGCTGGTGTTGTGAATCAGGCCG			pol-miR-140-3p	ACCACAGGGTAGAACCACGGAC			gmo-miR-142-2-3p	TGTAGTGTTTCCTACTTTATGG			pol-miR-133-3p	TTTGGTCCCCTTCAACCAGCT			tni-miR-144_L+3R-1	CACTACAGTATAGATGATGTAC			oni-miR-145	GTCCAGTTTTCCCAGGAATCCCT
ssa-miR-143-5p_R-1	GGTGCAGTGCTGCATCTCTGG			dre-miR-138-5p	AGCTGGTGTTGTGAATCAGGCCG			oni-miR-142	CATAAAGTAGAAAGCACTACT			dre-miR-142a-5p	CATAAAGTAGAAAGCACTACT			oni-miR-135a	TATGGCTTTTTATTCCTATCTG			oni-miR-145	GTCCAGTTTTCCCAGGAATCCCT			oha-miR-145-3p	GGATTCCTGGAAATACTGTTCT
oni-miR-143	TGAGATGAAGCACTGTAGCTC			oni-miR-139	TCTACAGTGCATGTGTCTCCAGT			gmo-miR-142-2-3p	TGTAGTGTTTCCTACTTTATGG			dre-miR-142a-3p_R-1	TGTAGTGTTTCCTACTTTATGG			ssa-miR-135a-3p	TATAGGGATGGAAGCCATGCA			oha-miR-145-3p	GGATTCCTGGAAATACTGTTCT			ssa-miR-146a-5p	TGAGAACTGAATTCCATAGATGG
tni-mir-144-p5	AGGATATCATCTTATACTGTA			oni-mir-139-p3	TGGAGACCCAGCTCTGTTGGAAT			dre-miR-142a-5p	CATAAAGTAGAAAGCACTACT			ssa-miR-143-5p_R-1	GGTGCAGTGCTGCATCTCTGG			oni-miR-135d	TATGGCTTTTTATTCCTACGTGA			ssa-miR-146a-5p	TGAGAACTGAATTCCATAGATGG			ssa-miR-146a-3p_R-1_1ss20CT	ATCTATGGGCTCAGTTCTTTTG
tni-miR-144_L+3R-1	CACTACAGTATAGATGATGTAC			pol-miR-140-5p	CAGTGGTTTTACCCTATGGTAG			dre-miR-142a-3p_R-1	TGTAGTGTTTCCTACTTTATGG			oni-miR-143	TGAGATGAAGCACTGTAGCTC			dre-miR-135c_R+1	TATGGCTTTCTATTCCTATGTGA			ssa-miR-146a-3p_R-1_1ss20CT	ATCTATGGGCTCAGTTCTTTTG			ssa-miR-148a-5p_2ss18TA19CA	AAGTTCTGTGATACACTAAGACT
oni-miR-145	GTCCAGTTTTCCCAGGAATCCCT			pol-miR-140-3p	ACCACAGGGTAGAACCACGGAC			ssa-miR-143-5p_R-1	GGTGCAGTGCTGCATCTCTGG			tni-mir-144-p5	AGGATATCATCTTATACTGTA			oni-miR-135b	TATGGCTTTCTATTCCTATGTGA			ssa-miR-148a-5p_2ss18TA19CA	AAGTTCTGTGATACACTAAGACT			dre-miR-148_R-1	TCAGTGCATTACAGAACTTTG
oha-miR-145-3p	GGATTCCTGGAAATACTGTTCT			oni-miR-142	CATAAAGTAGAAAGCACTACT			oni-miR-143	TGAGATGAAGCACTGTAGCTC			tni-miR-144_L+3R-1	CACTACAGTATAGATGATGTAC			dre-miR-137-3p_L-1R+1	TATTGCTTAAGAATACGCGTAG			dre-miR-148_R-1	TCAGTGCATTACAGAACTTTG			oni-miR-150_R-2	ACTCCCAATCCTTGTACCAGTG
ssa-miR-146a-5p	TGAGAACTGAATTCCATAGATGG			gmo-miR-142-2-3p	TGTAGTGTTTCCTACTTTATGG			tni-mir-144-p5	AGGATATCATCTTATACTGTA			oni-miR-145	GTCCAGTTTTCCCAGGAATCCCT			oni-miR-137b_R-2	TTATTGCTTGAGAATACGCGT			oni-miR-150_R-2	ACTCCCAATCCTTGTACCAGTG			fru-mir-152-p5	AAGTTCTGTGATACACTCTGACT
ssa-miR-146a-3p_R-1_1ss20CT	ATCTATGGGCTCAGTTCTTTTG			dre-miR-142a-5p	CATAAAGTAGAAAGCACTACT			tni-miR-144_L+3R-1	CACTACAGTATAGATGATGTAC			oha-miR-145-3p	GGATTCCTGGAAATACTGTTCT			oni-miR-138	AGCTGGTGTTGTGAATCAGGCCG			fru-mir-152-p5	AAGTTCTGTGATACACTCTGACT			fru-miR-152	TCAGTGCATAACAGAACTTTGT
ssa-miR-148a-5p_2ss18TA19CA	AAGTTCTGTGATACACTAAGACT			dre-miR-142a-3p_R-1	TGTAGTGTTTCCTACTTTATGG			oni-miR-145	GTCCAGTTTTCCCAGGAATCCCT			ssa-miR-146a-5p	TGAGAACTGAATTCCATAGATGG			dre-miR-138-5p	AGCTGGTGTTGTGAATCAGGCCG			fru-miR-152	TCAGTGCATAACAGAACTTTGT			oni-miR-153c	TTGCATAGTCACAAAAATGAGC
dre-miR-148_R-1	TCAGTGCATTACAGAACTTTG			ssa-miR-143-5p_R-1	GGTGCAGTGCTGCATCTCTGG			oha-miR-145-3p	GGATTCCTGGAAATACTGTTCT			ssa-miR-146a-3p_R-1_1ss20CT	ATCTATGGGCTCAGTTCTTTTG			oni-miR-139	TCTACAGTGCATGTGTCTCCAGT			oni-miR-153b	TTGCATAGTCACAAAAATGATC			dre-miR-153a-3p	TTGCATAGTCACAAAAGTGATC
oni-miR-150_R-2	ACTCCCAATCCTTGTACCAGTG			oni-miR-143	TGAGATGAAGCACTGTAGCTC			ssa-miR-146a-5p	TGAGAACTGAATTCCATAGATGG			ssa-miR-148a-5p_2ss18TA19CA	AAGTTCTGTGATACACTAAGACT			oni-mir-139-p3	TGGAGACCCAGCTCTGTTGGAAT			oni-miR-181b_1ss18CG	AACATTCATTGCTGTCGGTGGGT			oni-miR-153b	TTGCATAGTCACAAAAATGATC
fru-mir-152-p5	AAGTTCTGTGATACACTCTGACT			tni-mir-144-p5	AGGATATCATCTTATACTGTA			ssa-miR-146a-3p_R-1_1ss20CT	ATCTATGGGCTCAGTTCTTTTG			dre-miR-148_R-1	TCAGTGCATTACAGAACTTTG			pol-miR-140-5p	CAGTGGTTTTACCCTATGGTAG			ssa-miR-181a-5p	AACATTCAACGCTGTCGGTGAGT			oni-miR-181b_1ss18CG	AACATTCATTGCTGTCGGTGGGT
fru-miR-152	TCAGTGCATAACAGAACTTTGT			tni-miR-144_L+3R-1	CACTACAGTATAGATGATGTAC			ssa-miR-148a-5p_2ss18TA19CA	AAGTTCTGTGATACACTAAGACT			oni-miR-150_R-2	ACTCCCAATCCTTGTACCAGTG			pol-miR-140-3p	ACCACAGGGTAGAACCACGGAC			oni-miR-181c_R+1	AACATTCAACGCTGTCGGTGAGT			ssa-miR-181a-5p	AACATTCAACGCTGTCGGTGAGT
dre-miR-153a-3p	TTGCATAGTCACAAAAGTGATC			oni-miR-145	GTCCAGTTTTCCCAGGAATCCCT			dre-miR-148_R-1	TCAGTGCATTACAGAACTTTG			fru-mir-152-p5	AAGTTCTGTGATACACTCTGACT			oni-miR-142	CATAAAGTAGAAAGCACTACT			oni-mir-181c-2-p3_1ss16GT	ACCATCGAGTGTTGATTGTACC			ssa-miR-181a-5-3p_R-3	ACCATCGACCGTTGACTGT
oni-miR-153b	TTGCATAGTCACAAAAATGATC			oha-miR-145-3p	GGATTCCTGGAAATACTGTTCT			oni-miR-150_R-2	ACTCCCAATCCTTGTACCAGTG			fru-miR-152	TCAGTGCATAACAGAACTTTGT			gmo-miR-142-2-3p	TGTAGTGTTTCCTACTTTATGG			dre-miR-181b-5p_R+1	AACATTCATTGCTGTCGGTGGGT			oni-miR-181c_R+1	AACATTCAACGCTGTCGGTGAGT
oni-miR-181b_1ss18CG	AACATTCATTGCTGTCGGTGGGT			ssa-miR-146a-5p	TGAGAACTGAATTCCATAGATGG			fru-mir-152-p5	AAGTTCTGTGATACACTCTGACT			dre-miR-153a-3p	TTGCATAGTCACAAAAGTGATC			dre-miR-142a-5p	CATAAAGTAGAAAGCACTACT			dre-miR-181b-3-3p_1ss11AG	CTCACTGAACGATGAATGCAA			oni-mir-181c-2-p3_1ss16GT	ACCATCGAGTGTTGATTGTACC
ssa-miR-181a-5p	AACATTCAACGCTGTCGGTGAGT			ssa-miR-146a-3p_R-1_1ss20CT	ATCTATGGGCTCAGTTCTTTTG			fru-miR-152	TCAGTGCATAACAGAACTTTGT			oni-miR-153b	TTGCATAGTCACAAAAATGATC			dre-miR-142a-3p_R-1	TGTAGTGTTTCCTACTTTATGG			oni-miR-181a	CACATTCATCGCTGTCGGTGGG			dre-miR-181b-5p_R+1	AACATTCATTGCTGTCGGTGGGT
ssa-miR-181a-5-3p_R-3	ACCATCGACCGTTGACTGT			ssa-miR-148a-5p_2ss18TA19CA	AAGTTCTGTGATACACTAAGACT			dre-miR-153a-3p	TTGCATAGTCACAAAAGTGATC			oni-miR-181b_1ss18CG	AACATTCATTGCTGTCGGTGGGT			ssa-miR-143-5p_R-1	GGTGCAGTGCTGCATCTCTGG			dre-miR-181a-5p	AACATTCAACGCTGTCGGTGAGT			dre-miR-181b-3-3p_1ss11AG	CTCACTGAACGATGAATGCAA
oni-miR-181c_R+1	AACATTCAACGCTGTCGGTGAGT			dre-miR-148_R-1	TCAGTGCATTACAGAACTTTG			oni-miR-153b	TTGCATAGTCACAAAAATGATC			ssa-miR-181a-5p	AACATTCAACGCTGTCGGTGAGT			oni-miR-143	TGAGATGAAGCACTGTAGCTC			dre-miR-181a-3p_1ss16TC	ACCATCGACCGTTGACTGTACC			oni-miR-181a	CACATTCATCGCTGTCGGTGGG
oni-mir-181c-2-p3_1ss16GT	ACCATCGAGTGTTGATTGTACC			oni-miR-150_R-2	ACTCCCAATCCTTGTACCAGTG			oni-miR-181b_1ss18CG	AACATTCATTGCTGTCGGTGGGT			ssa-miR-181a-5-3p_R-3	ACCATCGACCGTTGACTGT			tni-mir-144-p5	AGGATATCATCTTATACTGTA			pol-miR-182-5p	TTTGGCAATGGTAGAACTCACA			dre-miR-181a-5p	AACATTCAACGCTGTCGGTGAGT
dre-miR-181b-5p_R+1	AACATTCATTGCTGTCGGTGGGT			oni-mir-150-p3_1ss15TG	CGCTGGACAGGTTTGGGG			ssa-miR-181a-5p	AACATTCAACGCTGTCGGTGAGT			oni-miR-181c_R+1	AACATTCAACGCTGTCGGTGAGT			tni-miR-144_L+3R-1	CACTACAGTATAGATGATGTAC			pol-miR-182-3p_R-1	TGGTTCTAGACTTGCCAACT			dre-miR-181a-3p_1ss16TC	ACCATCGACCGTTGACTGTACC
dre-miR-181b-3-3p_1ss11AG	CTCACTGAACGATGAATGCAA			fru-mir-152-p5	AAGTTCTGTGATACACTCTGACT			ssa-miR-181a-5-3p_R-3	ACCATCGACCGTTGACTGT			oni-mir-181c-2-p3_1ss16GT	ACCATCGAGTGTTGATTGTACC			oni-miR-145	GTCCAGTTTTCCCAGGAATCCCT			hhi-miR-183_R-2	TATGGCACTGGTAGAATTCACT			pol-miR-182-5p	TTTGGCAATGGTAGAACTCACA
oni-miR-181a	CACATTCATCGCTGTCGGTGGG			fru-miR-152	TCAGTGCATAACAGAACTTTGT			oni-miR-181c_R+1	AACATTCAACGCTGTCGGTGAGT			dre-miR-181b-5p_R+1	AACATTCATTGCTGTCGGTGGGT			oha-miR-145-3p	GGATTCCTGGAAATACTGTTCT			dre-miR-183-5p_R-1	TATGGCACTGGTAGAATTCACT			pol-miR-182-3p_R-1	TGGTTCTAGACTTGCCAACT
oni-mir-181a-p3	CTCGCCGGGCGATGAATGACA			oni-miR-153c	TTGCATAGTCACAAAAATGAGC			oni-mir-181c-2-p3_1ss16GT	ACCATCGAGTGTTGATTGTACC			dre-miR-181b-3-3p_1ss11AG	CTCACTGAACGATGAATGCAA			ssa-miR-146a-5p	TGAGAACTGAATTCCATAGATGG			ola-miR-184-3p_1ss20GA	TGGACGGAGAACTGATAAGAG			hhi-miR-183_R-2	TATGGCACTGGTAGAATTCACT
dre-miR-181a-5p	AACATTCAACGCTGTCGGTGAGT			dre-miR-153a-3p	TTGCATAGTCACAAAAGTGATC			dre-miR-181b-5p_R+1	AACATTCATTGCTGTCGGTGGGT			oni-miR-181a	CACATTCATCGCTGTCGGTGGG			ssa-miR-146a-3p_R-1_1ss20CT	ATCTATGGGCTCAGTTCTTTTG			hhi-miR-187_R+3	TCGTGTCTTGTGTTGCAGCCAGT			hhi-mir-183-p3_1ss14GT	GTGAATTACCATATGGCCATA
dre-miR-181a-3p_1ss16TC	ACCATCGACCGTTGACTGTACC			oni-miR-153b	TTGCATAGTCACAAAAATGATC			dre-miR-181b-3-3p_1ss11AG	CTCACTGAACGATGAATGCAA			oni-mir-181a-p3	CTCGCCGGGCGATGAATGACA			ssa-miR-148a-5p_2ss18TA19CA	AAGTTCTGTGATACACTAAGACT			dre-miR-190a_R+1	TGATATGTTTGATATATTAGGTT			dre-miR-183-5p_R-1	TATGGCACTGGTAGAATTCACT
pol-miR-182-5p	TTTGGCAATGGTAGAACTCACA			oni-miR-181b_1ss18CG	AACATTCATTGCTGTCGGTGGGT			oni-miR-181a	CACATTCATCGCTGTCGGTGGG			dre-miR-181a-5p	AACATTCAACGCTGTCGGTGAGT			dre-miR-148_R-1	TCAGTGCATTACAGAACTTTG			oni-miR-190a_R-1	TGATATGTTTGATATATTAGGTT			ola-miR-183-3p_L-1R+1	TGAATTACCATAGGGCCATAA
pol-miR-182-3p_R-1	TGGTTCTAGACTTGCCAACT			ssa-miR-181a-5p	AACATTCAACGCTGTCGGTGAGT			oni-mir-181a-p3	CTCGCCGGGCGATGAATGACA			dre-miR-181a-3p_1ss16TC	ACCATCGACCGTTGACTGTACC			oni-miR-150_R-2	ACTCCCAATCCTTGTACCAGTG			oni-miR-192_R+1	ATGACCTATGAATTGACAGCCA			ola-miR-184-3p_1ss20GA	TGGACGGAGAACTGATAAGAG
hhi-miR-183_R-2	TATGGCACTGGTAGAATTCACT			ssa-miR-181a-5-3p_R-3	ACCATCGACCGTTGACTGT			dre-miR-181a-5p	AACATTCAACGCTGTCGGTGAGT			pol-miR-182-5p	TTTGGCAATGGTAGAACTCACA			fru-mir-152-p5	AAGTTCTGTGATACACTCTGACT			gmo-miR-193a-5p	TGGGTCTTTGCGGGCAAGGTGA			hhi-miR-187_R+3	TCGTGTCTTGTGTTGCAGCCAGT
hhi-mir-183-p3_1ss14GT	GTGAATTACCATATGGCCATA			oni-miR-181c_R+1	AACATTCAACGCTGTCGGTGAGT			dre-miR-181a-3p_1ss16TC	ACCATCGACCGTTGACTGTACC			pol-miR-182-3p_R-1	TGGTTCTAGACTTGCCAACT			fru-miR-152	TCAGTGCATAACAGAACTTTGT			oni-miR-193_R-2	AACTGGCCTACAAAGTCCCA			dre-miR-190a_R+1	TGATATGTTTGATATATTAGGTT
dre-miR-183-5p_R-1	TATGGCACTGGTAGAATTCACT			oni-mir-181c-2-p3_1ss16GT	ACCATCGAGTGTTGATTGTACC			pol-miR-182-5p	TTTGGCAATGGTAGAACTCACA			hhi-miR-183_R-2	TATGGCACTGGTAGAATTCACT			oni-miR-153c	TTGCATAGTCACAAAAATGAGC			oni-miR-194b	TGTAACAGCATCTCCATATGGA			gmo-miR-190a-3p	ACTATATATCAAACATATTCCT
ola-miR-183-3p_L-1R+1	TGAATTACCATAGGGCCATAA			dre-miR-181b-5p_R+1	AACATTCATTGCTGTCGGTGGGT			pol-miR-182-3p_R-1	TGGTTCTAGACTTGCCAACT			dre-miR-183-5p_R-1	TATGGCACTGGTAGAATTCACT			dre-miR-153a-3p	TTGCATAGTCACAAAAGTGATC			hhi-miR-196_R+1	TAGGTAGTCTCATGTTGTTGGGT			oni-miR-190a_R-1	TGATATGTTTGATATATTAGGTT
ola-mir-184-1-p5_1ss14AT	TTATCACTTTTCCTGCCCAGC			dre-miR-181b-3-3p_1ss11AG	CTCACTGAACGATGAATGCAA			hhi-miR-183_R-2	TATGGCACTGGTAGAATTCACT			ola-miR-184-3p_1ss20GA	TGGACGGAGAACTGATAAGAG			oni-miR-153b	TTGCATAGTCACAAAAATGATC			hhi-mir-196-p3	CCACAACACGAAACTGCCTTGA			aca-miR-190a-3p_2ss17-A18-T	ACTATATATCAAACATATTCCT
ola-miR-184-3p_1ss20GA	TGGACGGAGAACTGATAAGAG			oni-miR-181a	CACATTCATCGCTGTCGGTGGG			dre-miR-183-5p_R-1	TATGGCACTGGTAGAATTCACT			dre-miR-190a_R+1	TGATATGTTTGATATATTAGGTT			oni-miR-181b_1ss18CG	AACATTCATTGCTGTCGGTGGGT			dre-miR-196a-5p	TAGGTAGTTTCATGTTGTTGGG			oni-miR-192_R+1	ATGACCTATGAATTGACAGCCA
hhi-miR-187_R+3	TCGTGTCTTGTGTTGCAGCCAGT			dre-miR-181a-5p	AACATTCAACGCTGTCGGTGAGT			ola-miR-184-3p_1ss20GA	TGGACGGAGAACTGATAAGAG			gmo-miR-190a-3p	ACTATATATCAAACATATTCCT			ssa-miR-181a-5p	AACATTCAACGCTGTCGGTGAGT			dre-miR-196a-3p_R-1_1ss8GA	CTGCAACATGAAACTGTCTTA			gmo-miR-193a-5p	TGGGTCTTTGCGGGCAAGGTGA
dre-miR-190a_R+1	TGATATGTTTGATATATTAGGTT			dre-miR-181a-3p_1ss16TC	ACCATCGACCGTTGACTGTACC			hhi-miR-187_R+3	TCGTGTCTTGTGTTGCAGCCAGT			oni-miR-190a_R-1	TGATATGTTTGATATATTAGGTT			ssa-miR-181a-5-3p_R-3	ACCATCGACCGTTGACTGT			dre-miR-196b	TAGGTAGTTTCAAGTTGTTGGG			oni-miR-193_R-2	AACTGGCCTACAAAGTCCCA
gmo-miR-190a-3p	ACTATATATCAAACATATTCCT			pol-miR-182-5p	TTTGGCAATGGTAGAACTCACA			dre-miR-190a_R+1	TGATATGTTTGATATATTAGGTT			aca-miR-190a-3p_2ss17-A18-T	ACTATATATCAAACATATTCCT			oni-miR-181c_R+1	AACATTCAACGCTGTCGGTGAGT			oni-miR-199c_L-1R+1	ACCAATGTGCAGACTACTGTTC			oni-miR-194b	TGTAACAGCATCTCCATATGGA
oni-miR-190a_R-1	TGATATGTTTGATATATTAGGTT			pol-miR-182-3p_R-1	TGGTTCTAGACTTGCCAACT			gmo-miR-190a-3p	ACTATATATCAAACATATTCCT			oni-miR-192_R+1	ATGACCTATGAATTGACAGCCA			oni-mir-181c-2-p3_1ss16GT	ACCATCGAGTGTTGATTGTACC			dre-miR-199-5p	CCCAGTGTTCAGACTACCTGTTC			hhi-miR-196_R+1	TAGGTAGTCTCATGTTGTTGGGT
aca-miR-190a-3p_2ss17-A18-T	ACTATATATCAAACATATTCCT			hhi-miR-183_R-2	TATGGCACTGGTAGAATTCACT			oni-miR-190a_R-1	TGATATGTTTGATATATTAGGTT			gmo-miR-193a-5p	TGGGTCTTTGCGGGCAAGGTGA			dre-miR-181b-5p_R+1	AACATTCATTGCTGTCGGTGGGT			dre-miR-199-3-3p_1ss10CT	ACAGTAGTCTGCACATTGGTT			hhi-mir-196-p3	CCACAACACGAAACTGCCTTGA
oni-miR-192_R+1	ATGACCTATGAATTGACAGCCA			dre-miR-183-5p_R-1	TATGGCACTGGTAGAATTCACT			aca-miR-190a-3p_2ss17-A18-T	ACTATATATCAAACATATTCCT			oni-miR-193_R-2	AACTGGCCTACAAAGTCCCA			dre-miR-181b-3-3p_1ss11AG	CTCACTGAACGATGAATGCAA			pol-miR-199a-5p_R+1	CCCAGTGTTCAGACTACCTGTTC			dre-miR-196a-5p	TAGGTAGTTTCATGTTGTTGGG
gmo-miR-193a-5p	TGGGTCTTTGCGGGCAAGGTGA			ola-mir-184-1-p5_1ss14AT	TTATCACTTTTCCTGCCCAGC			oni-miR-192_R+1	ATGACCTATGAATTGACAGCCA			oni-miR-194b	TGTAACAGCATCTCCATATGGA			oni-miR-181a	CACATTCATCGCTGTCGGTGGG			pol-miR-199a-3p_R-1	ACAGTAGTCTGCACATTGGTT			dre-miR-196a-3p_R-1_1ss8GA	CTGCAACATGAAACTGTCTTA
oni-miR-193_R-2	AACTGGCCTACAAAGTCCCA			ola-miR-184-3p_1ss20GA	TGGACGGAGAACTGATAAGAG			gmo-miR-193a-5p	TGGGTCTTTGCGGGCAAGGTGA			hhi-miR-196_R+1	TAGGTAGTCTCATGTTGTTGGGT			dre-miR-181a-5p	AACATTCAACGCTGTCGGTGAGT			dre-miR-199-3p_L-1	ACAGTAGTCTGCACATTGGTT			dre-miR-196b	TAGGTAGTTTCAAGTTGTTGGG
oni-miR-194b	TGTAACAGCATCTCCATATGGA			hhi-miR-187_R+3	TCGTGTCTTGTGTTGCAGCCAGT			oni-miR-193_R-2	AACTGGCCTACAAAGTCCCA			hhi-mir-196-p3	CCACAACACGAAACTGCCTTGA			dre-miR-181a-3p_1ss16TC	ACCATCGACCGTTGACTGTACC			ssa-miR-200b-5p	CATCTTACCTGACAGTGCTGGA			ssa-miR-196b-3p_L+2R-1_1ss18AG	CACAGGAACCTGAAACTGCCTGA
hhi-miR-196_R+1	TAGGTAGTCTCATGTTGTTGGGT			dre-miR-190a_R+1	TGATATGTTTGATATATTAGGTT			oni-miR-194b	TGTAACAGCATCTCCATATGGA			dre-miR-196a-5p	TAGGTAGTTTCATGTTGTTGGG			pol-miR-182-5p	TTTGGCAATGGTAGAACTCACA			oni-miR-200a_R-1	TAACACTGTCTGGTAACGATGT			oni-miR-199c_L-1R+1	ACCAATGTGCAGACTACTGTTC
hhi-mir-196-p3	CCACAACACGAAACTGCCTTGA			gmo-miR-190a-3p	ACTATATATCAAACATATTCCT			hhi-miR-196_R+1	TAGGTAGTCTCATGTTGTTGGGT			dre-miR-196b	TAGGTAGTTTCAAGTTGTTGGG			pol-miR-182-3p_R-1	TGGTTCTAGACTTGCCAACT			ssa-miR-200a-2-5p	CATCTTACGAGGCAGCATTGGA			dre-miR-199-5p	CCCAGTGTTCAGACTACCTGTTC
dre-miR-196a-5p	TAGGTAGTTTCATGTTGTTGGG			oni-miR-190a_R-1	TGATATGTTTGATATATTAGGTT			hhi-mir-196-p3	CCACAACACGAAACTGCCTTGA			ssa-miR-196b-3p_L+2R-1_1ss18AG	CACAGGAACCTGAAACTGCCTGA			hhi-miR-183_R-2	TATGGCACTGGTAGAATTCACT			oni-miR-200b_R-1	TAATACTGCCTGGTAATGATGA			dre-miR-199-3-3p_1ss10CT	ACAGTAGTCTGCACATTGGTT
dre-miR-196b	TAGGTAGTTTCAAGTTGTTGGG			aca-miR-190a-3p_2ss17-A18-T	ACTATATATCAAACATATTCCT			dre-miR-196a-5p	TAGGTAGTTTCATGTTGTTGGG			oni-miR-199c_L-1R+1	ACCAATGTGCAGACTACTGTTC			dre-miR-183-5p_R-1	TATGGCACTGGTAGAATTCACT			dre-miR-202-5p_R-1	TTCCTATGCATATACCTCTTT			pol-miR-199a-5p_R+1	CCCAGTGTTCAGACTACCTGTTC
ssa-miR-196b-3p_L+2R-1_1ss18AG	CACAGGAACCTGAAACTGCCTGA			oni-miR-192_R+1	ATGACCTATGAATTGACAGCCA			dre-miR-196b	TAGGTAGTTTCAAGTTGTTGGG			oni-mir-199c-p3	ACAGGTAGTCTGAACACTGGGCA			ola-mir-184-1-p5_1ss14AT	TTATCACTTTTCCTGCCCAGC			pol-miR-203-5p_R-1	AGTGGTTCTCAACAGTTCAACA			pol-miR-199a-3p_R-1	ACAGTAGTCTGCACATTGGTT
oni-miR-199c_L-1R+1	ACCAATGTGCAGACTACTGTTC			oni-mir-192-p3	CCTGTCAGTTCTGTAGGCCA			oni-miR-199c_L-1R+1	ACCAATGTGCAGACTACTGTTC			dre-miR-199-5p	CCCAGTGTTCAGACTACCTGTTC			ola-miR-184-3p_1ss20GA	TGGACGGAGAACTGATAAGAG			pol-miR-203-3p	GTGAAATGTTTAGGACCACTTG			dre-miR-199-3p_L-1	ACAGTAGTCTGCACATTGGTT
dre-miR-199-5p	CCCAGTGTTCAGACTACCTGTTC			gmo-miR-193a-5p	TGGGTCTTTGCGGGCAAGGTGA			dre-miR-199-5p	CCCAGTGTTCAGACTACCTGTTC			dre-miR-199-3-3p_1ss10CT	ACAGTAGTCTGCACATTGGTT			hhi-miR-187_R+3	TCGTGTCTTGTGTTGCAGCCAGT			dre-miR-204-5p	TTCCCTTTGTCATCCTATGCCT			ssa-miR-200b-5p	CATCTTACCTGACAGTGCTGGA
dre-miR-199-3-3p_1ss10CT	ACAGTAGTCTGCACATTGGTT			oni-miR-193_R-2	AACTGGCCTACAAAGTCCCA			dre-miR-199-3-3p_1ss10CT	ACAGTAGTCTGCACATTGGTT			pol-miR-199a-5p_R+1	CCCAGTGTTCAGACTACCTGTTC			dre-miR-190a_R+1	TGATATGTTTGATATATTAGGTT			dre-miR-204-3-3p_R+1_1ss19GT	GCAGGGACAGCAAAGGGATGCT			oni-miR-200a_R-1	TAACACTGTCTGGTAACGATGT
pol-miR-199a-5p_R+1	CCCAGTGTTCAGACTACCTGTTC			oni-miR-194b	TGTAACAGCATCTCCATATGGA			pol-miR-199a-5p_R+1	CCCAGTGTTCAGACTACCTGTTC			pol-miR-199a-3p_R-1	ACAGTAGTCTGCACATTGGTT			gmo-miR-190a-3p	ACTATATATCAAACATATTCCT			oni-miR-204a	TTCCCTTTGTCATCCTATGCCT			ssa-miR-200a-2-5p	CATCTTACGAGGCAGCATTGGA
pol-miR-199a-3p_R-1	ACAGTAGTCTGCACATTGGTT			hhi-miR-196_R+1	TAGGTAGTCTCATGTTGTTGGGT			pol-miR-199a-3p_R-1	ACAGTAGTCTGCACATTGGTT			oni-mir-199b-1-p3	ACAGGTAGTCTGAACACTGGGCA			oni-miR-190a_R-1	TGATATGTTTGATATATTAGGTT			oni-miR-205	TCCTTCATTCCACCGGAGTCTG			oni-miR-200b_R-1	TAATACTGCCTGGTAATGATGA
dre-miR-199-3p_L-1	ACAGTAGTCTGCACATTGGTT			hhi-mir-196-p3	CCACAACACGAAACTGCCTTGA			dre-miR-199-3p_L-1	ACAGTAGTCTGCACATTGGTT			dre-miR-199-3p_L-1	ACAGTAGTCTGCACATTGGTT			aca-miR-190a-3p_2ss17-A18-T	ACTATATATCAAACATATTCCT			gmo-miR-205-3p_L-1R+2_1ss18AT	TTTCAGTGGTGTGAAGTGTAAG			dre-miR-202-5p_R-1	TTCCTATGCATATACCTCTTT
ssa-miR-200b-5p	CATCTTACCTGACAGTGCTGGA			dre-miR-196a-5p	TAGGTAGTTTCATGTTGTTGGG			ssa-miR-200b-5p	CATCTTACCTGACAGTGCTGGA			ssa-miR-200b-5p	CATCTTACCTGACAGTGCTGGA			oni-miR-192_R+1	ATGACCTATGAATTGACAGCCA			pol-miR-206-5p_R+1	ACATGCTTCCTTATATCCCCATA			pol-miR-203-5p_R-1	AGTGGTTCTCAACAGTTCAACA
oni-miR-200a_R-1	TAACACTGTCTGGTAACGATGT			dre-miR-196a-3p_R-1_1ss8GA	CTGCAACATGAAACTGTCTTA			oni-miR-200a_R-1	TAACACTGTCTGGTAACGATGT			oni-miR-200a_R-1	TAACACTGTCTGGTAACGATGT			oni-mir-192-p3	CCTGTCAGTTCTGTAGGCCA			pol-miR-206-3p	TGGAATGTAAGGAAGTGTGTGG			pol-miR-203-3p	GTGAAATGTTTAGGACCACTTG
ssa-miR-200a-2-5p	CATCTTACGAGGCAGCATTGGA			oni-mir-196a-2-p3	TGGCTCGGCAACAAGAAACTGC			ssa-miR-200a-2-5p	CATCTTACGAGGCAGCATTGGA			ssa-miR-200a-2-5p	CATCTTACGAGGCAGCATTGGA			gmo-miR-193a-5p	TGGGTCTTTGCGGGCAAGGTGA			dre-miR-210-5p	AGCCACTGACTAACGCACATTG			dre-miR-204-5p	TTCCCTTTGTCATCCTATGCCT
oni-miR-200b_R-1	TAATACTGCCTGGTAATGATGA			dre-miR-196b	TAGGTAGTTTCAAGTTGTTGGG			oni-miR-200b_R-1	TAATACTGCCTGGTAATGATGA			oni-miR-200b_R-1	TAATACTGCCTGGTAATGATGA			oni-miR-193_R-2	AACTGGCCTACAAAGTCCCA			dre-miR-210-3p_R-2	CTGTGCGTGTGACAGCGGCT			dre-miR-204-3-3p_R+1_1ss19GT	GCAGGGACAGCAAAGGGATGCT
dre-miR-202-5p_R-1	TTCCTATGCATATACCTCTTT			ssa-miR-196b-3p_L+2R-1_1ss18AG	CACAGGAACCTGAAACTGCCTGA			pol-miR-203-5p_R-1	AGTGGTTCTCAACAGTTCAACA			dre-miR-202-5p_R-1	TTCCTATGCATATACCTCTTT			oni-miR-194b	TGTAACAGCATCTCCATATGGA			oni-miR-212a-5p	ACCTTGGCTTTAGACTGCTTACT			oni-miR-204a	TTCCCTTTGTCATCCTATGCCT
pol-miR-203-5p_R-1	AGTGGTTCTCAACAGTTCAACA			oni-miR-199c_L-1R+1	ACCAATGTGCAGACTACTGTTC			pol-miR-203-3p	GTGAAATGTTTAGGACCACTTG			pol-miR-203-5p_R-1	AGTGGTTCTCAACAGTTCAACA			hhi-miR-196_R+1	TAGGTAGTCTCATGTTGTTGGGT			ssa-miR-214-5p_1ss22CA	TGCCTGTCTACACTTGCTGTGA			oni-miR-205	TCCTTCATTCCACCGGAGTCTG
pol-miR-203-3p	GTGAAATGTTTAGGACCACTTG			oni-mir-199c-p3	ACAGGTAGTCTGAACACTGGGCA			oni-mir-204b-p5	ATCCCTTTGCTGTCCCTGCCT			pol-miR-203-3p	GTGAAATGTTTAGGACCACTTG			hhi-mir-196-p3	CCACAACACGAAACTGCCTTGA			oni-miR-214_L+1_1ss23AT	TACAGCAGGCACAGACAGGCAGT			gmo-miR-205-3p_L-1R+2_1ss18AT	TTTCAGTGGTGTGAAGTGTAAG
dre-miR-204-5p	TTCCCTTTGTCATCCTATGCCT			dre-miR-199-5p	CCCAGTGTTCAGACTACCTGTTC			dre-miR-204-5p	TTCCCTTTGTCATCCTATGCCT			dre-miR-204-5p	TTCCCTTTGTCATCCTATGCCT			dre-miR-196a-5p	TAGGTAGTTTCATGTTGTTGGG			oni-miR-214_R-1	ACAGCAGGCACAGACAGGCAG			pol-miR-206-3p	TGGAATGTAAGGAAGTGTGTGG
dre-miR-204-3-3p_R+1_1ss19GT	GCAGGGACAGCAAAGGGATGCT			dre-miR-199-3-3p_1ss10CT	ACAGTAGTCTGCACATTGGTT			dre-miR-204-3-3p_R+1_1ss19GT	GCAGGGACAGCAAAGGGATGCT			dre-miR-204-3-3p_R+1_1ss19GT	GCAGGGACAGCAAAGGGATGCT			dre-miR-196a-3p_R-1_1ss8GA	CTGCAACATGAAACTGTCTTA			oni-miR-216b	TAATCTCTGCAGGCAACTGTGA			dre-miR-210-5p	AGCCACTGACTAACGCACATTG
oni-miR-204a	TTCCCTTTGTCATCCTATGCCT			pol-miR-199a-5p_R+1	CCCAGTGTTCAGACTACCTGTTC			oni-miR-204a	TTCCCTTTGTCATCCTATGCCT			oni-miR-204a	TTCCCTTTGTCATCCTATGCCT			oni-mir-196a-2-p3	TGGCTCGGCAACAAGAAACTGC			oni-miR-216a	AAATCTCAGCTGGCAACTGTGA			dre-miR-210-3p_R-2	CTGTGCGTGTGACAGCGGCT
oni-miR-205	TCCTTCATTCCACCGGAGTCTG			pol-miR-199a-3p_R-1	ACAGTAGTCTGCACATTGGTT			oni-miR-205	TCCTTCATTCCACCGGAGTCTG			oni-miR-205	TCCTTCATTCCACCGGAGTCTG			dre-miR-196b	TAGGTAGTTTCAAGTTGTTGGG			fru-miR-217_R+1	TACTGCATCAGGAACTGATTGGC			oni-miR-212a-5p	ACCTTGGCTTTAGACTGCTTACT
gmo-miR-205-3p_L-1R+2_1ss18AT	TTTCAGTGGTGTGAAGTGTAAG			oni-mir-199b-1-p3	ACAGGTAGTCTGAACACTGGGCA			gmo-miR-205-3p_L-1R+2_1ss18AT	TTTCAGTGGTGTGAAGTGTAAG			gmo-miR-205-3p_L-1R+2_1ss18AT	TTTCAGTGGTGTGAAGTGTAAG			ssa-miR-196b-3p_L+2R-1_1ss18AG	CACAGGAACCTGAAACTGCCTGA			dre-miR-218b_R-2	TTGTGCTTGATCTAACCATG			oni-miR-212a-3p	TAACAGTCTACAGTCATGGCT
pol-miR-206-3p	TGGAATGTAAGGAAGTGTGTGG			dre-miR-199-3p_L-1	ACAGTAGTCTGCACATTGGTT			pol-miR-206-3p	TGGAATGTAAGGAAGTGTGTGG			pol-miR-206-3p	TGGAATGTAAGGAAGTGTGTGG			oni-miR-199c_L-1R+1	ACCAATGTGCAGACTACTGTTC			ola-miR-218a_R+2	TTGTGCTTGATCTAACCATGTGT			dre-miR-212-5p	ACCTTGGCTCTAGACTGCTTACT
dre-miR-210-5p	AGCCACTGACTAACGCACATTG			ssa-miR-200b-5p	CATCTTACCTGACAGTGCTGGA			dre-miR-210-5p	AGCCACTGACTAACGCACATTG			dre-miR-210-5p	AGCCACTGACTAACGCACATTG			oni-mir-199c-p3	ACAGGTAGTCTGAACACTGGGCA			dre-miR-218a_R+1	TTGTGCTTGATCTAACCATGTGT			dre-miR-212-3p_R-2	TAACAGTCTACAGTCATGGCT
dre-miR-210-3p_R-2	CTGTGCGTGTGACAGCGGCT			oni-miR-200a_R-1	TAACACTGTCTGGTAACGATGT			dre-miR-210-3p_R-2	CTGTGCGTGTGACAGCGGCT			dre-miR-210-3p_R-2	CTGTGCGTGTGACAGCGGCT			dre-miR-199-5p	CCCAGTGTTCAGACTACCTGTTC			dre-mir-219-2-p3	AGAATTGTGCCTGGACATCTGT			ssa-miR-214-5p_1ss22CA	TGCCTGTCTACACTTGCTGTGA
oni-miR-212a-5p	ACCTTGGCTTTAGACTGCTTACT			ssa-miR-200a-2-5p	CATCTTACGAGGCAGCATTGGA			oni-miR-212a-5p	ACCTTGGCTTTAGACTGCTTACT			oni-miR-212a-5p	ACCTTGGCTTTAGACTGCTTACT			dre-miR-199-3-3p_1ss10CT	ACAGTAGTCTGCACATTGGTT			ssc-miR-221-5p_R-8	ACCTGGCATACAATGTAG			oni-miR-214_L+1_1ss23AT	TACAGCAGGCACAGACAGGCAGT
dre-miR-212-5p	ACCTTGGCTCTAGACTGCTTACT			oni-miR-200b_R-1	TAATACTGCCTGGTAATGATGA			oni-miR-212a-3p	TAACAGTCTACAGTCATGGCT			oni-miR-212a-3p	TAACAGTCTACAGTCATGGCT			pol-miR-199a-5p_R+1	CCCAGTGTTCAGACTACCTGTTC			oni-miR-221	AGCTACATTGTCTGCTGGGTTTC			oni-miR-214_R-1	ACAGCAGGCACAGACAGGCAG
ssa-miR-214-5p_1ss22CA	TGCCTGTCTACACTTGCTGTGA			dre-miR-202-5p_R-1	TTCCTATGCATATACCTCTTT			dre-miR-212-3p_R-2	TAACAGTCTACAGTCATGGCT			dre-miR-212-3p_R-2	TAACAGTCTACAGTCATGGCT			pol-miR-199a-3p_R-1	ACAGTAGTCTGCACATTGGTT			pol-miR-221-5p	ACCTGGCATACAATGTAGATTT			oni-miR-216b	TAATCTCTGCAGGCAACTGTGA
oni-miR-214_L+1_1ss23AT	TACAGCAGGCACAGACAGGCAGT			dre-miR-202-3p_L+2	AAAGAGGCATAGGGCATGGGAAAA			ssa-miR-214-5p_1ss22CA	TGCCTGTCTACACTTGCTGTGA			ssa-miR-214-5p_1ss22CA	TGCCTGTCTACACTTGCTGTGA			oni-mir-199b-1-p3	ACAGGTAGTCTGAACACTGGGCA			pol-miR-221-3p_R+1	AGCTACATTGTCTGCTGGGTTTC			oni-miR-216a	AAATCTCAGCTGGCAACTGTGA
oni-miR-214_R-1	ACAGCAGGCACAGACAGGCAG			pol-miR-203-5p_R-1	AGTGGTTCTCAACAGTTCAACA			oni-miR-214_L+1_1ss23AT	TACAGCAGGCACAGACAGGCAGT			oni-miR-214_L+1_1ss23AT	TACAGCAGGCACAGACAGGCAGT			oni-mir-199b-2-p3	ACAGGTAGTCTGAACACTGG			ssa-miR-222b-5p_R+1_1ss11TG	TGCTCAGTAGGCAGTGTAGATCC			fru-miR-217_R+1	TACTGCATCAGGAACTGATTGGC
oni-miR-216b	TAATCTCTGCAGGCAACTGTGA			pol-miR-203-3p	GTGAAATGTTTAGGACCACTTG			oni-miR-214_R-1	ACAGCAGGCACAGACAGGCAG			oni-miR-214_R-1	ACAGCAGGCACAGACAGGCAG			oni-mir-199b-3-p3	ACAGGTAGTCTGAACACTGG			oni-miR-222	AGCTACATCTGGCTACTGGGTCTC			dre-miR-218b_R-2	TTGTGCTTGATCTAACCATG
fru-miR-217_R+1	TACTGCATCAGGAACTGATTGGC			dre-miR-204-5p	TTCCCTTTGTCATCCTATGCCT			oni-miR-216b	TAATCTCTGCAGGCAACTGTGA			oni-miR-216b	TAATCTCTGCAGGCAACTGTGA			dre-miR-199-3p_L-1	ACAGTAGTCTGCACATTGGTT			ssa-miR-222a-5p_R-1	TGCTCAGTAGGCAGTGTAGATCC			ola-miR-218a_R+2	TTGTGCTTGATCTAACCATGTGT
dre-miR-218b_R-2	TTGTGCTTGATCTAACCATG			dre-miR-204-3-3p_R+1_1ss19GT	GCAGGGACAGCAAAGGGATGCT			oni-miR-216a	AAATCTCAGCTGGCAACTGTGA			oni-miR-216a	AAATCTCAGCTGGCAACTGTGA			ssa-miR-200b-5p	CATCTTACCTGACAGTGCTGGA			ola-mir-223-p5	AGTGTATTTGACAAGCTGAGTT			dre-miR-218a_R+1	TTGTGCTTGATCTAACCATGTGT
ola-miR-218a_R+2	TTGTGCTTGATCTAACCATGTGT			oni-miR-204a	TTCCCTTTGTCATCCTATGCCT			fru-miR-217_R+1	TACTGCATCAGGAACTGATTGGC			fru-miR-217_R+1	TACTGCATCAGGAACTGATTGGC			oni-miR-200a_R-1	TAACACTGTCTGGTAACGATGT			ola-miR-223	TGTCAGTTTGTCAAATACCC			oni-miR-219a-5p_R-2	TGATTGTCCAAACGCAATTCT
dre-miR-218a_R+1	TTGTGCTTGATCTAACCATGTGT			oni-miR-205	TCCTTCATTCCACCGGAGTCTG			ola-miR-218a_R+2	TTGTGCTTGATCTAACCATGTGT			dre-miR-218b_R-2	TTGTGCTTGATCTAACCATG			ssa-miR-200a-2-5p	CATCTTACGAGGCAGCATTGGA			dre-miR-301c-5p_R+1_2ss4CT9GA	GCTTTGACAATGTTGCACTACT			dre-miR-219-5p_R-1	TGATTGTCCAAACGCAATTCT
ssc-miR-221-5p_R-8	ACCTGGCATACAATGTAG			pol-miR-206-5p_R+1	ACATGCTTCCTTATATCCCCATA			dre-miR-218a_R+1	TTGTGCTTGATCTAACCATGTGT			ola-miR-218a_R+2	TTGTGCTTGATCTAACCATGTGT			oni-miR-200b_R-1	TAATACTGCCTGGTAATGATGA			dre-miR-301c-3p_R+1	CAGTGCAATAGTATTGTCATAGC			dre-mir-219-2-p3	AGAATTGTGCCTGGACATCTGT
oni-miR-221	AGCTACATTGTCTGCTGGGTTTC			pol-miR-206-3p	TGGAATGTAAGGAAGTGTGTGG			dre-mir-219-2-p3	AGAATTGTGCCTGGACATCTGT			dre-miR-218a_R+1	TTGTGCTTGATCTAACCATGTGT			dre-miR-202-5p_R-1	TTCCTATGCATATACCTCTTT			ssa-miR-301d-5p_L+1	GCTCTGACTTCATTGCACTACT			ssc-miR-221-5p_R-8	ACCTGGCATACAATGTAG
pol-miR-221-5p	ACCTGGCATACAATGTAGATTT			dre-miR-210-5p	AGCCACTGACTAACGCACATTG			ssc-miR-221-5p_R-8	ACCTGGCATACAATGTAG			oni-miR-219a-5p_R-2	TGATTGTCCAAACGCAATTCT			pol-miR-203-5p_R-1	AGTGGTTCTCAACAGTTCAACA			oni-miR-301a_1ss1TC	CAGTGCAATAGTATTGTCAAAGC			oni-miR-221	AGCTACATTGTCTGCTGGGTTTC
pol-miR-221-3p_R+1	AGCTACATTGTCTGCTGGGTTTC			dre-miR-210-3p_R-2	CTGTGCGTGTGACAGCGGCT			oni-miR-221	AGCTACATTGTCTGCTGGGTTTC			dre-miR-219-5p_R-1	TGATTGTCCAAACGCAATTCT			pol-miR-203-3p	GTGAAATGTTTAGGACCACTTG			ssa-miR-301c-5p_2ss8TC11CT	GCTTTGACGATGTTGCACTACT			pol-miR-221-5p	ACCTGGCATACAATGTAGATTT
ssa-miR-222b-5p_R+1_1ss11TG	TGCTCAGTAGGCAGTGTAGATCC			oni-miR-212a-5p	ACCTTGGCTTTAGACTGCTTACT			pol-miR-221-5p	ACCTGGCATACAATGTAGATTT			dre-mir-219-2-p3	AGAATTGTGCCTGGACATCTGT			dre-miR-204-5p	TTCCCTTTGTCATCCTATGCCT			oni-miR-301b	CAGTGCAATAGTATTGTCATAGC			pol-miR-221-3p_R+1	AGCTACATTGTCTGCTGGGTTTC
oni-miR-222	AGCTACATCTGGCTACTGGGTCTC			oni-miR-212a-3p	TAACAGTCTACAGTCATGGCT			pol-miR-221-3p_R+1	AGCTACATTGTCTGCTGGGTTTC			ssc-miR-221-5p_R-8	ACCTGGCATACAATGTAG			dre-miR-204-3-3p_R+1_1ss19GT	GCAGGGACAGCAAAGGGATGCT			dre-miR-301b-5p_R+1	GCTTTGACGATGTTGCACTACT			ssa-miR-222b-5p_R+1_1ss11TG	TGCTCAGTAGGCAGTGTAGATCC
ssa-miR-222a-5p_R-1	TGCTCAGTAGGCAGTGTAGATCC			dre-miR-212-5p	ACCTTGGCTCTAGACTGCTTACT			ssa-miR-222b-5p_R+1_1ss11TG	TGCTCAGTAGGCAGTGTAGATCC			oni-miR-221	AGCTACATTGTCTGCTGGGTTTC			oni-miR-204a	TTCCCTTTGTCATCCTATGCCT			nbr-mir-338-2-p5	AACAACATCCTGATGCTGTCT			oni-miR-222	AGCTACATCTGGCTACTGGGTCTC
ola-mir-223-p5	AGTGTATTTGACAAGCTGAGTT			dre-miR-212-3p_R-2	TAACAGTCTACAGTCATGGCT			oni-miR-222	AGCTACATCTGGCTACTGGGTCTC			pol-miR-221-5p	ACCTGGCATACAATGTAGATTT			oni-miR-205	TCCTTCATTCCACCGGAGTCTG			oni-miR-338_R-1	TCCAGCATCAGTGATTTTGTT			ssa-miR-222a-5p_R-1	TGCTCAGTAGGCAGTGTAGATCC
ola-miR-223	TGTCAGTTTGTCAAATACCC			ssa-miR-214-5p_1ss22CA	TGCCTGTCTACACTTGCTGTGA			ssa-miR-222a-5p_R-1	TGCTCAGTAGGCAGTGTAGATCC			pol-miR-221-3p_R+1	AGCTACATTGTCTGCTGGGTTTC			gmo-miR-205-3p_L-1R+2_1ss18AT	TTTCAGTGGTGTGAAGTGTAAG			gmo-miR-338-3p_R-1	TCCAGCATCAGTGATTTTGTT			ola-mir-223-p5	AGTGTATTTGACAAGCTGAGTT
dre-miR-301c-5p_R+1_2ss4CT9GA	GCTTTGACAATGTTGCACTACT			oni-miR-214_L+1_1ss23AT	TACAGCAGGCACAGACAGGCAGT			ola-mir-223-p5	AGTGTATTTGACAAGCTGAGTT			ssa-miR-222b-5p_R+1_1ss11TG	TGCTCAGTAGGCAGTGTAGATCC			pol-miR-206-3p	TGGAATGTAAGGAAGTGTGTGG			ssa-miR-338a-4-5p_R-2_1ss13GA	AACAACATCCTGATGCTGCCTGA			ola-miR-223	TGTCAGTTTGTCAAATACCC
dre-miR-301c-3p_R+1	CAGTGCAATAGTATTGTCATAGC			oni-miR-214_R-1	ACAGCAGGCACAGACAGGCAG			ola-miR-223	TGTCAGTTTGTCAAATACCC			oni-miR-222	AGCTACATCTGGCTACTGGGTCTC			dre-miR-210-5p	AGCCACTGACTAACGCACATTG			gmo-miR-365-5p	AGGGACTTTTAGGGGCAGCTGTG			dre-miR-301c-5p_R+1_2ss4CT9GA	GCTTTGACAATGTTGCACTACT
ssa-miR-301d-5p_L+1	GCTCTGACTTCATTGCACTACT			oni-miR-216b	TAATCTCTGCAGGCAACTGTGA			dre-miR-301c-5p_R+1_2ss4CT9GA	GCTTTGACAATGTTGCACTACT			ssa-miR-222a-5p_R-1	TGCTCAGTAGGCAGTGTAGATCC			dre-miR-210-3p_R-2	CTGTGCGTGTGACAGCGGCT			dre-miR-365	TAATGCCCCTAAAAATCCTTAT			dre-miR-301c-3p_R+1	CAGTGCAATAGTATTGTCATAGC
oni-miR-301a_1ss1TC	CAGTGCAATAGTATTGTCAAAGC			oni-miR-216a	AAATCTCAGCTGGCAACTGTGA			dre-miR-301c-3p_R+1	CAGTGCAATAGTATTGTCATAGC			ola-mir-223-p5	AGTGTATTTGACAAGCTGAGTT			oni-miR-212a-5p	ACCTTGGCTTTAGACTGCTTACT			dre-miR-375	TTTGTTCGTTCGGCTCGCGTTA			ssa-miR-301d-5p_L+1	GCTCTGACTTCATTGCACTACT
ssa-miR-301c-5p_2ss8TC11CT	GCTTTGACGATGTTGCACTACT			gmo-miR-216a-3p_L-1_1ss12GT	CACAATGGCCTCTGGGATTAT			ssa-miR-301d-5p_L+1	GCTCTGACTTCATTGCACTACT			ola-miR-223	TGTCAGTTTGTCAAATACCC			gga-miR-214b-3p_L-1R+2_1ss16CT	ACAGCAAGTGTAGATAGGCAGA			dre-miR-429a	TAATACTGTCTGGTAATGCCGT			oni-miR-301a_1ss1TC	CAGTGCAATAGTATTGTCAAAGC
oni-miR-301b	CAGTGCAATAGTATTGTCATAGC			fru-miR-217_R+1	TACTGCATCAGGAACTGATTGGC			oni-miR-301a_1ss1TC	CAGTGCAATAGTATTGTCAAAGC			dre-miR-301c-5p_R+1_2ss4CT9GA	GCTTTGACAATGTTGCACTACT			ssa-miR-214-5p_1ss22CA	TGCCTGTCTACACTTGCTGTGA			abu-miR-451_R+1	AAACCGTTACCATTACTGAGT			ssa-miR-301c-5p_2ss8TC11CT	GCTTTGACGATGTTGCACTACT
dre-miR-301b-5p_R+1	GCTTTGACGATGTTGCACTACT			dre-miR-218b_R-2	TTGTGCTTGATCTAACCATG			ssa-miR-301c-5p_2ss8TC11CT	GCTTTGACGATGTTGCACTACT			dre-miR-301c-3p_R+1	CAGTGCAATAGTATTGTCATAGC			oni-miR-214_L+1_1ss23AT	TACAGCAGGCACAGACAGGCAGT			abu-mir-451-p3	TTTTAGTAATGGTAAGGGTT			oni-miR-301b	CAGTGCAATAGTATTGTCATAGC
oni-miR-338_R-1	TCCAGCATCAGTGATTTTGTT			ola-miR-218a_R+2	TTGTGCTTGATCTAACCATGTGT			oni-miR-301b	CAGTGCAATAGTATTGTCATAGC			ssa-miR-301d-5p_L+1	GCTCTGACTTCATTGCACTACT			oni-miR-214_R-1	ACAGCAGGCACAGACAGGCAG			oni-miR-454b_R-2	TAGTGCAATATTGCTTATAGGGT			dre-miR-301b-5p_R+1	GCTTTGACGATGTTGCACTACT
gmo-miR-338-3p_R-1	TCCAGCATCAGTGATTTTGTT			dre-miR-218a_R+1	TTGTGCTTGATCTAACCATGTGT			dre-miR-301b-5p_R+1	GCTTTGACGATGTTGCACTACT			oni-miR-301a_1ss1TC	CAGTGCAATAGTATTGTCAAAGC			oni-miR-216b	TAATCTCTGCAGGCAACTGTGA			tni-miR-455	TATGTGCCCTTGGACTACATCG			dre-miR-301b-3p_R-3	CAGTGCAATAGTATTGTCA
ssa-miR-338a-4-5p_R-2_1ss13GA	AACAACATCCTGATGCTGCCTGA			oni-miR-219a-5p_R-2	TGATTGTCCAAACGCAATTCT			dre-miR-301b-3p_R-3	CAGTGCAATAGTATTGTCA			ssa-miR-301c-5p_2ss8TC11CT	GCTTTGACGATGTTGCACTACT			oni-miR-216a	AAATCTCAGCTGGCAACTGTGA			gga-miR-455-3p	TGCAGTCCATGGGCATATACAC			nbr-mir-338-2-p5	AACAACATCCTGATGCTGTCT
dre-miR-365	TAATGCCCCTAAAAATCCTTAT			dre-miR-219-5p_R-1	TGATTGTCCAAACGCAATTCT			nbr-mir-338-2-p5	AACAACATCCTGATGCTGTCT			oni-miR-301b	CAGTGCAATAGTATTGTCATAGC			fru-miR-217_R+1	TACTGCATCAGGAACTGATTGGC			dre-miR-455-5p	TATGTGCCCTTGGACTACATCG			oni-miR-338_R-1	TCCAGCATCAGTGATTTTGTT
ssa-miR-375-3-5p_1ss12TC	ACGTTGAGCCACACGCACAATA			ssc-miR-221-5p_R-8	ACCTGGCATACAATGTAG			oni-miR-338_R-1	TCCAGCATCAGTGATTTTGTT			dre-miR-301b-5p_R+1	GCTTTGACGATGTTGCACTACT			dre-miR-218b_R-2	TTGTGCTTGATCTAACCATG			dre-miR-455-3p_L-1	TGCAGTCCATGGGCATATACAC			gmo-miR-338-3p_R-1	TCCAGCATCAGTGATTTTGTT
dre-miR-375	TTTGTTCGTTCGGCTCGCGTTA			oni-miR-221	AGCTACATTGTCTGCTGGGTTTC			gmo-miR-338-3p_R-1	TCCAGCATCAGTGATTTTGTT			dre-miR-301b-3p_R-3	CAGTGCAATAGTATTGTCA			ola-miR-218a_R+2	TTGTGCTTGATCTAACCATGTGT			oni-miR-456_1ss22AT	CAGGCTGGTTAGATGGTTGTCT			ssa-miR-338a-4-5p_R-2_1ss13GA	AACAACATCCTGATGCTGCCTGA
dre-miR-429a	TAATACTGTCTGGTAATGCCGT			pol-miR-221-5p	ACCTGGCATACAATGTAGATTT			ssa-miR-338a-4-5p_R-2_1ss13GA	AACAACATCCTGATGCTGCCTGA			nbr-mir-338-2-p5	AACAACATCCTGATGCTGTCT			dre-miR-218a_R+1	TTGTGCTTGATCTAACCATGTGT			oni-miR-462	TAACGGAACCCATAATGCAGCTG			dre-miR-365	TAATGCCCCTAAAAATCCTTAT
abu-miR-451_R+1	AAACCGTTACCATTACTGAGT			pol-miR-221-3p_R+1	AGCTACATTGTCTGCTGGGTTTC			gmo-miR-365-5p	AGGGACTTTTAGGGGCAGCTGTG			oni-miR-338_R-1	TCCAGCATCAGTGATTTTGTT			oni-miR-219a-5p_R-2	TGATTGTCCAAACGCAATTCT			ssa-miR-489-5p	TGGTCGTATGTATGACGTCATT			dre-miR-375	TTTGTTCGTTCGGCTCGCGTTA
abu-mir-451-p3	TTTTAGTAATGGTAAGGGTT			ssa-miR-222b-5p_R+1_1ss11TG	TGCTCAGTAGGCAGTGTAGATCC			dre-miR-365	TAATGCCCCTAAAAATCCTTAT			gmo-miR-338-3p_R-1	TCCAGCATCAGTGATTTTGTT			dre-miR-219-5p_R-1	TGATTGTCCAAACGCAATTCT			dre-miR-489_L-2R+1	TGACATCATATGTACGGCTGCT			dre-miR-429a	TAATACTGTCTGGTAATGCCGT
oni-miR-454b_R-2	TAGTGCAATATTGCTTATAGGGT			oni-miR-222	AGCTACATCTGGCTACTGGGTCTC			dre-miR-375	TTTGTTCGTTCGGCTCGCGTTA			ssa-miR-338a-4-5p_R-2_1ss13GA	AACAACATCCTGATGCTGCCTGA			dre-mir-219-2-p3	AGAATTGTGCCTGGACATCTGT			oni-miR-499_R-1	TTAAGACTTGCAGTGATGTTT			abu-miR-451_R+1	AAACCGTTACCATTACTGAGT
tni-miR-455	TATGTGCCCTTGGACTACATCG			ssa-miR-222a-5p_R-1	TGCTCAGTAGGCAGTGTAGATCC			dre-miR-429a	TAATACTGTCTGGTAATGCCGT			gmo-miR-365-5p	AGGGACTTTTAGGGGCAGCTGTG			ssc-miR-221-5p_R-8	ACCTGGCATACAATGTAG			ola-miR-499_R+1	AACATCACTTTAAGTCTGTGCT			abu-mir-451-p3	TTTTAGTAATGGTAAGGGTT
gga-miR-455-3p	TGCAGTCCATGGGCATATACAC			ola-mir-223-p5	AGTGTATTTGACAAGCTGAGTT			abu-miR-451_R+1	AAACCGTTACCATTACTGAGT			dre-miR-365	TAATGCCCCTAAAAATCCTTAT			oni-miR-221	AGCTACATTGTCTGCTGGGTTTC			dre-miR-722_L-2	TTTTGCAGAAACGTTTCAGATT			ssa-miR-454-5p_R+1	ACCCTATCAATATTGCCTCTGCT
dre-miR-455-5p	TATGTGCCCTTGGACTACATCG			ola-miR-223	TGTCAGTTTGTCAAATACCC			abu-mir-451-p3	TTTTAGTAATGGTAAGGGTT			dre-miR-375	TTTGTTCGTTCGGCTCGCGTTA			pol-miR-221-5p	ACCTGGCATACAATGTAGATTT			dre-miR-724	TTAAAGGGAATTTGCGACTGTT			oni-miR-454b_R-2	TAGTGCAATATTGCTTATAGGGT
dre-miR-455-3p_L-1	TGCAGTCCATGGGCATATACAC			dre-miR-301c-5p_R+1_2ss4CT9GA	GCTTTGACAATGTTGCACTACT			oni-miR-454b_R-2	TAGTGCAATATTGCTTATAGGGT			dre-miR-429a	TAATACTGTCTGGTAATGCCGT			pol-miR-221-3p_R+1	AGCTACATTGTCTGCTGGGTTTC			oni-miR-724	TTAAAGGGAATTTGCGACTGTT			tni-miR-455	TATGTGCCCTTGGACTACATCG
oni-miR-456_1ss22AT	CAGGCTGGTTAGATGGTTGTCT			dre-miR-301c-3p_R+1	CAGTGCAATAGTATTGTCATAGC			tni-miR-455	TATGTGCCCTTGGACTACATCG			abu-miR-451_R+1	AAACCGTTACCATTACTGAGT			ssa-miR-222b-5p_R+1_1ss11TG	TGCTCAGTAGGCAGTGTAGATCC			oni-miR-730	TCCTCATTGTGCATGCTGTGTG			gga-miR-455-3p	TGCAGTCCATGGGCATATACAC
oni-miR-462	TAACGGAACCCATAATGCAGCTG			ssa-miR-301d-5p_L+1	GCTCTGACTTCATTGCACTACT			gga-miR-455-3p	TGCAGTCCATGGGCATATACAC			abu-mir-451-p3	TTTTAGTAATGGTAAGGGTT			oni-miR-222	AGCTACATCTGGCTACTGGGTCTC			nbr-miR-731	AATGACACGTTTTCTCCCGGATT			dre-miR-455-5p	TATGTGCCCTTGGACTACATCG
dre-miR-489_L-2R+1	TGACATCATATGTACGGCTGCT			oni-miR-301a_1ss1TC	CAGTGCAATAGTATTGTCAAAGC			dre-miR-455-5p	TATGTGCCCTTGGACTACATCG			oni-miR-454b_R-2	TAGTGCAATATTGCTTATAGGGT			ssa-miR-222a-5p_R-1	TGCTCAGTAGGCAGTGTAGATCC			mze-mir-731-p3	AACCGGGAATTTCGTGTCAGCCA			dre-miR-455-3p_L-1	TGCAGTCCATGGGCATATACAC
oni-miR-499_R-1	TTAAGACTTGCAGTGATGTTT			ssa-miR-301c-5p_2ss8TC11CT	GCTTTGACGATGTTGCACTACT			dre-miR-455-3p_L-1	TGCAGTCCATGGGCATATACAC			tni-miR-455	TATGTGCCCTTGGACTACATCG			ola-mir-223-p5	AGTGTATTTGACAAGCTGAGTT			ssa-miR-734-5p_L+1R-1	TGAACTATTCTGCAACATTTGT			ssa-miR-456-5p_R+1	GCAGGCATCTTCCCAGCCTACC
ssa-miR-722-5p_L-1R+1	TTTGAAACGTTTTAGCCAAAA			oni-miR-301b	CAGTGCAATAGTATTGTCATAGC			oni-miR-456_1ss22AT	CAGGCTGGTTAGATGGTTGTCT			gga-miR-455-3p	TGCAGTCCATGGGCATATACAC			ola-miR-223	TGTCAGTTTGTCAAATACCC			oni-miR-734	TAAATGCTGCAGAATTGTGCTC			oni-miR-456_1ss22AT	CAGGCTGGTTAGATGGTTGTCT
dre-miR-722_L-2	TTTTGCAGAAACGTTTCAGATT			dre-miR-301b-5p_R+1	GCTTTGACGATGTTGCACTACT			oni-miR-462	TAACGGAACCCATAATGCAGCTG			dre-miR-455-5p	TATGTGCCCTTGGACTACATCG			dre-miR-301c-5p_R+1_2ss4CT9GA	GCTTTGACAATGTTGCACTACT			mmu-miR-1306-3p_L+3R-2_1ss9GA	TGGACGTTAGCTCTGGTGGTGA			oni-miR-462	TAACGGAACCCATAATGCAGCTG
dre-miR-724	TTAAAGGGAATTTGCGACTGTT			nbr-mir-338-2-p5	AACAACATCCTGATGCTGTCT			ssa-miR-489-5p	TGGTCGTATGTATGACGTCATT			dre-miR-455-3p_L-1	TGCAGTCCATGGGCATATACAC			dre-miR-301c-3p_R+1	CAGTGCAATAGTATTGTCATAGC			dre-miR-2187-5p_R-1	TTAATTAGTATAGCCTGTTTT			dre-miR-489_L-2R+1	TGACATCATATGTACGGCTGCT
oni-miR-724	TTAAAGGGAATTTGCGACTGTT			oni-miR-338_R-1	TCCAGCATCAGTGATTTTGTT			dre-miR-489_L-2R+1	TGACATCATATGTACGGCTGCT			oni-miR-456_1ss22AT	CAGGCTGGTTAGATGGTTGTCT			ssa-miR-301d-5p_L+1	GCTCTGACTTCATTGCACTACT			oni-miR-2188	AAGGTCCAACCTCACATGTCCT			oni-miR-499_R-1	TTAAGACTTGCAGTGATGTTT
oni-miR-730	TCCTCATTGTGCATGCTGTGTG			gmo-miR-338-3p_R-1	TCCAGCATCAGTGATTTTGTT			oni-miR-499_R-1	TTAAGACTTGCAGTGATGTTT			oni-miR-462	TAACGGAACCCATAATGCAGCTG			oni-miR-301a_1ss1TC	CAGTGCAATAGTATTGTCAAAGC			ssa-miR-2188-3p_R-1_1ss14AG	GCTGTGTGAGGTCGGACCTAT			ssa-miR-722-5p_L-1R+1	TTTGAAACGTTTTAGCCAAAA
nbr-miR-731	AATGACACGTTTTCTCCCGGATT			ssa-miR-338a-4-5p_R-2_1ss13GA	AACAACATCCTGATGCTGCCTGA			ssa-miR-722-5p_L-1R+1	TTTGAAACGTTTTAGCCAAAA			ssa-miR-489-5p	TGGTCGTATGTATGACGTCATT			ssa-miR-301c-5p_2ss8TC11CT	GCTTTGACGATGTTGCACTACT			ipu-miR-3618_L+1	TGATTTCCAATAATTGAGACAGT			dre-miR-722_L-2	TTTTGCAGAAACGTTTCAGATT
mze-mir-731-p3	AACCGGGAATTTCGTGTCAGCCA			dre-miR-365	TAATGCCCCTAAAAATCCTTAT			dre-miR-722_L-2	TTTTGCAGAAACGTTTCAGATT			dre-miR-489_L-2R+1	TGACATCATATGTACGGCTGCT			oni-miR-301b	CAGTGCAATAGTATTGTCATAGC			oni-miR-7132a-5p	GACTTGGTCAAAGCTCCTCAGC			dre-miR-724	TTAAAGGGAATTTGCGACTGTT
ssa-miR-734-5p_L+1R-1	TGAACTATTCTGCAACATTTGT			dre-miR-375	TTTGTTCGTTCGGCTCGCGTTA			dre-miR-724	TTAAAGGGAATTTGCGACTGTT			oni-miR-499_R-1	TTAAGACTTGCAGTGATGTTT			dre-miR-301b-5p_R+1	GCTTTGACGATGTTGCACTACT			oni-miR-7132a-3p	TGAGGCGTTTAGAACAAGTTCA			oni-miR-724	TTAAAGGGAATTTGCGACTGTT
oni-miR-734	TAAATGCTGCAGAATTGTGCTC			dre-miR-429a	TAATACTGTCTGGTAATGCCGT			oni-miR-724	TTAAAGGGAATTTGCGACTGTT			ola-miR-499_R+1	AACATCACTTTAAGTCTGTGCT			dre-miR-301b-3p_R-3	CAGTGCAATAGTATTGTCA			oni-miR-8160b	AGAATAATGCCAGCAGTCGGTC			oni-miR-727b	TCAGTCTTCAGTTCCTCCCAGC
dre-miR-1306	CCACCTCCCCTGCAAACGTCCA			abu-miR-451_R+1	AAACCGTTACCATTACTGAGT			oni-miR-730	TCCTCATTGTGCATGCTGTGTG			ssa-miR-722-5p_L-1R+1	TTTGAAACGTTTTAGCCAAAA			nbr-mir-338-2-p5	AACAACATCCTGATGCTGTCT			efu-mir-9277-p5_1ss17GA	GTGGCCGAGTGGTTAAAG			gmo-miR-727b-3p	TTGAGGCGAGTTGAAGACTTTA
mmu-miR-1306-3p_L+3R-2_1ss9GA	TGGACGTTAGCTCTGGTGGTGA			abu-mir-451-p3	TTTTAGTAATGGTAAGGGTT			nbr-miR-731	AATGACACGTTTTCTCCCGGATT			dre-miR-722_L-2	TTTTGCAGAAACGTTTCAGATT			oni-miR-338_R-1	TCCAGCATCAGTGATTTTGTT			efu-mir-9277-p3	TCCCCGCGCAGGTTCGAATCCT			oni-miR-728b_R-1_1ss16TA	AAATGTAGTAGACTTAAAGTAT
oni-miR-2188	AAGGTCCAACCTCACATGTCCT			oni-miR-454b_R-2	TAGTGCAATATTGCTTATAGGGT			mze-mir-731-p3	AACCGGGAATTTCGTGTCAGCCA			dre-miR-724	TTAAAGGGAATTTGCGACTGTT			gmo-miR-338-3p_R-1	TCCAGCATCAGTGATTTTGTT			oni-miR-10544_R-1	TAGGCGTGTCACTGCGTGTCAC			oni-miR-730	TCCTCATTGTGCATGCTGTGTG
ssa-miR-2188-3p_R-1_1ss14AG	GCTGTGTGAGGTCGGACCTAT			tni-miR-455	TATGTGCCCTTGGACTACATCG			ssa-miR-734-5p_L+1R-1	TGAACTATTCTGCAACATTTGT			oni-miR-724	TTAAAGGGAATTTGCGACTGTT			ssa-miR-338a-4-5p_R-2_1ss13GA	AACAACATCCTGATGCTGCCTGA			oni-miR-10545_R-3	TAAGTCTCACACCAGTGCAA			nbr-miR-731	AATGACACGTTTTCTCCCGGATT
ipu-miR-3618_L+1	TGATTTCCAATAATTGAGACAGT			gga-miR-455-3p	TGCAGTCCATGGGCATATACAC			oni-miR-734	TAAATGCTGCAGAATTGTGCTC			oni-miR-730	TCCTCATTGTGCATGCTGTGTG			gmo-miR-365-5p	AGGGACTTTTAGGGGCAGCTGTG			gmo-miR-10545-3p_R-1_2ss7GA21GA	CTGCTCAGGTGTGGGACCATA			mze-mir-731-p3	AACCGGGAATTTCGTGTCAGCCA
ipu-mir-3618-p3	TGTCTACATTAATGAAAAGAAC			dre-miR-455-5p	TATGTGCCCTTGGACTACATCG			dre-miR-1306	CCACCTCCCCTGCAAACGTCCA			nbr-miR-731	AATGACACGTTTTCTCCCGGATT			dre-miR-365	TAATGCCCCTAAAAATCCTTAT			dre-miR-1_1ss22TC	TGGAATGTAAAGAAGTATGTAC			ssa-miR-734-5p_L+1R-1	TGAACTATTCTGCAACATTTGT
oni-miR-7132a-5p	GACTTGGTCAAAGCTCCTCAGC			dre-miR-455-3p_L-1	TGCAGTCCATGGGCATATACAC			mmu-miR-1306-3p_L+3R-2_1ss9GA	TGGACGTTAGCTCTGGTGGTGA			mze-mir-731-p3	AACCGGGAATTTCGTGTCAGCCA			dre-miR-375	TTTGTTCGTTCGGCTCGCGTTA			dre-miR-7b_R+2_1ss10TA	TGGAAGACTAGTGATTTTGTTGA			oni-miR-734	TAAATGCTGCAGAATTGTGCTC
oni-miR-7132a-3p	TGAGGCGTTTAGAACAAGTTCA			ssa-miR-456-5p_R+1	GCAGGCATCTTCCCAGCCTACC			oni-miR-2188	AAGGTCCAACCTCACATGTCCT			ssa-miR-734-5p_L+1R-1	TGAACTATTCTGCAACATTTGT			dre-miR-429a	TAATACTGTCTGGTAATGCCGT			dre-miR-10a-5p	TACCCTGTAGATCCGAATTTGT			ipu-miR-737_L-1_1ss2TG	GTTTTTTAGGTTTTGATTTTT
oni-miR-8160b	AGAATAATGCCAGCAGTCGGTC			oni-miR-456_1ss22AT	CAGGCTGGTTAGATGGTTGTCT			ssa-miR-2188-3p_R-1_1ss14AG	GCTGTGTGAGGTCGGACCTAT			oni-miR-734	TAAATGCTGCAGAATTGTGCTC			abu-miR-451_R+1	AAACCGTTACCATTACTGAGT			ssa-miR-15b-5p_R+1_1ss16TA	TAGCAGCACATCATGATTTGCA			dre-miR-1306	CCACCTCCCCTGCAAACGTCCA
efu-mir-9277-p5_1ss17GA	GTGGCCGAGTGGTTAAAG			oni-miR-462	TAACGGAACCCATAATGCAGCTG			ipu-miR-3618_L+1	TGATTTCCAATAATTGAGACAGT			ipu-miR-737_L-1_1ss2TG	GTTTTTTAGGTTTTGATTTTT			abu-mir-451-p3	TTTTAGTAATGGTAAGGGTT			oni-miR-15c_1ss10AG	CAAATCATTGTGTGCTGCCACT			mmu-miR-1306-3p_L+3R-2_1ss9GA	TGGACGTTAGCTCTGGTGGTGA
efu-mir-9277-p3	TCCCCGCGCAGGTTCGAATCCT			ssa-miR-489-5p	TGGTCGTATGTATGACGTCATT			oni-miR-7132a-5p	GACTTGGTCAAAGCTCCTCAGC			dre-miR-1306	CCACCTCCCCTGCAAACGTCCA			oni-miR-454b_R-2	TAGTGCAATATTGCTTATAGGGT			dre-miR-16b_R-1_1ss21AT	TAGCAGCACGTAAATATTGGT			oni-miR-2188	AAGGTCCAACCTCACATGTCCT
oni-miR-10544_R-1	TAGGCGTGTCACTGCGTGTCAC			dre-miR-489_L-2R+1	TGACATCATATGTACGGCTGCT			oni-miR-7132a-3p	TGAGGCGTTTAGAACAAGTTCA			mmu-miR-1306-3p_L+3R-2_1ss9GA	TGGACGTTAGCTCTGGTGGTGA			tni-miR-455	TATGTGCCCTTGGACTACATCG			dre-miR-16a_R-1	TAGCAGCACGTAAATATTGGT			ssa-miR-2188-3p_R-1_1ss14AG	GCTGTGTGAGGTCGGACCTAT
oni-miR-10545_R-3	TAAGTCTCACACCAGTGCAA			oni-miR-499_R-1	TTAAGACTTGCAGTGATGTTT			oni-miR-8160b	AGAATAATGCCAGCAGTCGGTC			oni-miR-2188	AAGGTCCAACCTCACATGTCCT			gga-miR-455-3p	TGCAGTCCATGGGCATATACAC			oan-miR-106-3p_L+1R-3	TACTGCAATGTAAGCACTTC			ipu-miR-3618_L+1	TGATTTCCAATAATTGAGACAGT
gmo-miR-10545-3p_R-1_2ss7GA21GA	CTGCTCAGGTGTGGGACCATA			ola-miR-499_R+1	AACATCACTTTAAGTCTGTGCT			efu-mir-9277-p3	TCCCCGCGCAGGTTCGAATCCT			ssa-miR-2188-3p_R-1_1ss14AG	GCTGTGTGAGGTCGGACCTAT			dre-miR-455-5p	TATGTGCCCTTGGACTACATCG			hhi-miR-21_1ss23CA	TAGCTTATCAGACTGGTGTTGGA			oni-miR-7132a-5p	GACTTGGTCAAAGCTCCTCAGC
dre-miR-1_1ss22TC	TGGAATGTAAAGAAGTATGTAC			ssa-miR-722-5p_L-1R+1	TTTGAAACGTTTTAGCCAAAA			oni-miR-10544_R-1	TAGGCGTGTCACTGCGTGTCAC			ipu-miR-3618_L+1	TGATTTCCAATAATTGAGACAGT			dre-miR-455-3p_L-1	TGCAGTCCATGGGCATATACAC			hsa-miR-22-3p_R-3	AAGCTGCCAGTTGAAGAAC			oni-miR-7132a-3p	TGAGGCGTTTAGAACAAGTTCA
dre-miR-7b_R+2_1ss10TA	TGGAAGACTAGTGATTTTGTTGA			dre-miR-722_L-2	TTTTGCAGAAACGTTTCAGATT			oni-miR-10545_R-3	TAAGTCTCACACCAGTGCAA			oni-miR-7132a-5p	GACTTGGTCAAAGCTCCTCAGC			ssa-miR-456-5p_R+1	GCAGGCATCTTCCCAGCCTACC			hsa-miR-22-3p	AAGCTGCCAGTTGAAGAACTGT			oni-miR-8160b	AGAATAATGCCAGCAGTCGGTC
lgi-miR-9-5p_L-1R+1	CTTTGGTTATCTAGCTGTATGAT			dre-miR-724	TTAAAGGGAATTTGCGACTGTT			gmo-miR-10545-3p_R-1_2ss7GA21GA	CTGCTCAGGTGTGGGACCATA			oni-miR-7132a-3p	TGAGGCGTTTAGAACAAGTTCA			oni-miR-456_1ss22AT	CAGGCTGGTTAGATGGTTGTCT			pma-miR-22b-3p_R-3_1ss18GA	AAGCTGCCAGTTGAAGAAC			efu-mir-9277-p3	TCCCCGCGCAGGTTCGAATCCT
lgi-miR-9-5p_R+1	TCTTTGGTTATCTAGCTGTATGAT			oni-miR-724	TTAAAGGGAATTTGCGACTGTT			dre-miR-1_1ss22TC	TGGAATGTAAAGAAGTATGTAC			oni-miR-8160b	AGAATAATGCCAGCAGTCGGTC			oni-miR-462	TAACGGAACCCATAATGCAGCTG			pma-miR-23a-5p_L-2	GGGTTCCTGGCACGGTGATTT			oni-miR-10544_R-1	TAGGCGTGTCACTGCGTGTCAC
dre-miR-10b-5p_R-1_1ss1TC	CACCCTGTAGAACCGAATTTGT			gmo-miR-727b-3p	TTGAGGCGAGTTGAAGACTTTA			lgi-miR-9-5p_L-1R+1	CTTTGGTTATCTAGCTGTATGAT			efu-mir-9277-p3	TCCCCGCGCAGGTTCGAATCCT			ssa-miR-489-5p	TGGTCGTATGTATGACGTCATT			pma-miR-23b_R+1	ATCACATTGCCAGGGATTACCACT			gmo-miR-10544-3p_R+1	TGCGCACGGGGCCACGCCCTGC
dre-miR-10a-5p	TACCCTGTAGATCCGAATTTGT			oni-miR-728b_R-1_1ss16TA	AAATGTAGTAGACTTAAAGTAT			lgi-miR-9-5p_R+1	TCTTTGGTTATCTAGCTGTATGAT			oni-miR-10544_R-1	TAGGCGTGTCACTGCGTGTCAC			dre-miR-489_L-2R+1	TGACATCATATGTACGGCTGCT			oni-miR-24b-5p	TGCCTACTGAACTGGTATCAGT			oni-miR-10545_R-3	TAAGTCTCACACCAGTGCAA
ssa-miR-10b-5p_1ss1TC	CACCCTGTAGAACCGAATTTGT			oni-miR-730	TCCTCATTGTGCATGCTGTGTG			dre-miR-10b-5p_R-1_1ss1TC	CACCCTGTAGAACCGAATTTGT			oni-miR-10545_R-3	TAAGTCTCACACCAGTGCAA			oni-miR-499_R-1	TTAAGACTTGCAGTGATGTTT			dre-miR-24b-3p_R-2	TGGCTCAGTTCAGCAGGAAC			gmo-miR-10545-3p_R-1_2ss7GA21GA	CTGCTCAGGTGTGGGACCATA
ssa-miR-15b-5p_R+1_1ss16TA	TAGCAGCACATCATGATTTGCA			nbr-miR-731	AATGACACGTTTTCTCCCGGATT			dre-miR-10a-5p	TACCCTGTAGATCCGAATTTGT			gmo-miR-10545-3p_R-1_2ss7GA21GA	CTGCTCAGGTGTGGGACCATA			ola-miR-499_R+1	AACATCACTTTAAGTCTGTGCT			hhi-miR-26_R+3	TTCAAGTAATCCAGGATAGGCTTT			dre-miR-1_1ss22TC	TGGAATGTAAAGAAGTATGTAC
oni-miR-15c_1ss10AG	CAAATCATTGTGTGCTGCCACT			mze-mir-731-p3	AACCGGGAATTTCGTGTCAGCCA			ssa-miR-10b-5p_1ss1TC	CACCCTGTAGAACCGAATTTGT			dre-miR-1_1ss22TC	TGGAATGTAAAGAAGTATGTAC			ssa-miR-722-5p_L-1R+1	TTTGAAACGTTTTAGCCAAAA			hhi-miR-26_L+1R+1	CTTCAAGTAATCCAGGATAGGCT			dre-miR-7b_R+2_1ss10TA	TGGAAGACTAGTGATTTTGTTGA
dre-miR-16b_R-1_1ss21AT	TAGCAGCACGTAAATATTGGT			ssa-miR-734-5p_L+1R-1	TGAACTATTCTGCAACATTTGT			ssa-miR-15b-5p_R+1_1ss16TA	TAGCAGCACATCATGATTTGCA			dre-miR-7b_R+2_1ss10TA	TGGAAGACTAGTGATTTTGTTGA			dre-miR-722_L-2	TTTTGCAGAAACGTTTCAGATT			ssa-miR-26a-4-3p_1ss19TC	CCTATTCTTGATTACTTGCTTC			dre-miR-10b-5p_R-1_1ss1TC	CACCCTGTAGAACCGAATTTGT
dre-miR-16a_R-1	TAGCAGCACGTAAATATTGGT			oni-miR-734	TAAATGCTGCAGAATTGTGCTC			oni-miR-15c_1ss10AG	CAAATCATTGTGTGCTGCCACT			lgi-miR-9-5p_L-1R+1	CTTTGGTTATCTAGCTGTATGAT			dre-miR-724	TTAAAGGGAATTTGCGACTGTT			ssa-miR-26d-5p_R+1_1ss12TC	TTCAAGTAATCCAGGATAGGCTT			dre-miR-10a-5p	TACCCTGTAGATCCGAATTTGT
oan-miR-106-3p_L+1R-3	TACTGCAATGTAAGCACTTC			ipu-miR-737_L-1_1ss2TG	GTTTTTTAGGTTTTGATTTTT			dre-miR-16b_R-1_1ss21AT	TAGCAGCACGTAAATATTGGT			lgi-miR-9-5p_R+1	TCTTTGGTTATCTAGCTGTATGAT			oni-miR-724	TTAAAGGGAATTTGCGACTGTT			hhi-miR-26_R+2	TTCAAGTAATCCAGGATAGGCTT			ssa-miR-10b-5p_1ss1TC	CACCCTGTAGAACCGAATTTGT
hhi-miR-21_1ss23CA	TAGCTTATCAGACTGGTGTTGGA			dre-miR-1306	CCACCTCCCCTGCAAACGTCCA			dre-miR-16a_R-1	TAGCAGCACGTAAATATTGGT			dre-miR-10b-5p_R-1_1ss1TC	CACCCTGTAGAACCGAATTTGT			oni-miR-730	TCCTCATTGTGCATGCTGTGTG			dre-miR-27e_1ss22GA	TTCACAGTGGCTAAGTTCAGTA			ssa-miR-15b-5p_R+1_1ss16TA	TAGCAGCACATCATGATTTGCA
hsa-miR-22-3p_R-3	AAGCTGCCAGTTGAAGAAC			mmu-miR-1306-3p_L+3R-2_1ss9GA	TGGACGTTAGCTCTGGTGGTGA			oan-miR-106-3p_L+1R-3	TACTGCAATGTAAGCACTTC			dre-miR-10a-5p	TACCCTGTAGATCCGAATTTGT			nbr-miR-731	AATGACACGTTTTCTCCCGGATT			ccr-miR-27c-3p_R+1	TTCACAGTGGTTAAGTTCTGCCA			oni-miR-15c_1ss10AG	CAAATCATTGTGTGCTGCCACT
hsa-miR-22-3p	AAGCTGCCAGTTGAAGAACTGT			oni-miR-2188	AAGGTCCAACCTCACATGTCCT			hhi-miR-21_1ss23CA	TAGCTTATCAGACTGGTGTTGGA			ssa-miR-10b-5p_1ss1TC	CACCCTGTAGAACCGAATTTGT			mze-mir-731-p3	AACCGGGAATTTCGTGTCAGCCA			dre-miR-27a-3p	TTCACAGTGGCTAAGTTCCGCT			dre-miR-16b_R-1_1ss21AT	TAGCAGCACGTAAATATTGGT
pma-miR-22b-3p_R-3_1ss18GA	AAGCTGCCAGTTGAAGAAC			ssa-miR-2188-3p_R-1_1ss14AG	GCTGTGTGAGGTCGGACCTAT			hsa-miR-22-3p_R-3	AAGCTGCCAGTTGAAGAAC			ssa-miR-15b-5p_R+1_1ss16TA	TAGCAGCACATCATGATTTGCA			ssa-miR-734-5p_L+1R-1	TGAACTATTCTGCAACATTTGT			dre-miR-27b-3p_R+1	TTCACAGTGGCTAAGTTCTGCAT			dre-miR-16a_R-1	TAGCAGCACGTAAATATTGGT
pma-miR-23a-5p_L-2	GGGTTCCTGGCACGGTGATTT			ipu-miR-3618_L+1	TGATTTCCAATAATTGAGACAGT			hsa-miR-22-3p	AAGCTGCCAGTTGAAGAACTGT			oni-miR-15c_1ss10AG	CAAATCATTGTGTGCTGCCACT			oni-miR-734	TAAATGCTGCAGAATTGTGCTC			xla-miR-29b-5p_L-1_2ss2GA19AT	ACTGGTTTCATATGGTGTCTTAGA			pny-miR-18b	TAAGGTGCATCTAGTGTAGTTG
pma-miR-23b_R+1	ATCACATTGCCAGGGATTACCACT			oni-miR-7132a-5p	GACTTGGTCAAAGCTCCTCAGC			pma-miR-22b-3p_R-3_1ss18GA	AAGCTGCCAGTTGAAGAAC			dre-miR-16b_R-1_1ss21AT	TAGCAGCACGTAAATATTGGT			ipu-miR-737_L-1_1ss2TG	GTTTTTTAGGTTTTGATTTTT			oni-miR-29d	TAGCACCATTTGAAATCGGTGTT			oan-miR-106-3p_L+1R-3	TACTGCAATGTAAGCACTTC
oni-miR-24b-5p	TGCCTACTGAACTGGTATCAGT			oni-miR-7132a-3p	TGAGGCGTTTAGAACAAGTTCA			pma-miR-23a-5p_L-2	GGGTTCCTGGCACGGTGATTT			xla-miR-16b-3p_R+1_3ss9-G12TC21TG	CCAGTATTGATCGTGCTGCTGAAA			dre-miR-1306	CCACCTCCCCTGCAAACGTCCA			dre-miR-30e-5p_R-2_1ss12TC	TGTAAACATCCCTGACTGGA			hhi-miR-21_1ss23CA	TAGCTTATCAGACTGGTGTTGGA
dre-miR-24b-3p_R-2	TGGCTCAGTTCAGCAGGAAC			oni-miR-8160b	AGAATAATGCCAGCAGTCGGTC			pma-miR-23b_R+1	ATCACATTGCCAGGGATTACCACT			dre-miR-16a_R-1	TAGCAGCACGTAAATATTGGT			mmu-miR-1306-3p_L+3R-2_1ss9GA	TGGACGTTAGCTCTGGTGGTGA			dre-miR-30e-3p_R+1	CTTTCAGTCGGATGTTTGCAGCT			hsa-miR-22-3p_R-3	AAGCTGCCAGTTGAAGAAC
hhi-miR-26_R+3	TTCAAGTAATCCAGGATAGGCTTT			efu-mir-9277-p3	TCCCCGCGCAGGTTCGAATCCT			oni-miR-24b-5p	TGCCTACTGAACTGGTATCAGT			oan-miR-20a-5p_R+1	TAAAGTGCTTATAGTGCAGGC			oni-miR-2188	AAGGTCCAACCTCACATGTCCT			oni-miR-30c_R-1	TGTAAACATCCTACACTCTCGG			hsa-miR-22-3p	AAGCTGCCAGTTGAAGAACTGT
hhi-miR-26_L+1R+1	CTTCAAGTAATCCAGGATAGGCT			oni-miR-10544_R-1	TAGGCGTGTCACTGCGTGTCAC			dre-miR-24b-3p_R-2	TGGCTCAGTTCAGCAGGAAC			oan-miR-106-3p_L+1R-3	TACTGCAATGTAAGCACTTC			ssa-miR-2188-3p_R-1_1ss14AG	GCTGTGTGAGGTCGGACCTAT			oni-miR-31_R-1_1ss17TA	AGGCAAGATGTTGGCAAAGCTG			pma-miR-22b-3p_R-3_1ss18GA	AAGCTGCCAGTTGAAGAAC
ssa-miR-26a-4-3p_1ss19TC	CCTATTCTTGATTACTTGCTTC			gmo-miR-10544-3p_R+1	TGCGCACGGGGCCACGCCCTGC			hhi-miR-26_R+3	TTCAAGTAATCCAGGATAGGCTTT			hhi-miR-21_1ss23CA	TAGCTTATCAGACTGGTGTTGGA			ipu-miR-3618_L+1	TGATTTCCAATAATTGAGACAGT			hsa-miR-31-3p_1ss11AT	TGCTATGCCATCATATTGCCAT			pma-miR-23a-5p_L-2	GGGTTCCTGGCACGGTGATTT
ssa-miR-26d-5p_R+1_1ss12TC	TTCAAGTAATCCAGGATAGGCTT			oni-miR-10545_R-3	TAAGTCTCACACCAGTGCAA			oni-mir-26a-4-p3_1ss7AG	TGGCCTGTGCTTGATTACTTGC			hsa-miR-22-3p_R-3	AAGCTGCCAGTTGAAGAAC			oni-miR-7132a-5p	GACTTGGTCAAAGCTCCTCAGC			oni-miR-33a-3p_1ss19GA	CAATGTGTCTGCAGTGCAATA			pma-miR-23b_R+1	ATCACATTGCCAGGGATTACCACT
hhi-miR-26_R+2	TTCAAGTAATCCAGGATAGGCTT			gmo-miR-10545-3p_R-1_2ss7GA21GA	CTGCTCAGGTGTGGGACCATA			hhi-miR-26_L+1R+1	CTTCAAGTAATCCAGGATAGGCT			hsa-miR-22-3p	AAGCTGCCAGTTGAAGAACTGT			oni-miR-7132a-3p	TGAGGCGTTTAGAACAAGTTCA			dre-miR-92a-3p_R+1	TATTGCACTTGTCCCGGCCTGTT			oni-miR-24b-5p	TGCCTACTGAACTGGTATCAGT
dre-miR-27e_1ss22GA	TTCACAGTGGCTAAGTTCAGTA			dre-miR-1_1ss22TC	TGGAATGTAAAGAAGTATGTAC			ssa-miR-26a-4-3p_1ss19TC	CCTATTCTTGATTACTTGCTTC			pma-miR-22b-3p_R-3_1ss18GA	AAGCTGCCAGTTGAAGAAC			oni-miR-8160b	AGAATAATGCCAGCAGTCGGTC			dre-miR-93_R+2	AAAAGTGCTGTTTGTGCAGGTAGT			dre-miR-24b-3p_R-2	TGGCTCAGTTCAGCAGGAAC
ccr-miR-27c-3p_R+1	TTCACAGTGGTTAAGTTCTGCCA			dre-miR-7b_R+2_1ss10TA	TGGAAGACTAGTGATTTTGTTGA			ssa-miR-26d-5p_R+1_1ss12TC	TTCAAGTAATCCAGGATAGGCTT			pma-miR-23a-5p_L-2	GGGTTCCTGGCACGGTGATTT			efu-mir-9277-p3	TCCCCGCGCAGGTTCGAATCCT			ssa-miR-93a-2-3p_R-1_1ss21CG	ACTGCAAAACCAGCACTTCCGG			hhi-miR-26_R+3	TTCAAGTAATCCAGGATAGGCTTT
dre-miR-27a-3p	TTCACAGTGGCTAAGTTCCGCT			dre-miR-10b-5p_R-1_1ss1TC	CACCCTGTAGAACCGAATTTGT			hhi-miR-26_R+2	TTCAAGTAATCCAGGATAGGCTT			pma-miR-23b_R+1	ATCACATTGCCAGGGATTACCACT			oni-miR-10544_R-1	TAGGCGTGTCACTGCGTGTCAC			dre-miR-99_R+1	AACCCGTAGATCCGATCTTGTGA			hhi-miR-26_L+1R+1	CTTCAAGTAATCCAGGATAGGCT
dre-miR-27b-3p_R+1	TTCACAGTGGCTAAGTTCTGCAT			dre-miR-10b-2-3p_R+2	CAAATACGTCTCTACAGGAATAC			dre-miR-27e_1ss22GA	TTCACAGTGGCTAAGTTCAGTA			oni-miR-24b-5p	TGCCTACTGAACTGGTATCAGT			gmo-miR-10544-3p_R+1	TGCGCACGGGGCCACGCCCTGC			dre-miR-100-5p_R+1	AACCCGTAGATCCGAACTTGTGA			ssa-miR-26a-4-3p_1ss19TC	CCTATTCTTGATTACTTGCTTC
xla-miR-29b-5p_L-1_2ss2GA19AT	ACTGGTTTCATATGGTGTCTTAGA			dre-miR-10a-5p	TACCCTGTAGATCCGAATTTGT			ccr-miR-27c-3p_R+1	TTCACAGTGGTTAAGTTCTGCCA			dre-miR-24b-3p_R-2	TGGCTCAGTTCAGCAGGAAC			oni-miR-10545_R-3	TAAGTCTCACACCAGTGCAA			hsa-miR-100-3p_R+1_2ss15TC20AC	CAAGCTTGTATCTACAGGTCTGT			ssa-miR-26d-5p_R+1_1ss12TC	TTCAAGTAATCCAGGATAGGCTT
oni-miR-29d	TAGCACCATTTGAAATCGGTGTT			ssa-miR-10b-5p_1ss1TC	CACCCTGTAGAACCGAATTTGT			dre-miR-27a-3p	TTCACAGTGGCTAAGTTCCGCT			hhi-miR-26_R+3	TTCAAGTAATCCAGGATAGGCTTT			gmo-miR-10545-3p_R-1_2ss7GA21GA	CTGCTCAGGTGTGGGACCATA			hsa-miR-101-3p_R+2	TACAGTACTGTGATAACTGAAGA			hhi-miR-26_R+2	TTCAAGTAATCCAGGATAGGCTT
dre-miR-30e-5p_R-2_1ss12TC	TGTAAACATCCCTGACTGGA			ssa-miR-15b-5p_R+1_1ss16TA	TAGCAGCACATCATGATTTGCA			dre-miR-27b-3p_R+1	TTCACAGTGGCTAAGTTCTGCAT			oni-mir-26a-4-p3_1ss7AG	TGGCCTGTGCTTGATTACTTGC			dre-miR-1_1ss22TC	TGGAATGTAAAGAAGTATGTAC			oni-miR-106	TAAAGTGCTTACAGTGCAGGTAG			dre-miR-27e_1ss22GA	TTCACAGTGGCTAAGTTCAGTA
dre-miR-30e-3p_R+1	CTTTCAGTCGGATGTTTGCAGCT			oni-miR-15c_1ss10AG	CAAATCATTGTGTGCTGCCACT			xla-miR-29b-5p_L-1_2ss2GA19AT	ACTGGTTTCATATGGTGTCTTAGA			hhi-miR-26_L+1R+1	CTTCAAGTAATCCAGGATAGGCT			dre-miR-7b_R+2_1ss10TA	TGGAAGACTAGTGATTTTGTTGA			hsa-miR-106a-3p_L+1R-1_2ss11AG22AT	ACTGCAATGTGAGCACTTCTTT			ccr-miR-27c-3p_R+1	TTCACAGTGGTTAAGTTCTGCCA
oni-miR-30c_R-1	TGTAAACATCCTACACTCTCGG			dre-miR-16b_R-1_1ss21AT	TAGCAGCACGTAAATATTGGT			oni-miR-29d	TAGCACCATTTGAAATCGGTGTT			ssa-miR-26a-4-3p_1ss19TC	CCTATTCTTGATTACTTGCTTC			dre-miR-10b-5p_R-1_1ss1TC	CACCCTGTAGAACCGAATTTGT			ccr-miR-124a_R+2	TCAAGGTCCGCTGTGAACACGA			dre-miR-27a-3p	TTCACAGTGGCTAAGTTCCGCT
oni-miR-31_R-1_1ss17TA	AGGCAAGATGTTGGCAAAGCTG			xla-miR-16b-3p_R+1_3ss9-G12TC21TG	CCAGTATTGATCGTGCTGCTGAAA			dre-miR-30e-3p_R+1	CTTTCAGTCGGATGTTTGCAGCT			ssa-miR-26d-5p_R+1_1ss12TC	TTCAAGTAATCCAGGATAGGCTT			dre-miR-10a-5p	TACCCTGTAGATCCGAATTTGT			dre-miR-125c-5p_R+1_1ss18CT	TCCCTGAGACCCTAACTTGTGAA			dre-miR-27b-3p_R+1	TTCACAGTGGCTAAGTTCTGCAT
oni-miR-33a-3p_1ss19GA	CAATGTGTCTGCAGTGCAATA			dre-miR-16a_R-1	TAGCAGCACGTAAATATTGGT			oni-miR-30c_R-1	TGTAAACATCCTACACTCTCGG			hhi-miR-26_R+2	TTCAAGTAATCCAGGATAGGCTT			ssa-miR-10b-5p_1ss1TC	CACCCTGTAGAACCGAATTTGT			hsa-miR-126-3p_2ss19TA22GA	TCGTACCGTGAGTAATAAAGCA			xla-miR-29b-5p_L-1_2ss2GA19AT	ACTGGTTTCATATGGTGTCTTAGA
ola-miR-33_R+3_1ss14GA	CAATGTACCTGCAATGCAACAC			pny-miR-18b	TAAGGTGCATCTAGTGTAGTTG			oni-miR-31_R-1_1ss17TA	AGGCAAGATGTTGGCAAAGCTG			dre-miR-27e_1ss22GA	TTCACAGTGGCTAAGTTCAGTA			ssa-miR-15b-5p_R+1_1ss16TA	TAGCAGCACATCATGATTTGCA			dre-miR-128-3p_R+1	TCACAGTGAACCGGTCTCTTTTT			oni-miR-29d	TAGCACCATTTGAAATCGGTGTT
dre-miR-92a-3p_R+1	TATTGCACTTGTCCCGGCCTGTT			oan-miR-106-3p_L+1R-3	TACTGCAATGTAAGCACTTC			oni-miR-33a-3p_1ss19GA	CAATGTGTCTGCAGTGCAATA			ccr-miR-27c-3p_R+1	TTCACAGTGGTTAAGTTCTGCCA			oni-miR-15c_1ss10AG	CAAATCATTGTGTGCTGCCACT			oni-miR-130b-5p	ACTCTTTCCCTGTTGCACTACT			dre-miR-30e-5p_R-2_1ss12TC	TGTAAACATCCCTGACTGGA
dre-miR-93_R+2	AAAAGTGCTGTTTGTGCAGGTAGT			hhi-miR-21_1ss23CA	TAGCTTATCAGACTGGTGTTGGA			dre-miR-92a-3p_R+1	TATTGCACTTGTCCCGGCCTGTT			dre-miR-27a-3p	TTCACAGTGGCTAAGTTCCGCT			dre-miR-16b_R-1_1ss21AT	TAGCAGCACGTAAATATTGGT			pma-miR-133b-3p_R+1_1ss22CA	TTTGGTCCCCTTCAACCAGCTAT			dre-miR-30e-3p_R+1	CTTTCAGTCGGATGTTTGCAGCT
ssa-miR-93a-2-3p_R-1_1ss21CG	ACTGCAAAACCAGCACTTCCGG			hsa-miR-22-3p_R-3	AAGCTGCCAGTTGAAGAAC			dre-miR-93_R+2	AAAAGTGCTGTTTGTGCAGGTAGT			dre-miR-27b-3p_R+1	TTCACAGTGGCTAAGTTCTGCAT			dre-miR-16a_R-1	TAGCAGCACGTAAATATTGGT			xla-miR-133b_R+2	TTGGTCCCCTTCAACCAGCTATT			oni-miR-30c_R-1	TGTAAACATCCTACACTCTCGG
dre-miR-99_R+1	AACCCGTAGATCCGATCTTGTGA			hsa-miR-22-3p	AAGCTGCCAGTTGAAGAACTGT			ssa-miR-93a-2-3p_R-1_1ss21CG	ACTGCAAAACCAGCACTTCCGG			xla-miR-29b-5p_L-1_2ss2GA19AT	ACTGGTTTCATATGGTGTCTTAGA			pny-miR-18b	TAAGGTGCATCTAGTGTAGTTG			hsa-miR-138-5p_R+1	AGCTGGTGTTGTGAATCAGGCCGT			oni-miR-31_R-1_1ss17TA	AGGCAAGATGTTGGCAAAGCTG
dre-miR-100-5p_R+1	AACCCGTAGATCCGAACTTGTGA			pma-miR-22b-3p_R-3_1ss18GA	AAGCTGCCAGTTGAAGAAC			dre-miR-99_R+1	AACCCGTAGATCCGATCTTGTGA			oni-miR-29d	TAGCACCATTTGAAATCGGTGTT			ola-mir-19a-p5_1ss18AG	TAGTTTTGCATAGTTGCGCTG			gmo-miR-139-5p_R+1	TCTACAGTGCATGTGTCTCCAGTT			oni-miR-33a-3p_1ss19GA	CAATGTGTCTGCAGTGCAATA
hsa-miR-100-3p_R+1_2ss15TC20AC	CAAGCTTGTATCTACAGGTCTGT			pma-miR-23a-5p_L-2	GGGTTCCTGGCACGGTGATTT			dre-miR-100-5p_R+1	AACCCGTAGATCCGAACTTGTGA			dre-miR-30e-3p_R+1	CTTTCAGTCGGATGTTTGCAGCT			oan-miR-106-3p_L+1R-3	TACTGCAATGTAAGCACTTC			pol-miR-144-3p_R-3_1ss7AG	TACAGTGTAGATGATGTAC			ola-miR-33_R+3_1ss14GA	CAATGTACCTGCAATGCAACAC
hsa-miR-101-3p_R+2	TACAGTACTGTGATAACTGAAGA			pma-miR-23b_R+1	ATCACATTGCCAGGGATTACCACT			hsa-miR-100-3p_R+1_2ss15TC20AC	CAAGCTTGTATCTACAGGTCTGT			oni-miR-30c_R-1	TGTAAACATCCTACACTCTCGG			hhi-miR-21_1ss23CA	TAGCTTATCAGACTGGTGTTGGA			dre-miR-146a_L+1R-1	ATGAGAACTGAATTCCATAGATG			dre-miR-92a-3p_R+1	TATTGCACTTGTCCCGGCCTGTT
oni-miR-106	TAAAGTGCTTACAGTGCAGGTAG			oni-miR-24b-5p	TGCCTACTGAACTGGTATCAGT			hsa-miR-101-3p_R+2	TACAGTACTGTGATAACTGAAGA			oni-miR-31_R-1_1ss17TA	AGGCAAGATGTTGGCAAAGCTG			hsa-miR-22-3p_R-3	AAGCTGCCAGTTGAAGAAC			gmo-miR-146-3p_L-1R+1	TCTATGGGCTCAGTTCTTTTGC			dre-miR-93_R+2	AAAAGTGCTGTTTGTGCAGGTAGT
hsa-miR-106a-3p_L+1R-1_2ss11AG22AT	ACTGCAATGTGAGCACTTCTTT			dre-miR-24b-3p_R-2	TGGCTCAGTTCAGCAGGAAC			oni-miR-106	TAAAGTGCTTACAGTGCAGGTAG			oni-miR-33a-3p_1ss19GA	CAATGTGTCTGCAGTGCAATA			hsa-miR-22-3p	AAGCTGCCAGTTGAAGAACTGT			ssa-miR-152-3p_R+1	TCAGTGCATAACAGAACTTTGG			ssa-miR-93a-2-3p_R-1_1ss21CG	ACTGCAAAACCAGCACTTCCGG
dre-miR-107b_R-1	AGCAGCATTGTACAGGGCTT			hhi-miR-26_R+3	TTCAAGTAATCCAGGATAGGCTTT			hsa-miR-106a-3p_L+1R-1_2ss11AG22AT	ACTGCAATGTGAGCACTTCTTT			dre-miR-92a-3p_R+1	TATTGCACTTGTCCCGGCCTGTT			pma-miR-22b-3p_R-3_1ss18GA	AAGCTGCCAGTTGAAGAAC			eca-mir-181a-2-p3	ACCATCGACCGTTGATTGTGCC			isc-miR-96	TTTGGCACTAGCACATTTTTGT
ccr-miR-124a_R+2	TCAAGGTCCGCTGTGAACACGA			hhi-miR-26_L+1R+1	CTTCAAGTAATCCAGGATAGGCT			dre-miR-107b_R-1	AGCAGCATTGTACAGGGCTT			dre-miR-93_R+2	AAAAGTGCTGTTTGTGCAGGTAGT			pma-miR-23a-5p_L-2	GGGTTCCTGGCACGGTGATTT			ccr-miR-181b_R+5	AACATTCATTGCTGTCGGTGGGTTTT			hsa-miR-98-5p	TGAGGTAGTAAGTTGTATTGTT
dre-miR-125c-5p_R+1_1ss18CT	TCCCTGAGACCCTAACTTGTGAA			ssa-miR-26a-4-3p_1ss19TC	CCTATTCTTGATTACTTGCTTC			rno-miR-122-5p_L+1R-1	CTGGAGTGTGACAATGGTGTTT			ssa-miR-93a-2-3p_R-1_1ss21CG	ACTGCAAAACCAGCACTTCCGG			pma-miR-23b_R+1	ATCACATTGCCAGGGATTACCACT			cin-miR-184_R+1	TGGACGGAGAACTGATAAGGGCT			dre-miR-99_R+1	AACCCGTAGATCCGATCTTGTGA
dre-mir-125a-2-p3_1ss22CT	CAGGTGAGGTCCTTGGGAACAT			ssa-miR-26d-5p_R+1_1ss12TC	TTCAAGTAATCCAGGATAGGCTT			ccr-miR-124a_R+2	TCAAGGTCCGCTGTGAACACGA			dre-miR-99_R+1	AACCCGTAGATCCGATCTTGTGA			oni-miR-24b-5p	TGCCTACTGAACTGGTATCAGT			api-miR-184b_R-3	TGGACGGAGAACTGATAAA			dre-miR-100-5p_R+1	AACCCGTAGATCCGAACTTGTGA
hsa-miR-126-3p_2ss19TA22GA	TCGTACCGTGAGTAATAAAGCA			hhi-miR-26_R+2	TTCAAGTAATCCAGGATAGGCTT			dre-miR-125c-5p_R+1_1ss18CT	TCCCTGAGACCCTAACTTGTGAA			dre-miR-100-5p_R+1	AACCCGTAGATCCGAACTTGTGA			dre-miR-24b-3p_R-2	TGGCTCAGTTCAGCAGGAAC			dre-miR-194a_R+1	TGTAACAGCAACTCCATGTGGA			hsa-miR-100-3p_R+1_2ss15TC20AC	CAAGCTTGTATCTACAGGTCTGT
dre-miR-128-3p_R+1	TCACAGTGAACCGGTCTCTTTTT			dre-miR-27e_1ss22GA	TTCACAGTGGCTAAGTTCAGTA			dre-mir-125a-2-p3_1ss22CT	CAGGTGAGGTCCTTGGGAACAT			hsa-miR-100-3p_R+1_2ss15TC20AC	CAAGCTTGTATCTACAGGTCTGT			hhi-miR-26_R+3	TTCAAGTAATCCAGGATAGGCTTT			fru-miR-199_R-1_1ss22TC	CCCAGTGTTCAGACTACCTGTC			hsa-miR-101-3p_R+2	TACAGTACTGTGATAACTGAAGA
dre-miR-130a_R-2	CAGTGCAATGTTAAAAGGGC			ccr-miR-27c-3p_R+1	TTCACAGTGGTTAAGTTCTGCCA			hsa-miR-126-3p_2ss19TA22GA	TCGTACCGTGAGTAATAAAGCA			hsa-miR-101-3p_R+2	TACAGTACTGTGATAACTGAAGA			oni-mir-26a-4-p3_1ss7AG	TGGCCTGTGCTTGATTACTTGC			mmu-miR-199a-3p_R+1	ACAGTAGTCTGCACATTGGTTAA			oni-miR-106	TAAAGTGCTTACAGTGCAGGTAG
oni-miR-130b-5p	ACTCTTTCCCTGTTGCACTACT			dre-miR-27a-3p	TTCACAGTGGCTAAGTTCCGCT			dre-miR-128-3p_R+1	TCACAGTGAACCGGTCTCTTTTT			oni-miR-106	TAAAGTGCTTACAGTGCAGGTAG			hhi-miR-26_L+1R+1	CTTCAAGTAATCCAGGATAGGCT			mmu-miR-199a-3p_L-1R+1	CAGTAGTCTGCACATTGGTTAA			hsa-miR-106a-3p_L+1R-1_2ss11AG22AT	ACTGCAATGTGAGCACTTCTTT
pma-miR-133b-3p_R+1_1ss22CA	TTTGGTCCCCTTCAACCAGCTAT			dre-miR-27b-3p_R+1	TTCACAGTGGCTAAGTTCTGCAT			oni-miR-130b-5p	ACTCTTTCCCTGTTGCACTACT			hsa-miR-106a-3p_L+1R-1_2ss11AG22AT	ACTGCAATGTGAGCACTTCTTT			ssa-miR-26a-4-3p_1ss19TC	CCTATTCTTGATTACTTGCTTC			dre-miR-200c-3p_R+2_1ss22CA	TAATACTGCCTGGTAATGATGATT			gga-miR-106-5p_L-1R+2	AAAGTGCTTACAGTGCAGGTAGA
xla-miR-133b_R+2	TTGGTCCCCTTCAACCAGCTATT			xla-miR-29b-5p_L-1_2ss2GA19AT	ACTGGTTTCATATGGTGTCTTAGA			pma-miR-133b-3p_R+1_1ss22CA	TTTGGTCCCCTTCAACCAGCTAT			dre-miR-107b_R-1	AGCAGCATTGTACAGGGCTT			ssa-miR-26d-5p_R+1_1ss12TC	TTCAAGTAATCCAGGATAGGCTT			ccr-miR-203a_L-1R+2	TGAAATGTTTAGGACCACTTGAT			rno-miR-122-5p_L+1R-1	CTGGAGTGTGACAATGGTGTTT
bbe-miR-137-3p_L+1R-2	TTATTGCTTGAGAATACACGT			oni-miR-29d	TAGCACCATTTGAAATCGGTGTT			xla-miR-133b_R+2	TTGGTCCCCTTCAACCAGCTATT			ccr-miR-124a_R+2	TCAAGGTCCGCTGTGAACACGA			hhi-miR-26_R+2	TTCAAGTAATCCAGGATAGGCTT			pma-miR-205b_R+1_1ss1CT	TCCTTCATTCCACCGGAGTCTGTT			ccr-miR-124a_R+2	TCAAGGTCCGCTGTGAACACGA
gmo-miR-139-5p_R+1	TCTACAGTGCATGTGTCTCCAGTT			dre-miR-30e-3p_R+1	CTTTCAGTCGGATGTTTGCAGCT			gmo-miR-139-5p_R+1	TCTACAGTGCATGTGTCTCCAGTT			dre-miR-125c-5p_R+1_1ss18CT	TCCCTGAGACCCTAACTTGTGAA			dre-miR-27e_1ss22GA	TTCACAGTGGCTAAGTTCAGTA			dre-miR-206-3p_R+1	TGGAATGTAAGGAAGTGTGTGGT			dre-miR-125c-5p_R+1_1ss18CT	TCCCTGAGACCCTAACTTGTGAA
pol-miR-144-3p_R-3_1ss7AG	TACAGTGTAGATGATGTAC			oni-miR-30c_R-1	TGTAAACATCCTACACTCTCGG			pol-miR-144-3p_R-3_1ss7AG	TACAGTGTAGATGATGTAC			dre-mir-125a-2-p3_1ss22CT	CAGGTGAGGTCCTTGGGAACAT			ccr-miR-27c-3p_R+1	TTCACAGTGGTTAAGTTCTGCCA			hsa-miR-210-3p_2ss21GA22AC	CTGTGCGTGTGACAGCGGCTAC			bbe-miR-125b-3p	TCACAAGTTAGGGTCTCAGGGA
dre-miR-146a_L+1R-1	ATGAGAACTGAATTCCATAGATG			oni-miR-31_R-1_1ss17TA	AGGCAAGATGTTGGCAAAGCTG			dre-miR-146a_L+1R-1	ATGAGAACTGAATTCCATAGATG			hsa-miR-126-3p_2ss19TA22GA	TCGTACCGTGAGTAATAAAGCA			dre-miR-27a-3p	TTCACAGTGGCTAAGTTCCGCT			ola-mir-214-p3	ACAGCAGGCACAGACAGGCAGAT			hsa-miR-126-3p_2ss19TA22GA	TCGTACCGTGAGTAATAAAGCA
gmo-miR-146-3p_L-1R+1	TCTATGGGCTCAGTTCTTTTGC			hsa-miR-31-3p_1ss11AT	TGCTATGCCATCATATTGCCAT			gmo-miR-146-3p_L-1R+1	TCTATGGGCTCAGTTCTTTTGC			dre-miR-128-3p_R+1	TCACAGTGAACCGGTCTCTTTTT			dre-miR-27b-3p_R+1	TTCACAGTGGCTAAGTTCTGCAT			oni-miR-218a_R+1	TTGTGCTTGATCTAACCATGTGA			dre-miR-128-3p_R+1	TCACAGTGAACCGGTCTCTTTTT
hsa-miR-148a-3p	TCAGTGCACTACAGAACTTTGT			oni-miR-33a-3p_1ss19GA	CAATGTGTCTGCAGTGCAATA			dre-miR-153c-3p_R+1	TTGCATAGTCACAAAAATGATCA			oni-miR-130b-5p	ACTCTTTCCCTGTTGCACTACT			xla-miR-29b-5p_L-1_2ss2GA19AT	ACTGGTTTCATATGGTGTCTTAGA			hsa-miR-338-3p_R+1	TCCAGCATCAGTGATTTTGTTGA			oni-miR-130b-5p	ACTCTTTCCCTGTTGCACTACT
ssa-miR-152-3p_R+1	TCAGTGCATAACAGAACTTTGG			ola-miR-33_R+3_1ss14GA	CAATGTACCTGCAATGCAACAC			eca-mir-181a-2-p3	ACCATCGACCGTTGATTGTGCC			pma-miR-133b-3p_R+1_1ss22CA	TTTGGTCCCCTTCAACCAGCTAT			oni-miR-29d	TAGCACCATTTGAAATCGGTGTT			cfa-miR-429_R+1	TAATACTGTCTGGTAATGCCGTT			pma-miR-133b-3p_R+1_1ss22CA	TTTGGTCCCCTTCAACCAGCTAT
eca-mir-181a-2-p3	ACCATCGACCGTTGATTGTGCC			dre-miR-92a-3p_R+1	TATTGCACTTGTCCCGGCCTGTT			ccr-miR-181b_R+5	AACATTCATTGCTGTCGGTGGGTTTT			xla-miR-133b_R+2	TTGGTCCCCTTCAACCAGCTATT			dre-miR-30e-5p_R-2_1ss12TC	TGTAAACATCCCTGACTGGA			dre-miR-451_R-3_1ss19AT	AAACCGTTACCATTACTGT			xla-miR-133b_R+2	TTGGTCCCCTTCAACCAGCTATT
ccr-miR-181b_R+5	AACATTCATTGCTGTCGGTGGGTTTT			dre-miR-93_R+2	AAAAGTGCTGTTTGTGCAGGTAGT			cin-miR-184_R+1	TGGACGGAGAACTGATAAGGGCT			hsa-miR-138-5p_R+1	AGCTGGTGTTGTGAATCAGGCCGT			dre-miR-30e-3p_R+1	CTTTCAGTCGGATGTTTGCAGCT			aca-miR-451-3p_L+3_1ss21CA	TTTTAGTAATGGTAAGGGTTAT			gmo-miR-139-5p_R+1	TCTACAGTGCATGTGTCTCCAGTT
cin-miR-184_R+1	TGGACGGAGAACTGATAAGGGCT			ssa-miR-93a-2-3p_R-1_1ss21CG	ACTGCAAAACCAGCACTTCCGG			dre-miR-194a_R+1	TGTAACAGCAACTCCATGTGGA			gmo-miR-139-5p_R+1	TCTACAGTGCATGTGTCTCCAGTT			oni-miR-30c_R-1	TGTAAACATCCTACACTCTCGG			oni-miR-457_R-2_1ss10AT	TAGCAGCACTTCATTACTGG			pol-miR-144-3p_R-2_1ss13GC	TACAGTATAGATCATGTACT
dre-miR-193a-5p_L+1_1ss23AT	TTGGGTCTTTGCGGGCAAGGTGT			isc-miR-96	TTTGGCACTAGCACATTTTTGT			fru-miR-199_R-1_1ss22TC	CCCAGTGTTCAGACTACCTGTC			pol-miR-144-3p_R-3_1ss7AG	TACAGTGTAGATGATGTAC			oni-miR-31_R-1_1ss17TA	AGGCAAGATGTTGGCAAAGCTG			oni-miR-458	ATAGCTCTTTAAATGGTACTGC			pol-miR-144-3p_R-3_1ss7AG	TACAGTGTAGATGATGTAC
bta-miR-194b_R+1	CACATGGAGTTGCTGTTACAT			dre-miR-99_R+1	AACCCGTAGATCCGATCTTGTGA			mmu-miR-199a-3p_R+1	ACAGTAGTCTGCACATTGGTTAA			dre-miR-146a_L+1R-1	ATGAGAACTGAATTCCATAGATG			hsa-miR-31-3p_1ss11AT	TGCTATGCCATCATATTGCCAT			dre-miR-460-5p_R-1	CCTGCATTGTACACACTGTGC			dre-miR-146a_L+1R-1	ATGAGAACTGAATTCCATAGATG
dre-miR-194a_R+1	TGTAACAGCAACTCCATGTGGA			dre-miR-100-5p_R+1	AACCCGTAGATCCGAACTTGTGA			mmu-miR-199a-3p_L-1R+1	CAGTAGTCTGCACATTGGTTAA			gmo-miR-146-3p_L-1R+1	TCTATGGGCTCAGTTCTTTTGC			oni-miR-33a-3p_1ss19GA	CAATGTGTCTGCAGTGCAATA			dre-miR-460-3p	CACAGCGCATACAATGTGGATG			gmo-miR-146-3p_L-1R+1	TCTATGGGCTCAGTTCTTTTGC
fru-miR-199_R-1_1ss22TC	CCCAGTGTTCAGACTACCTGTC			hsa-miR-101-3p_R+2	TACAGTACTGTGATAACTGAAGA			dre-miR-200c-3p_R+2_1ss22CA	TAATACTGCCTGGTAATGATGATT			hsa-miR-148a-3p	TCAGTGCACTACAGAACTTTGT			ola-miR-33_R+3_1ss14GA	CAATGTACCTGCAATGCAACAC			hsa-miR-499a-5p_R+2	TTAAGACTTGCAGTGATGTTTAA			hsa-miR-148a-3p	TCAGTGCACTACAGAACTTTGT
mmu-miR-199a-3p_R+1	ACAGTAGTCTGCACATTGGTTAA			oni-miR-106	TAAAGTGCTTACAGTGCAGGTAG			pma-miR-205b_R+1_1ss1CT	TCCTTCATTCCACCGGAGTCTGTT			ssa-miR-152-3p_R+1	TCAGTGCATAACAGAACTTTGG			dre-miR-92a-3p_R+1	TATTGCACTTGTCCCGGCCTGTT			oni-miR-551_1ss14TG	GCGACCCATCCTTGGTTTCTG			ssa-miR-152-3p_R+1	TCAGTGCATAACAGAACTTTGG
mmu-miR-199a-3p_L-1R+1	CAGTAGTCTGCACATTGGTTAA			hsa-miR-106a-3p_L+1R-1_2ss11AG22AT	ACTGCAATGTGAGCACTTCTTT			dre-miR-206-3p_R+1	TGGAATGTAAGGAAGTGTGTGGT			gmo-miR-181a-5p_R+3	AACATTCAACGCTGTCGGTGAGTTTA			dre-miR-93_R+2	AAAAGTGCTGTTTGTGCAGGTAGT			oni-mir-725-p5_1ss5GA	AGCTAGAAACTTTGCCTGGGAAT			eca-mir-181a-2-p3	ACCATCGACCGTTGATTGTGCC
dre-miR-200c-3p_R+2_1ss22CA	TAATACTGCCTGGTAATGATGATT			dre-miR-107b_R-1	AGCAGCATTGTACAGGGCTT			hsa-miR-210-3p_2ss21GA22AC	CTGTGCGTGTGACAGCGGCTAC			eca-mir-181a-2-p3	ACCATCGACCGTTGATTGTGCC			ssa-miR-93a-2-3p_R-1_1ss21CG	ACTGCAAAACCAGCACTTCCGG			oni-miR-725_1ss20CT	TTCAGTCATTGTTTCTGGTTGT			ccr-miR-181b_R+5	AACATTCATTGCTGTCGGTGGGTTTT
ccr-miR-203a_L-1R+2	TGAAATGTTTAGGACCACTTGAT			rno-miR-122-5p_L+1R-1	CTGGAGTGTGACAATGGTGTTT			ola-mir-214-p3	ACAGCAGGCACAGACAGGCAGAT			ccr-miR-181b_R+5	AACATTCATTGCTGTCGGTGGGTTTT			isc-miR-96	TTTGGCACTAGCACATTTTTGT			dre-miR-737-3p_L+1R-1_1ss20AG	AAATCAAAACCTAAAGAAAGT			cin-miR-184_R+1	TGGACGGAGAACTGATAAGGGCT
pma-miR-205b_R+1_1ss1CT	TCCTTCATTCCACCGGAGTCTGTT			ccr-miR-124a_R+2	TCAAGGTCCGCTGTGAACACGA			oni-miR-218a_R+1	TTGTGCTTGATCTAACCATGTGA			cin-miR-184_R+1	TGGACGGAGAACTGATAAGGGCT			dre-miR-99_R+1	AACCCGTAGATCCGATCTTGTGA			hhi-miR-1788	GGCTTGTTTTAAGTTGCCTGCG			dre-miR-193a-5p_L+1_1ss23AT	TTGGGTCTTTGCGGGCAAGGTGT
dre-miR-206-3p_R+1	TGGAATGTAAGGAAGTGTGTGGT			dre-miR-125c-5p_R+1_1ss18CT	TCCCTGAGACCCTAACTTGTGAA			fru-miR-221_R-1_1ss22TC	AGCTACATTGTCTGCTGGGTTC			mmu-miR-194-1-3p_1ss19CT	CCAGTGGAGCTGCTGTTATTTC			dre-miR-100-5p_R+1	AACCCGTAGATCCGAACTTGTGA			dre-miR-1788-3p_R+1	CAGGCAGCTAAAGCAAGTCTGT			dre-miR-194a_R+1	TGTAACAGCAACTCCATGTGGA
hsa-miR-210-3p_2ss21GA22AC	CTGTGCGTGTGACAGCGGCTAC			dre-mir-125a-2-p3_1ss22CT	CAGGTGAGGTCCTTGGGAACAT			ola-mir-222-p5	TTGCTCAGTAGTCAGTGTAGAT			dre-miR-194a_R+1	TGTAACAGCAACTCCATGTGGA			hsa-miR-100-3p_R+1_2ss15TC20AC	CAAGCTTGTATCTACAGGTCTGT			dre-miR-2184	AACAGTAAGAGTTTATGTGCT			fru-miR-199_R-1_1ss22TC	CCCAGTGTTCAGACTACCTGTC
ola-mir-214-p3	ACAGCAGGCACAGACAGGCAGAT			hsa-miR-126-3p_2ss19TA22GA	TCGTACCGTGAGTAATAAAGCA			ola-miR-222_R+6	AGCTACATCTGGCTACTGGGTCTCC			fru-miR-199_R-1_1ss22TC	CCCAGTGTTCAGACTACCTGTC			hsa-miR-101-3p_R+2	TACAGTACTGTGATAACTGAAGA			dre-miR-2188-5p_L+1	AAAGGTCCAACCTCACATGTCC			mmu-miR-199a-3p_R+1	ACAGTAGTCTGCACATTGGTTAA
oni-miR-218a_R+1	TTGTGCTTGATCTAACCATGTGA			dre-miR-128-3p_R+1	TCACAGTGAACCGGTCTCTTTTT			cfa-miR-429_R+1	TAATACTGTCTGGTAATGCCGTT			mmu-miR-199a-3p_R+1	ACAGTAGTCTGCACATTGGTTAA			oni-miR-106	TAAAGTGCTTACAGTGCAGGTAG			dre-miR-2188-3p_L+1_2ss13TC22CT	GCTGTGTGAGGTCAGACCTATT			mmu-miR-199a-3p_L-1R+1	CAGTAGTCTGCACATTGGTTAA
fru-miR-221_R-1_1ss22TC	AGCTACATTGTCTGCTGGGTTC			oni-miR-130b-5p	ACTCTTTCCCTGTTGCACTACT			dre-miR-451_R-3_1ss19AT	AAACCGTTACCATTACTGT			mmu-miR-199a-3p_L-1R+1	CAGTAGTCTGCACATTGGTTAA			hsa-miR-106a-3p_L+1R-1_2ss11AG22AT	ACTGCAATGTGAGCACTTCTTT			ssa-miR-7132a-5p	GACTTGGTCAAAGCTCCTCAGT			dre-miR-200c-3p_R+2_1ss22CA	TAATACTGCCTGGTAATGATGATT
dre-miR-375_R+1	TTTGTTCGTTCGGCTCGCGTTAA			pma-miR-133b-3p_R+1_1ss22CA	TTTGGTCCCCTTCAACCAGCTAT			aca-miR-451-3p_L+3_1ss21CA	TTTTAGTAATGGTAAGGGTTAT			dre-miR-200c-3p_R+2_1ss22CA	TAATACTGCCTGGTAATGATGATT			dre-miR-107b_R-1	AGCAGCATTGTACAGGGCTT			oni-miR-7133_R-1_1ss20TC	GATGTTGAGTATCAAACTGCA			ccr-miR-203a_L-1R+2	TGAAATGTTTAGGACCACTTGAT
cfa-miR-429_R+1	TAATACTGTCTGGTAATGCCGTT			xla-miR-133b_R+2	TTGGTCCCCTTCAACCAGCTATT			dre-miR-456_R+1	CAGGCTGGTTAGATGGTTGTCAT			pma-miR-205b_R+1_1ss1CT	TCCTTCATTCCACCGGAGTCTGTT			rno-miR-122-5p_L+1R-1	CTGGAGTGTGACAATGGTGTTT			oni-miR-10551_1ss18TC	AGGAAATCTGCTTCTGTCGGTTT			pma-miR-204-5p_R+2_1	TTCCCTTTGTCATCCTATGCCTGT
dre-miR-451_R-3_1ss19AT	AAACCGTTACCATTACTGT			hsa-miR-138-5p_R+1	AGCTGGTGTTGTGAATCAGGCCGT			oni-miR-457_R-2_1ss10AT	TAGCAGCACTTCATTACTGG			dre-miR-206-3p_R+1	TGGAATGTAAGGAAGTGTGTGGT			ccr-miR-124a_R+2	TCAAGGTCCGCTGTGAACACGA			hsa-let-7f-2-3p_R-2_2ss5AG8GA	CTATGCAATCTACTGTCTTT			pma-miR-205b_R+1_1ss1CT	TCCTTCATTCCACCGGAGTCTGTT
aca-miR-451-3p_L+3_1ss21CA	TTTTAGTAATGGTAAGGGTTAT			gmo-miR-139-5p_R+1	TCTACAGTGCATGTGTCTCCAGTT			oni-miR-458	ATAGCTCTTTAAATGGTACTGC			hsa-miR-210-3p_2ss21GA22AC	CTGTGCGTGTGACAGCGGCTAC			dre-miR-125c-5p_R+1_1ss18CT	TCCCTGAGACCCTAACTTGTGAA			dme-let-7-5p_R+2	TGAGGTAGTAGGTTGTATAGTAG			gga-miR-205c-3p_L-1R+2	ACTCCGGTGGAATGAAGGATA
dre-miR-456_R+1	CAGGCTGGTTAGATGGTTGTCAT			pol-miR-144-3p_R-3_1ss7AG	TACAGTGTAGATGATGTAC			dre-miR-460-5p_R-1	CCTGCATTGTACACACTGTGC			ola-mir-214-p3	ACAGCAGGCACAGACAGGCAGAT			hsa-miR-126-3p_2ss19TA22GA	TCGTACCGTGAGTAATAAAGCA			ssa-let-7f-3p_R-1	CTATACAATCTATTGCCTTCC			dre-miR-206-3p_R+1	TGGAATGTAAGGAAGTGTGTGGT
oni-miR-457_R-2_1ss10AT	TAGCAGCACTTCATTACTGG			dre-miR-146a_L+1R-1	ATGAGAACTGAATTCCATAGATG			oni-miR-551_1ss14TG	GCGACCCATCCTTGGTTTCTG			oni-miR-218a_R+1	TTGTGCTTGATCTAACCATGTGA			dre-miR-128-3p_R+1	TCACAGTGAACCGGTCTCTTTTT			oni-let-7a_R+1	TGAGGTAGTAGGTTGTATAGTTA			mdo-miR-210-5p_L+1	CAGCCACTGACTAACGCACATTG
oni-miR-458	ATAGCTCTTTAAATGGTACTGC			gmo-miR-146-3p_L-1R+1	TCTATGGGCTCAGTTCTTTTGC			oni-mir-725-p5_1ss5GA	AGCTAGAAACTTTGCCTGGGAAT			fru-miR-221_R-1_1ss22TC	AGCTACATTGTCTGCTGGGTTC			oni-miR-130b-5p	ACTCTTTCCCTGTTGCACTACT			dre-let-7d-5p_R-3_1ss19GT	TGAGGTAGTTGGTTGTATT			hsa-miR-210-3p_2ss21GA22AC	CTGTGCGTGTGACAGCGGCTAC
dre-miR-460-5p_R-1	CCTGCATTGTACACACTGTGC			hsa-miR-148a-3p	TCAGTGCACTACAGAACTTTGT			oni-miR-725_1ss20CT	TTCAGTCATTGTTTCTGGTTGT			dre-miR-375_R+1	TTTGTTCGTTCGGCTCGCGTTAA			pma-miR-133b-3p_R+1_1ss22CA	TTTGGTCCCCTTCAACCAGCTAT			dre-miR-20b-5p_1ss1CA	AAAAGTGCTCACAGTGCAGGTAG			ola-mir-214-p3	ACAGCAGGCACAGACAGGCAGAT
dre-miR-460-3p	CACAGCGCATACAATGTGGATG			ssa-miR-152-3p_R+1	TCAGTGCATAACAGAACTTTGG			dre-miR-737-3p_L+1R-1_1ss20AG	AAATCAAAACCTAAAGAAAGT			cfa-miR-429_R+1	TAATACTGTCTGGTAATGCCGTT			xla-miR-133b_R+2	TTGGTCCCCTTCAACCAGCTATT			oni-miR-24b-5p_L+1_1ss23TA	GTGCCTACTGAACTGGTATCAGA			oni-miR-218a_R+1	TTGTGCTTGATCTAACCATGTGA
oni-miR-551_1ss14TG	GCGACCCATCCTTGGTTTCTG			eca-mir-181a-2-p3	ACCATCGACCGTTGATTGTGCC			dre-miR-1788-3p_R+1	CAGGCAGCTAAAGCAAGTCTGT			dre-miR-451_R-3_1ss19AT	AAACCGTTACCATTACTGT			hsa-miR-138-5p_R+1	AGCTGGTGTTGTGAATCAGGCCGT			dre-miR-24b-5p_L-1R-2_1ss18AT	TGCCTACTGAGCTGATTACA			fru-miR-221_R-1_1ss22TC	AGCTACATTGTCTGCTGGGTTC
oni-mir-725-p5_1ss5GA	AGCTAGAAACTTTGCCTGGGAAT			ccr-miR-181b_R+5	AACATTCATTGCTGTCGGTGGGTTTT			dre-miR-2184	AACAGTAAGAGTTTATGTGCT			aca-miR-451-3p_L+3_1ss21CA	TTTTAGTAATGGTAAGGGTTAT			gmo-miR-139-5p_R+1	TCTACAGTGCATGTGTCTCCAGTT			dre-miR-27b-3p_R+1_1ss22AT	TTCACAGTGGCTAAGTTCTGCTT			dre-miR-375_R+1	TTTGTTCGTTCGGCTCGCGTTAA
oni-miR-725_1ss20CT	TTCAGTCATTGTTTCTGGTTGT			cin-miR-184_R+1	TGGACGGAGAACTGATAAGGGCT			dre-miR-2188-5p_L+1	AAAGGTCCAACCTCACATGTCC			dre-miR-455-2-5p	GTATGTGCCCTTGGACTACATT			pol-miR-144-3p_R-2_1ss13GC	TACAGTATAGATCATGTACT			dre-miR-30b_R+1	TGTAAACATCCTACACTCAGCTT			cfa-miR-429_R+1	TAATACTGTCTGGTAATGCCGTT
dre-miR-730_L+1R-1_1ss23GT	CTCCTCATTGTGCATGCTGTGTT			gmo-miR-194b-5p	TGTAACAGCATCTCCATATGGAT			dre-miR-2188-3p_L+1_2ss13TC22CT	GCTGTGTGAGGTCAGACCTATT			dre-miR-456_R+1	CAGGCTGGTTAGATGGTTGTCAT			pol-miR-144-3p_R-3_1ss7AG	TACAGTGTAGATGATGTAC			dre-miR-92a-3p_R+1_1ss22TA	TATTGCACTTGTCCCGGCCTGAT			dre-miR-451_R-3_1ss19AT	AAACCGTTACCATTACTGT
dre-miR-736_L+1R-1_1ss2GA	TATAAGACGAACAAAAAGTTT			mmu-miR-194-1-3p_1ss19CT	CCAGTGGAGCTGCTGTTATTTC			ssa-miR-7132a-5p	GACTTGGTCAAAGCTCCTCAGT			oni-miR-457_R-2_1ss10AT	TAGCAGCACTTCATTACTGG			dre-miR-146a_L+1R-1	ATGAGAACTGAATTCCATAGATG			hsa-miR-101-3p_R+1_1ss16AG	TACAGTACTGTGATAGCTGAAG			aca-miR-451-3p_L+3_1ss21CA	TTTTAGTAATGGTAAGGGTTAT
dre-miR-737-3p_L+1R-1_1ss20AG	AAATCAAAACCTAAAGAAAGT			dre-miR-194a_R+1	TGTAACAGCAACTCCATGTGGA			oni-miR-7565	TTCCTGCTGAACTGAGCCAGT			oni-miR-458	ATAGCTCTTTAAATGGTACTGC			gmo-miR-146-3p_L-1R+1	TCTATGGGCTCAGTTCTTTTGC			dre-miR-103_R+1	AGCAGCATTGTACAGGGCTATGAG			dre-miR-456_R+1	CAGGCTGGTTAGATGGTTGTCAT
dre-miR-1788-3p_R+1	CAGGCAGCTAAAGCAAGTCTGT			fru-miR-199_R-1_1ss22TC	CCCAGTGTTCAGACTACCTGTC			oni-miR-10551_1ss18TC	AGGAAATCTGCTTCTGTCGGTTT			dre-miR-460-5p_R-1	CCTGCATTGTACACACTGTGC			ssa-miR-152-3p_R+1	TCAGTGCATAACAGAACTTTGG			mdo-miR-128a-5p_R-2_1ss19AG	GGGGGCCGTTACACTGTCGGA			oni-miR-457_R-2_1ss10AT	TAGCAGCACTTCATTACTGG
dre-miR-2184	AACAGTAAGAGTTTATGTGCT			mmu-miR-199a-3p_R+1	ACAGTAGTCTGCACATTGGTTAA			ipu-let-7e_L+1R-1_1ss2TG	AGGAGGTAGTAGATTGAATAGT			dre-miR-460-3p	CACAGCGCATACAATGTGGATG			dre-miR-153c-3p_R+1	TTGCATAGTCACAAAAATGATCA			pma-miR-143-3p_R-3_1ss19CA	TGAGATGAAGCACTGTAAA			oni-miR-458	ATAGCTCTTTAAATGGTACTGC
dre-miR-2188-5p_L+1	AAAGGTCCAACCTCACATGTCC			mmu-miR-199a-3p_L-1R+1	CAGTAGTCTGCACATTGGTTAA			hsa-let-7f-2-3p_R-2_2ss5AG8GA	CTATGCAATCTACTGTCTTT			oni-miR-551_1ss14TG	GCGACCCATCCTTGGTTTCTG			eca-mir-181a-2-p3	ACCATCGACCGTTGATTGTGCC			pol-mir-144-p5_1ss18TA	CTACAGTATAGATGATGAA			dre-miR-460-5p_R-1	CCTGCATTGTACACACTGTGC
dre-miR-2188-3p_L+1_2ss13TC22CT	GCTGTGTGAGGTCAGACCTATT			dre-miR-200c-3p_R+2_1ss22CA	TAATACTGCCTGGTAATGATGATT			dme-let-7-5p_R+2	TGAGGTAGTAGGTTGTATAGTAG			oni-mir-725-p5_1ss5GA	AGCTAGAAACTTTGCCTGGGAAT			ccr-miR-181b_R+5	AACATTCATTGCTGTCGGTGGGTTTT			pol-miR-144-3p_R-2_1ss10GT	TACAGTATATATGATGTACT			dre-miR-460-3p	CACAGCGCATACAATGTGGATG
ssa-miR-7132a-5p	GACTTGGTCAAAGCTCCTCAGT			ccr-miR-203a_L-1R+2	TGAAATGTTTAGGACCACTTGAT			ssa-let-7f-3p_R-1	CTATACAATCTATTGCCTTCC			oni-miR-725_1ss20CT	TTCAGTCATTGTTTCTGGTTGT			cin-miR-184_R+1	TGGACGGAGAACTGATAAGGGCT			pol-miR-144-3p_L+1R-5	CTACAGTATAGATGATGT			oni-miR-551_1ss14TG	GCGACCCATCCTTGGTTTCTG
oni-miR-10551_1ss18TC	AGGAAATCTGCTTCTGTCGGTTT			pma-miR-205b_R+1_1ss1CT	TCCTTCATTCCACCGGAGTCTGTT			xla-let-7b-5p	TGAGGTAGTAGTTTGTGTAGTT			dre-miR-737-3p_L+1R-1_1ss20AG	AAATCAAAACCTAAAGAAAGT			api-miR-184b_R-3	TGGACGGAGAACTGATAAA			pol-miR-144-3p_L+1R-4_1ss19AT	CTACAGTATAGATGATGTT			oni-mir-725-p5_1ss5GA	AGCTAGAAACTTTGCCTGGGAAT
ipu-let-7e_L+1R-1_1ss2TG	AGGAGGTAGTAGATTGAATAGT			gga-miR-205c-3p_L-1R+2	ACTCCGGTGGAATGAAGGATA			oni-let-7a_R+1	TGAGGTAGTAGGTTGTATAGTTA			dre-miR-1788-3p_R+1	CAGGCAGCTAAAGCAAGTCTGT			bta-miR-194b_R+1	CACATGGAGTTGCTGTTACAT			pol-miR-144-3p_R-3_1ss19CG	TACAGTATAGATGATGTAG			oni-miR-725_1ss20CT	TTCAGTCATTGTTTCTGGTTGT
hsa-let-7f-2-3p_R-2_2ss5AG8GA	CTATGCAATCTACTGTCTTT			dre-miR-206-3p_R+1	TGGAATGTAAGGAAGTGTGTGGT			dre-let-7d-5p_R-3_1ss19GT	TGAGGTAGTTGGTTGTATT			dre-miR-2184	AACAGTAAGAGTTTATGTGCT			dre-miR-194a_R+1	TGTAACAGCAACTCCATGTGGA			pol-miR-144-3p_L+1R-5_1ss18TA	CTACAGTATAGATGATGA			dre-miR-737-3p_L+1R-1_1ss20AG	AAATCAAAACCTAAAGAAAGT
dme-let-7-5p_R+2	TGAGGTAGTAGGTTGTATAGTAG			hsa-miR-210-3p_2ss21GA22AC	CTGTGCGTGTGACAGCGGCTAC			dre-miR-20b-5p_1ss1CA	AAAAGTGCTCACAGTGCAGGTAG			dre-miR-2188-5p_L+1	AAAGGTCCAACCTCACATGTCC			fru-miR-199_R-1_1ss22TC	CCCAGTGTTCAGACTACCTGTC			oan-miR-147_L+2R+1_1ss20CT	CAGTGTGCGGAGATGCTTCTGC			hhi-miR-1788	GGCTTGTTTTAAGTTGCCTGCG
ssa-let-7f-3p_R-1	CTATACAATCTATTGCCTTCC			ola-mir-214-p3	ACAGCAGGCACAGACAGGCAGAT			dre-miR-24b-5p_L-1R-2_1ss18AT	TGCCTACTGAGCTGATTACA			dre-miR-2188-3p_L+1_2ss13TC22CT	GCTGTGTGAGGTCAGACCTATT			mmu-miR-199a-3p_R+1	ACAGTAGTCTGCACATTGGTTAA			oni-miR-155_R-1_1ss12CT	TTAATGCTAATTGTGATAGGGG			dre-miR-1788-3p_R+1	CAGGCAGCTAAAGCAAGTCTGT
xla-let-7b-5p	TGAGGTAGTAGTTTGTGTAGTT			dre-miR-217_R+1	TACTGCATCAGGAACTGATTGGA			gmo-miR-24a-3-5p_R-1	TGCCTACTGAGCTGATTATCA			ssa-miR-7132a-5p	GACTTGGTCAAAGCTCCTCAGT			mmu-miR-199a-3p_L-1R+1	CAGTAGTCTGCACATTGGTTAA			fru-mir-199-3-p3_1ss21TA	ACAGTAGTCTGCACATTGGTAAA			dre-miR-2184	AACAGTAAGAGTTTATGTGCT
oni-let-7a_R+1	TGAGGTAGTAGGTTGTATAGTTA			oni-miR-218a_R+1	TTGTGCTTGATCTAACCATGTGA			dre-miR-27b-3p_R+1_1ss22AT	TTCACAGTGGCTAAGTTCTGCTT			oni-miR-7133_R-1_1ss20TC	GATGTTGAGTATCAAACTGCA			dre-miR-200c-3p_R+2_1ss22CA	TAATACTGCCTGGTAATGATGATT			tni-mir-199-3-p5_1ss21AT	CAGTAGTCTGCACATTGGTTTT			dre-miR-2188-5p_L+1	AAAGGTCCAACCTCACATGTCC
dre-let-7d-5p_R-3_1ss19GT	TGAGGTAGTTGGTTGTATT			fru-miR-221_R-1_1ss22TC	AGCTACATTGTCTGCTGGGTTC			dre-miR-30b_R+1	TGTAAACATCCTACACTCAGCTT			oni-miR-10551_1ss18TC	AGGAAATCTGCTTCTGTCGGTTT			ccr-miR-203a_L-1R+2	TGAAATGTTTAGGACCACTTGAT			xtr-miR-221_R+2	AGCTACATTGTCTGCTGGGTTTCTT			dre-miR-2188-3p_L+1_2ss13TC22CT	GCTGTGTGAGGTCAGACCTATT
sme-mir-7a-p5_1ss10GC	AGTTGAATTCGTTAATTTA			ola-miR-222_R+6	AGCTACATCTGGCTACTGGGTCTCC			dre-miR-92a-3p_R+1_1ss22TA	TATTGCACTTGTCCCGGCCTGAT			ipu-let-7e_L+1R-1_1ss2TG	AGGAGGTAGTAGATTGAATAGT			pma-miR-204-5p_R+2_1	TTCCCTTTGTCATCCTATGCCTGT			cpi-miR-223-5p_L-2R+1_1ss23TA	TGTATTTGACAAGCTGAGTTAG			ssa-miR-7132a-5p	GACTTGGTCAAAGCTCCTCAGT
sme-mir-7a-p3_1ss10GC	AGTTGAATTCGTTAATTTA			dre-miR-375_R+1	TTTGTTCGTTCGGCTCGCGTTAA			hsa-miR-101-3p_R+1_1ss16AG	TACAGTACTGTGATAGCTGAAG			hsa-let-7f-2-3p_R-2_2ss5AG8GA	CTATGCAATCTACTGTCTTT			pma-miR-205b_R+1_1ss1CT	TCCTTCATTCCACCGGAGTCTGTT			gga-miR-223_R+1_1ss21CT	TGTCAGTTTGTCAAATACCCTA			oni-miR-7133_R-1_1ss20TC	GATGTTGAGTATCAAACTGCA
dre-miR-20b-5p_1ss1CA	AAAAGTGCTCACAGTGCAGGTAG			cfa-miR-429_R+1	TAATACTGTCTGGTAATGCCGTT			dre-miR-103_R+1	AGCAGCATTGTACAGGGCTATGAG			dme-let-7-5p_R+2	TGAGGTAGTAGGTTGTATAGTAG			ola-mir-205-p3	TTTCAGTGGTGTGAAGTGTAAA			oan-miR-223-3p_1ss3TC	TGCCAGTTTGTCAAATACCCTA			oni-miR-10551_1ss18TC	AGGAAATCTGCTTCTGTCGGTTT
pma-miR-23a-3p_R-1	ATCACATTGCCAGGGATTACCG			dre-miR-451_R-3_1ss19AT	AAACCGTTACCATTACTGT			mdo-miR-128a-5p_R-2_1ss19AG	GGGGGCCGTTACACTGTCGGA			ssa-let-7f-3p_R-1	CTATACAATCTATTGCCTTCC			dre-miR-206-3p_R+1	TGGAATGTAAGGAAGTGTGTGGT			gmo-miR-363-3p_1ss21TC	AATTGCACAGTATCCATCTGCA			hsa-let-7f-2-3p_R-2_2ss5AG8GA	CTATGCAATCTACTGTCTTT
dre-miR-24b-5p_L-1R-2_1ss18AT	TGCCTACTGAGCTGATTACA			aca-miR-451-3p_L+3_1ss21CA	TTTTAGTAATGGTAAGGGTTAT			pol-mir-144-p5_1ss18TA	CTACAGTATAGATGATGAA			xla-let-7b-5p	TGAGGTAGTAGTTTGTGTAGTT			mdo-miR-210-5p_L+1	CAGCCACTGACTAACGCACATTG			pma-miR-451_R-4_1ss16TC	AAACCGTTACCATTACTGTA			dme-let-7-5p_R+2	TGAGGTAGTAGGTTGTATAGTAG
dre-miR-27b-3p_R+1_1ss22AT	TTCACAGTGGCTAAGTTCTGCTT			dre-miR-456_R+1	CAGGCTGGTTAGATGGTTGTCAT			pol-miR-144-3p_R-2_1ss10GT	TACAGTATATATGATGTACT			oni-let-7a_R+1	TGAGGTAGTAGGTTGTATAGTTA			hsa-miR-210-3p_2ss21GA22AC	CTGTGCGTGTGACAGCGGCTAC			dre-miR-459-5p	TCAGTAACAAGGATTCATCCTG			ssa-let-7f-3p_R-1	CTATACAATCTATTGCCTTCC
dre-miR-30b_R+1	TGTAAACATCCTACACTCAGCTT			oni-miR-457_R-2_1ss10AT	TAGCAGCACTTCATTACTGG			pol-miR-144-3p_L+1R-5	CTACAGTATAGATGATGT			dre-let-7d-5p_R-3_1ss19GT	TGAGGTAGTTGGTTGTATT			ola-mir-214-p3	ACAGCAGGCACAGACAGGCAGAT			dre-miR-462_R+3	TAACGGAACCCATAATGCAGCTGTT			xla-let-7b-5p	TGAGGTAGTAGTTTGTGTAGTT
dre-miR-92a-3p_R+1_1ss22TA	TATTGCACTTGTCCCGGCCTGAT			gga-miR-458a-5p_R-1	AGCGCCATTTTCAGAGCTAT			pol-miR-144-3p_R-3_1ss19CG	TACAGTATAGATGATGTAG			dre-miR-20b-5p_1ss1CA	AAAAGTGCTCACAGTGCAGGTAG			oni-miR-218a_R+1	TTGTGCTTGATCTAACCATGTGA			hsa-miR-1260b_R-1_1ss9AG	ATCCCACCGCTGCCACCA			oni-let-7a_R+1	TGAGGTAGTAGGTTGTATAGTTA
hsa-miR-101-3p_R+1_1ss16AG	TACAGTACTGTGATAGCTGAAG			oni-miR-458	ATAGCTCTTTAAATGGTACTGC			pol-miR-144-3p_R-2_1ss7AC	TACAGTCTAGATGATGTACT			dre-miR-24b-5p_L-1R-2_1ss18AT	TGCCTACTGAGCTGATTACA			fru-miR-221_R-1_1ss22TC	AGCTACATTGTCTGCTGGGTTC			hsa-miR-1290_1ss2GT	TTGATTTTTGGATCAGGGA			dre-let-7d-5p_R-3_1ss19GT	TGAGGTAGTTGGTTGTATT
dre-miR-103_R+1	AGCAGCATTGTACAGGGCTATGAG			dre-miR-460-5p_R-1	CCTGCATTGTACACACTGTGC			pol-miR-144-3p_L+1R-5_1ss18TA	CTACAGTATAGATGATGA			gmo-miR-24a-3-5p_R-1	TGCCTACTGAGCTGATTATCA			ola-miR-222_R+6	AGCTACATCTGGCTACTGGGTCTCC			oan-miR-1386	CTCCTGGCTGGCTCGCCA			dre-miR-20b-5p_1ss1CA	AAAAGTGCTCACAGTGCAGGTAG
pma-miR-143-3p_R-3_1ss19CA	TGAGATGAAGCACTGTAAA			dre-miR-460-3p	CACAGCGCATACAATGTGGATG			oan-miR-147_L+2R+1_1ss20CT	CAGTGTGCGGAGATGCTTCTGC			dre-miR-27b-3p_R+1_1ss22AT	TTCACAGTGGCTAAGTTCTGCTT			hsa-miR-338-3p_R+1	TCCAGCATCAGTGATTTTGTTGA			gga-miR-1692_L-1R-1_1ss12TC	GTAGCTCAGTCGGTAGAG			dre-miR-24b-5p_L-1R-2_1ss18AT	TGCCTACTGAGCTGATTACA
pol-mir-144-p5_1ss18TA	CTACAGTATAGATGATGAA			hsa-miR-499a-5p_R+2	TTAAGACTTGCAGTGATGTTTAA			oni-miR-155_R-1_1ss12CT	TTAATGCTAATTGTGATAGGGG			dre-miR-30b_R+1	TGTAAACATCCTACACTCAGCTT			dre-miR-375_R+1	TTTGTTCGTTCGGCTCGCGTTAA			gga-mir-1692-p3_1ss2AC	GCAGTTGTAGCTCAGTTGG			gmo-miR-24a-3-5p_R-1	TGCCTACTGAGCTGATTATCA
pol-miR-144-3p_R-2_1ss10GT	TACAGTATATATGATGTACT			oni-miR-551_1ss14TG	GCGACCCATCCTTGGTTTCTG			oni-mir-155-p3	CACCTAACATGTTAGCATTAGCT			dre-miR-92a-3p_R+1_1ss22TA	TATTGCACTTGTCCCGGCCTGAT			cfa-miR-429_R+1	TAATACTGTCTGGTAATGCCGTT			mmu-mir-1983-p3_1	AGTTCGAGCCTCACCTGG			dre-miR-27b-3p_R+1_1ss22AT	TTCACAGTGGCTAAGTTCTGCTT
pol-miR-144-3p_L+1R-5	CTACAGTATAGATGATGT			oni-miR-725_1ss20CT	TTCAGTCATTGTTTCTGGTTGT			fru-mir-199-3-p3_1ss21TA	ACAGTAGTCTGCACATTGGTAAA			hsa-miR-101-3p_R+1_1ss16AG	TACAGTACTGTGATAGCTGAAG			dre-miR-451_R-3_1ss19AT	AAACCGTTACCATTACTGT			mmu-mir-1983-p3_1ss21TC	TTCGAGCCTCACCTGGAGCAC			dre-miR-30b_R+1	TGTAAACATCCTACACTCAGCTT
pol-miR-144-3p_L+1R-4_1ss19AT	CTACAGTATAGATGATGTT			dre-miR-737-3p_L+1R-1_1ss20AG	AAATCAAAACCTAAAGAAAGT			tni-mir-199-3-p5_1ss21AT	CAGTAGTCTGCACATTGGTTTT			dre-miR-103_R+1	AGCAGCATTGTACAGGGCTATGAG			aca-miR-451-3p_L+3_1ss21CA	TTTTAGTAATGGTAAGGGTTAT			mmu-mir-1983-p3_1ss2GA	TAATGCCGAGGTTGTGAGTTCGA			dre-miR-92a-3p_R+1_1ss22TA	TATTGCACTTGTCCCGGCCTGAT
pol-miR-144-3p_R-2_1ss14AG	TACAGTATAGATGGTGTACT			hhi-miR-1788	GGCTTGTTTTAAGTTGCCTGCG			xtr-miR-221_R+2	AGCTACATTGTCTGCTGGGTTTCTT			mdo-miR-128a-5p_R-2_1ss19AG	GGGGGCCGTTACACTGTCGGA			dre-miR-456_R+1	CAGGCTGGTTAGATGGTTGTCAT			mmu-mir-1983-p3_2	GAGTTCGAGCCTCACCTGG			hsa-miR-101-3p_R+1_1ss16AG	TACAGTACTGTGATAGCTGAAG
pol-miR-144-3p_R-3_1ss19CG	TACAGTATAGATGATGTAG			dre-miR-1788-3p_R+1	CAGGCAGCTAAAGCAAGTCTGT			cpi-miR-223-5p_L-2R+1_1ss23TA	TGTATTTGACAAGCTGAGTTAG			pol-mir-144-p5_1ss18TA	CTACAGTATAGATGATGAA			oni-miR-457_R-2_1ss10AT	TAGCAGCACTTCATTACTGG			bta-miR-2478_1ss2TA	GAATCCCACTTCTGACACCA			dre-miR-103_R+1	AGCAGCATTGTACAGGGCTATGAG
pol-miR-144-3p_L+1R-5_1ss18TA	CTACAGTATAGATGATGA			dre-miR-2184	AACAGTAAGAGTTTATGTGCT			gga-miR-223_R+1_1ss21CT	TGTCAGTTTGTCAAATACCCTA			pol-miR-144-3p_R-2_1ss12TC	TACAGTATAGACGATGTACT			gga-miR-458a-5p_R-1	AGCGCCATTTTCAGAGCTAT			bta-miR-2478_L-2R+1_1	ATCCCACTTCTGACACCAA			mdo-miR-128a-5p_R-2_1ss19AG	GGGGGCCGTTACACTGTCGGA
oan-miR-147_L+2R+1_1ss20CT	CAGTGTGCGGAGATGCTTCTGC			dre-miR-2188-5p_L+1	AAAGGTCCAACCTCACATGTCC			oan-miR-223-3p_1ss3TC	TGCCAGTTTGTCAAATACCCTA			pol-miR-144-3p_R-2_1ss10GT	TACAGTATATATGATGTACT			oni-miR-458	ATAGCTCTTTAAATGGTACTGC			bta-miR-2478_L-1_1ss2TA	AATCCCACTTCTGACACCA			pma-miR-143-3p_R-4	TGAGATGAAGCACTGTAA
ola-miR-150_L+1R+2	CACTCCCAATCCTTGTACCAGTGT			dre-miR-2188-3p_L+1_2ss13TC22CT	GCTGTGTGAGGTCAGACCTATT			gmo-mir-223b-p5	GGGTATTTGACAAACTGACACT			pol-miR-144-3p_R-2_1ss13GT	TACAGTATAGATTATGTACT			dre-miR-460-5p_R-1	CCTGCATTGTACACACTGTGC			bta-miR-2478_L-2	ATCCCACTTCTGACACCA			pma-miR-143-3p_R-3_1ss19CA	TGAGATGAAGCACTGTAAA
oni-miR-155_R-1_1ss12CT	TTAATGCTAATTGTGATAGGGG			ssa-miR-7132a-5p	GACTTGGTCAAAGCTCCTCAGT			oan-miR-223-3p_R-1_1ss18CA	TGTCAGTTTGTCAAATAACCT			pol-miR-144-3p_L+1R-5	CTACAGTATAGATGATGT			dre-miR-460-3p	CACAGCGCATACAATGTGGATG			bta-mir-2478-p5_1ss20GT	ATCCCACTTCTGACACCATT			pol-mir-144-p5_1ss18TA	CTACAGTATAGATGATGAA
fru-mir-199-3-p3_1ss21TA	ACAGTAGTCTGCACATTGGTAAA			oni-miR-7133_R-1_1ss20TC	GATGTTGAGTATCAAACTGCA			gmo-miR-363-3p_1ss21TC	AATTGCACAGTATCCATCTGCA			pol-miR-144-3p_L+1R-4_1ss19AT	CTACAGTATAGATGATGTT			hsa-miR-499a-5p_R+2	TTAAGACTTGCAGTGATGTTTAA			bta-miR-2478_L-2R+1_3	ATCCCACTTCTGACACCAT			pol-miR-144-3p_R-2_1ss10GT	TACAGTATATATGATGTACT
tni-mir-199-3-p5_1ss21AT	CAGTAGTCTGCACATTGGTTTT			oni-miR-7552	TTACAATTAAAGGATATTTCTC			pma-miR-451_R-4_1ss16TC	AAACCGTTACCATTACTGTA			pol-miR-144-3p_R-3_1ss19CG	TACAGTATAGATGATGTAG			oni-miR-551_1ss14TG	GCGACCCATCCTTGGTTTCTG			bta-miR-2478_L-2R+1_2	ATCCCACTTCTGACACCAC			pol-miR-144-3p_R-3_1ss12TA	TACAGTATAGAAGATGTAC
xtr-miR-221_R+2	AGCTACATTGTCTGCTGGGTTTCTT			oni-miR-7565	TTCCTGCTGAACTGAGCCAGT			dre-miR-459-5p	TCAGTAACAAGGATTCATCCTG			pol-miR-144-3p_R-2_1ss7AC	TACAGTCTAGATGATGTACT			oni-mir-725-p5_1ss5GA	AGCTAGAAACTTTGCCTGGGAAT			bmo-miR-2779_L-1_1ss2TA	AATCCGGCTCGAAGGACCA			pol-miR-144-3p_L+1R-5	CTACAGTATAGATGATGT
cpi-miR-223-5p_L-2R+1_1ss23TA	TGTATTTGACAAGCTGAGTTAG			oni-miR-10551_1ss18TC	AGGAAATCTGCTTCTGTCGGTTT			dre-miR-462_R+3	TAACGGAACCCATAATGCAGCTGTT			pol-miR-144-3p_R-3_1ss1TA	AACAGTATAGATGATGTAC			oni-miR-725_1ss20CT	TTCAGTCATTGTTTCTGGTTGT			hsa-miR-3150b-5p_L-4_1ss9AC	CTCGCGGATCTCCCCAGC			pol-miR-144-3p_L+1R-4_1ss19AT	CTACAGTATAGATGATGTT
gga-miR-223_R+1_1ss21CT	TGTCAGTTTGTCAAATACCCTA			hsa-let-7f-2-3p_R-2_2ss5AG8GA	CTATGCAATCTACTGTCTTT			ssa-miR-731-3p_R+2_2ss1CA22AC	AACCGGGAATTTCGTGTCAGCCAA			pol-miR-144-3p_L+1R-5_1ss18TA	CTACAGTATAGATGATGA			dre-miR-737-3p_L+1R-1_1ss20AG	AAATCAAAACCTAAAGAAAGT			ssc-mir-4335-p3_1ss3CG	TCGAGCCCCACGTTGGGCGCCA			pol-miR-144-3p_R-2_1ss14AG	TACAGTATAGATGGTGTACT
oan-miR-223-3p_1ss3TC	TGCCAGTTTGTCAAATACCCTA			dme-let-7-5p_R+2	TGAGGTAGTAGGTTGTATAGTAG			hsa-miR-1260b_R-1_1ss9AG	ATCCCACCGCTGCCACCA			oan-miR-147_L+2R+1_1ss20CT	CAGTGTGCGGAGATGCTTCTGC			hhi-miR-1788	GGCTTGTTTTAAGTTGCCTGCG			hsa-miR-4448_R-2_1ss6CG	GGCTCGTTGGTCTAGGGG			pol-miR-144-3p_R-3_1ss19CG	TACAGTATAGATGATGTAG
gmo-mir-223b-p5	GGGTATTTGACAAACTGACACT			ssa-let-7f-3p_R-1	CTATACAATCTATTGCCTTCC			cgr-miR-1260_R+1	ATCCCACCGCTGCCACCAA			oni-miR-155_R-1_1ss12CT	TTAATGCTAATTGTGATAGGGG			dre-miR-1788-3p_R+1	CAGGCAGCTAAAGCAAGTCTGT			hsa-miR-4454_L-2_1ss8AG	ATCCGGGTCACGGCACCA			pol-miR-144-3p_R-2_1ss7AC	TACAGTCTAGATGATGTACT
gmo-miR-363-3p_R-3	AATTGCACAGTATCCATCT			xla-let-7b-5p	TGAGGTAGTAGTTTGTGTAGTT			hsa-miR-1290_1ss2GT	TTGATTTTTGGATCAGGGA			fru-mir-199-3-p3_1ss21TA	ACAGTAGTCTGCACATTGGTAAA			dre-miR-2184	AACAGTAAGAGTTTATGTGCT			mmu-miR-5106_R-4_1ss1AT	TGGTCTGTAGCTCAGTTGG			pol-miR-144-3p_R-3_1ss1TA	AACAGTATAGATGATGTAC
gmo-miR-363-3p_1ss21TC	AATTGCACAGTATCCATCTGCA			oni-let-7a_R+1	TGAGGTAGTAGGTTGTATAGTTA			oan-miR-1357_L+1_1ss19CT	GATTATGAGATCTGAGGGTC			tni-mir-199-3-p5_1ss21AT	CAGTAGTCTGCACATTGGTTTT			dre-miR-2188-5p_L+1	AAAGGTCCAACCTCACATGTCC			mmu-miR-5106_R-4_1ss1AG	GGGTCTGTAGCTCAGTTGG			pol-miR-144-3p_L+1R-5_1ss18TA	CTACAGTATAGATGATGA
pma-miR-451_R-4_1ss16TC	AAACCGTTACCATTACTGTA			dre-let-7d-5p_R-3_1ss19GT	TGAGGTAGTTGGTTGTATT			oan-miR-1386	CTCCTGGCTGGCTCGCCA			xtr-miR-221_R+2	AGCTACATTGTCTGCTGGGTTTCTT			dre-miR-2188-3p_L+1_2ss13TC22CT	GCTGTGTGAGGTCAGACCTATT			mmu-miR-5106_L-4_1ss20CT	CTGTAGCTCAGTTGGTAGA			oan-miR-147_L+2R+1_1ss20CT	CAGTGTGCGGAGATGCTTCTGC
dre-miR-459-5p	TCAGTAACAAGGATTCATCCTG			dre-miR-20b-5p_1ss1CA	AAAAGTGCTCACAGTGCAGGTAG			gga-miR-1692_L-1R-1_1ss12TC	GTAGCTCAGTCGGTAGAG			cpi-miR-223-5p_L-2R+1_1ss23TA	TGTATTTGACAAGCTGAGTTAG			ssa-miR-7132a-5p	GACTTGGTCAAAGCTCCTCAGT			mmu-mir-5106-p3_2ss1AG17TA	GGGTCTGTAGCTCAGTAGG			oni-miR-155_R-1_1ss12CT	TTAATGCTAATTGTGATAGGGG
dre-miR-462_R+3	TAACGGAACCCATAATGCAGCTGTT			oni-miR-24b-5p_L+1_1ss23TA	GTGCCTACTGAACTGGTATCAGA			gga-mir-1692-p3_1ss2AC	GCAGTTGTAGCTCAGTTGG			gga-miR-223_R+1_1ss21CT	TGTCAGTTTGTCAAATACCCTA			oni-miR-7133_R-1_1ss20TC	GATGTTGAGTATCAAACTGCA			mmu-miR-5106_L-1R-4	GGTCTGTAGCTCAGTTGG			fru-mir-199-3-p3_1ss21TA	ACAGTAGTCTGCACATTGGTAAA
dre-miR-731_R-1	AATGACACGTTTTCTCCCGGATC			dre-miR-24b-5p_L-1R-2_1ss18AT	TGCCTACTGAGCTGATTACA			mmu-mir-1983-p5_1ss2GA	TAATGCCGAGGTTGTGAGTTC			oan-miR-223-3p_1ss3TC	TGCCAGTTTGTCAAATACCCTA			oni-miR-7552	TTACAATTAAAGGATATTTCTC			mmu-mir-5108-p3_1ss3TG	GGGGGTAGAGCACTGGATG			tni-mir-199-3-p5_1ss21AT	CAGTAGTCTGCACATTGGTTTT
ssa-miR-731-3p_R+2_2ss1CA22AC	AACCGGGAATTTCGTGTCAGCCAA			gmo-miR-24a-3-5p_R-1	TGCCTACTGAGCTGATTATCA			bta-miR-2478_L-2R+1_1	ATCCCACTTCTGACACCAA			gmo-mir-223b-p5	GGGTATTTGACAAACTGACACT			pbv-mir-9651-p5_3	AAGACTATACTTTCAGGGATCA			mmu-miR-5110_L-5R-2_1ss6AT	TGGTAGAGGGTGGTGGAA			xtr-miR-221_R+2	AGCTACATTGTCTGCTGGGTTTCTT
sme-mir-749-p3	GTGGTCCGGGGTGCAGGC			dre-miR-27b-3p_R+1_1ss22AT	TTCACAGTGGCTAAGTTCTGCTT			bta-miR-2478_L-1_1ss2TA	AATCCCACTTCTGACACCA			oan-miR-223-3p_R-1_1ss18CA	TGTCAGTTTGTCAAATAACCT			oni-miR-10551_1ss18TC	AGGAAATCTGCTTCTGTCGGTTT			mmu-miR-5119_L+1R-2	TCATCTCATCCTGGGGCT			cpi-miR-223-5p_L-2R+1_1ss23TA	TGTATTTGACAAGCTGAGTTAG
hsa-miR-1260b_R-1_1ss9AG	ATCCCACCGCTGCCACCA			dre-miR-30b_R+1	TGTAAACATCCTACACTCAGCTT			bta-miR-2478_L-2	ATCCCACTTCTGACACCA			gmo-miR-363-3p_1ss21TC	AATTGCACAGTATCCATCTGCA			oni-mir-10551-p3_1ss22CT	ATCACAGGAGCAGAGTTTTTCT			mmu-miR-5119_R-1_1ss5TA	CATCACATCCTGGGGCTG			gga-miR-223_R+1_1ss21CT	TGTCAGTTTGTCAAATACCCTA
cgr-miR-1260_R+1	ATCCCACCGCTGCCACCAA			dre-miR-92a-3p_R+1_1ss22TA	TATTGCACTTGTCCCGGCCTGAT			bta-mir-2478-p5_1ss20GT	ATCCCACTTCTGACACCATT			pma-miR-451_R-4_1ss16TC	AAACCGTTACCATTACTGTA			ipu-let-7e_L+1R-1_1ss2TG	AGGAGGTAGTAGATTGAATAGT			mmu-miR-5119_R-1	CATCTCATCCTGGGGCTG			oan-miR-223-3p_1ss3TC	TGCCAGTTTGTCAAATACCCTA
oan-miR-1357_L+1_1ss19CT	GATTATGAGATCTGAGGGTC			hsa-miR-101-3p_R+1_1ss16AG	TACAGTACTGTGATAGCTGAAG			bta-miR-2478_L-2R+1_3	ATCCCACTTCTGACACCAT			dre-miR-462_R+3	TAACGGAACCCATAATGCAGCTGTT			hsa-let-7f-2-3p_R-2_2ss5AG8GA	CTATGCAATCTACTGTCTTT			mmu-mir-5119-p3_1ss1GC	CTCATCTCATCCTGGGGCT			gmo-mir-223b-p5	GGGTATTTGACAAACTGACACT
gga-miR-1692_L-1R-1_1ss12TC	GTAGCTCAGTCGGTAGAG			dre-miR-103_R+1	AGCAGCATTGTACAGGGCTATGAG			bta-miR-2478_L-2R+1_2	ATCCCACTTCTGACACCAC			dre-miR-731_R-1	AATGACACGTTTTCTCCCGGATC			dme-let-7-5p_R+2	TGAGGTAGTAGGTTGTATAGTAG			mmu-miR-5124a_L-1R-1_1ss5CA	GTCAAGTGACTAAGAGCA			oan-miR-223-3p_R-1_1ss18CA	TGTCAGTTTGTCAAATAACCT
gga-mir-1692-p3_1ss2AC	GCAGTTGTAGCTCAGTTGG			mdo-miR-128a-5p_R-2_1ss19AG	GGGGGCCGTTACACTGTCGGA			bmo-miR-2779_L-1_1ss2TA	AATCCGGCTCGAAGGACCA			ssa-miR-731-3p_R+2_2ss1CA22AC	AACCGGGAATTTCGTGTCAGCCAA			ssa-let-7f-3p_R-1	CTATACAATCTATTGCCTTCC			mmu-mir-6236-p3_1ss2CG	TGAACTAGCCCTGAAAAT			gmo-miR-363-3p_R-3	AATTGCACAGTATCCATCT
bta-miR-2478_L-2R+1_1	ATCCCACTTCTGACACCAA			pma-miR-143-3p_R-4	TGAGATGAAGCACTGTAA			rno-mir-3570-p5_1ss5AG	TACAGTCAACGGTCGATGGTTT			sme-mir-749-p3	GTGGTCCGGGGTGCAGGC			xla-let-7b-5p	TGAGGTAGTAGTTTGTGTAGTT			mmu-mir-6236-p3	ATCAACTAGCCCTGAAAA			gmo-miR-363-3p_1ss21TC	AATTGCACAGTATCCATCTGCA
bta-miR-2478_L-1_1ss2TA	AATCCCACTTCTGACACCA			pma-miR-143-3p_R-3_1ss19CA	TGAGATGAAGCACTGTAAA			ssc-mir-4335-p3_1ss3CG	TCGAGCCCCACGTTGGGCGCCA			hsa-miR-1260b_R-1_1ss9AG	ATCCCACCGCTGCCACCA			oni-let-7a_R+1	TGAGGTAGTAGGTTGTATAGTTA			mmu-mir-6240-p3_1ss4TG	GACGCGATGTGATTTCTG			pma-miR-451_R-4_1ss16TC	AAACCGTTACCATTACTGTA
bta-miR-2478_L-2	ATCCCACTTCTGACACCA			pol-mir-144-p5_1ss18TA	CTACAGTATAGATGATGAA			hsa-miR-4448_R-2_1ss6CG	GGCTCGTTGGTCTAGGGG			bta-miR-1260b_R+1_1ss9AG	ATCCCACCGCTGCCACCAC			dre-let-7d-5p_R-3_1ss19GT	TGAGGTAGTTGGTTGTATT			mmu-mir-6240-p5_1ss19GT	TCTGCCCAGTGCTCTGAAT			dre-miR-459-5p	TCAGTAACAAGGATTCATCCTG
bta-mir-2478-p5_1ss20GT	ATCCCACTTCTGACACCATT			pol-miR-144-3p_R-2_1ss10GT	TACAGTATATATGATGTACT			hsa-miR-4448_R-1_1ss6CG	GGCTCGTTGGTCTAGGGGT			cgr-miR-1260_R+1	ATCCCACCGCTGCCACCAA			dre-miR-20b-5p_1ss1CA	AAAAGTGCTCACAGTGCAGGTAG			mmu-mir-6240-p3	TTTCTGCCCAGTGCTCTGA			dre-miR-462_R+3	TAACGGAACCCATAATGCAGCTGTT
bta-miR-2478_L-2R+1_3	ATCCCACTTCTGACACCAT			pol-miR-144-3p_L+1R-5	CTACAGTATAGATGATGT			hsa-miR-4454_L-2_1ss8AG	ATCCGGGTCACGGCACCA			ssc-mir-1285-p5_1ss1AC	CTCAGTAGTGGGATCGCG			pma-miR-23a-3p_R-1	ATCACATTGCCAGGGATTACCG			mmu-miR-6412_R-2_1ss15AT	TCGAAACCATCCTCTGCTAC			dre-miR-731_R-1	AATGACACGTTTTCTCCCGGATC
bta-miR-2478_L-2R+1_2	ATCCCACTTCTGACACCAC			pol-miR-144-3p_L+1R-4_1ss19AT	CTACAGTATAGATGATGTT			mmu-miR-5106_R-4_1ss1AG	GGGTCTGTAGCTCAGTTGG			ssc-mir-1285-p3_1ss17TC	GTAGTGGGATCGCGCCCGTGAATA			dre-miR-24b-5p_L-1R-2_1ss18AT	TGCCTACTGAGCTGATTACA			mmu-miR-6412_R-4_1ss15AT	TCGAAACCATCCTCTGCT			ssa-miR-731-3p_R+2_2ss1CA22AC	AACCGGGAATTTCGTGTCAGCCAA
bmo-miR-2779_L-1_1ss2TA	AATCCGGCTCGAAGGACCA			pol-miR-144-3p_R-3_1ss19CG	TACAGTATAGATGATGTAG			mmu-miR-5106_L-4_1ss20CT	CTGTAGCTCAGTTGGTAGA			ssc-mir-1285-p5_1ss17TC	GTAGTGGGATCGCGCCCGTGAATA			gmo-miR-24a-3-5p_R-1	TGCCTACTGAGCTGATTATCA			bmo-mir-6497-p5_1ss7AG	CTTCGGGATAAGGATTGG			hsa-miR-1260b_R-1_1ss9AG	ATCCCACCGCTGCCACCA
hsa-miR-3150b-5p_L-4_1ss9AC	CTCGCGGATCTCCCCAGC			pol-miR-144-3p_R-3_1ss1TA	AACAGTATAGATGATGTAC			mmu-mir-5108-p3_1ss3TG	GGGGGTAGAGCACTGGATG			hsa-miR-1290_1ss2GT	TTGATTTTTGGATCAGGGA			dre-miR-27b-3p_R+1_1ss22AT	TTCACAGTGGCTAAGTTCTGCTT			bmo-mir-6497-p5_1ss19CT	AAGGATTGGCTCTGAGGAT			cgr-miR-1260_R+1	ATCCCACCGCTGCCACCAA
sja-mir-3488-p3_1ss3TC	CTCAGTTGGTTAGAGCGCC			pol-miR-144-3p_L+1R-5_1ss18TA	CTACAGTATAGATGATGA			mmu-miR-5110_L-5R-2_1ss6AT	TGGTAGAGGGTGGTGGAA			oan-miR-1357_L+1_1ss19CT	GATTATGAGATCTGAGGGTC			dre-miR-30b_R+1	TGTAAACATCCTACACTCAGCTT			mmu-mir-6987-p5_1ss2TG	GGGGGACAGGGTGACAGG			hsa-miR-1290_1ss2GT	TTGATTTTTGGATCAGGGA
bta-mir-3533-p3_1ss20TC	TGGAGTCCTGTGGCATCCACGAGAC			oan-miR-147_L+2R+1_1ss20CT	CAGTGTGCGGAGATGCTTCTGC			mmu-miR-5119_L+1R-2	TCATCTCATCCTGGGGCT			oan-miR-1386	CTCCTGGCTGGCTCGCCA			dre-miR-92a-3p_R+1_1ss22TA	TATTGCACTTGTCCCGGCCTGAT			dre-miR-7147_R+1	TGTACCATGCTGGTAGCCAGTG			oan-miR-1357_L+1_1ss19CT	GATTATGAGATCTGAGGGTC
rno-mir-3570-p5_1ss5AG	TACAGTCAACGGTCGATGGTTT			oni-miR-155_R-1_1ss12CT	TTAATGCTAATTGTGATAGGGG			mmu-miR-5119_R-1_1ss5TA	CATCACATCCTGGGGCTG			gga-miR-1692_L-1R-1_1ss12TC	GTAGCTCAGTCGGTAGAG			hsa-miR-101-3p_R+1_1ss16AG	TACAGTACTGTGATAGCTGAAG			oni-mir-7550-p5_2	TCCGGCTCGAAGGACCAT			gga-miR-1692_L-1R-1_1ss12TC	GTAGCTCAGTCGGTAGAG
hsa-miR-4448_R-2_1ss6CG	GGCTCGTTGGTCTAGGGG			fru-mir-199-3-p3_1ss21TA	ACAGTAGTCTGCACATTGGTAAA			mmu-miR-5119_R-1	CATCTCATCCTGGGGCTG			gga-miR-1692_R-2_1ss2GA	TATAGCTCAGTTGGTAGA			dre-miR-103_R+1	AGCAGCATTGTACAGGGCTATGAG			oni-mir-7550-p5_1	ATCCGGCTCGAAGGACCAT			gga-mir-1692-p3_1ss2AC	GCAGTTGTAGCTCAGTTGG
hsa-miR-4454_L-2_1ss8AG	ATCCGGGTCACGGCACCA			tni-mir-199-3-p5_1ss21AT	CAGTAGTCTGCACATTGGTTTT			mmu-mir-5119-p3_1ss1GC	CTCATCTCATCCTGGGGCT			gga-mir-1692-p3_1ss2AC	GCAGTTGTAGCTCAGTTGG			pma-miR-143-3p_R-4	TGAGATGAAGCACTGTAA			oni-miR-7550	ATCCGGCTCGAAGGACCA			dre-miR-2188-5p_L+1_1ss9AG	AAAGGTCCGACCTCACATGTCC
mmu-miR-5106_R-4_1ss1AT	TGGTCTGTAGCTCAGTTGG			xtr-miR-221_R+2	AGCTACATTGTCTGCTGGGTTTCTT			mmu-miR-5124a_L-1R-1_1ss5CA	GTCAAGTGACTAAGAGCA			mmu-mir-1983-p5_1ss2GA	TAATGCCGAGGTTGTGAGTTC			pma-miR-143-3p_R-3_1ss19CA	TGAGATGAAGCACTGTAAA			gmo-miR-7550-5p	CTCCGGCTCGAAGGACCA			bta-miR-2478_1ss2TA	GAATCCCACTTCTGACACCA
mmu-miR-5106_R-4_1ss1AG	GGGTCTGTAGCTCAGTTGG			cpi-miR-223-5p_L-2R+1_1ss23TA	TGTATTTGACAAGCTGAGTTAG			mmu-mir-6236-p3_1ss2CG	TGAACTAGCCCTGAAAAT			mmu-mir-1983-p3_1	AGTTCGAGCCTCACCTGG			pol-mir-144-p5_1ss18TA	CTACAGTATAGATGATGAA			gmo-miR-7550-5p_L-1R+1	TCCGGCTCGAAGGACCAA			bta-miR-2478_L-1_1ss2TA	AATCCCACTTCTGACACCA
mmu-miR-5106_L-4_1ss20CT	CTGTAGCTCAGTTGGTAGA			gga-miR-223_R+1_1ss21CT	TGTCAGTTTGTCAAATACCCTA			mmu-mir-6236-p3	ATCAACTAGCCCTGAAAA			mmu-mir-1983-p3_1ss2GA	TAATGCCGAGGTTGTGAGTTCGA			pol-miR-144-3p_R-4_1ss17TA	TACAGTATAGATGATGAA			gmo-miR-7550-5p_L+1_1ss2CA	AATCCGGCTCGAAGGACCA			bta-miR-2478_L-2	ATCCCACTTCTGACACCA
mmu-miR-5106_L-1R-4	GGTCTGTAGCTCAGTTGG			gmo-miR-363-3p_1ss21TC	AATTGCACAGTATCCATCTGCA			mmu-mir-6236-p5_1ss17GA	AAAATGGATGGCGCTGAA			mmu-mir-1983-p5	ATGCCGAGGTTGTGAGTTC			pol-miR-144-3p_R-2_1ss12TC	TACAGTATAGACGATGTACT			oni-mir-7550-p3_1ss19AT	TCCGGCTCGAAGGACCATT			bta-mir-2478-p5_1ss20GT	ATCCCACTTCTGACACCATT
mmu-mir-5108-p3_1ss3TG	GGGGGTAGAGCACTGGATG			pma-miR-451_R-4_1ss16TC	AAACCGTTACCATTACTGTA			mmu-mir-6240-p3_1ss4TG	GACGCGATGTGATTTCTG			mmu-mir-1983-p3_2	GAGTTCGAGCCTCACCTGG			pol-miR-144-3p_R-2_1ss10GT	TACAGTATATATGATGTACT			oni-mir-7550-p5_1ss19AT	TCCGGCTCGAAGGACCATT			bmo-miR-2779_L-1_1ss2TA	AATCCGGCTCGAAGGACCA
mmu-miR-5110_L-5R-2_1ss6AT	TGGTAGAGGGTGGTGGAA			dre-miR-462_R+3	TAACGGAACCCATAATGCAGCTGTT			mmu-mir-6240-p5_1ss19GT	TCTGCCCAGTGCTCTGAAT			dre-miR-2188-5p_L+1_1ss9AG	AAAGGTCCGACCTCACATGTCC			pol-miR-144-3p_R-2_1ss13GT	TACAGTATAGATTATGTACT			mmu-miR-8117_L-1R-1_1ss15GA	CTCGTGTGGAACAAAAGGG			hsa-miR-3150b-5p_L-4_1ss9AC	CTCGCGGATCTCCCCAGC
mmu-miR-5119_L+1R-2	TCATCTCATCCTGGGGCT			dre-miR-731_R-1	AATGACACGTTTTCTCCCGGATC			mmu-mir-6240-p3	TTTCTGCCCAGTGCTCTGA			bta-miR-2478_1ss2TA	GAATCCCACTTCTGACACCA			pol-miR-144-3p_R-3_1ss12TA	TACAGTATAGAAGATGTAC			oni-miR-8159_R-1	TCAGTAACTGGAATCTGTCCCTG			hsa-miR-4454_L-2_1ss8AG	ATCCGGGTCACGGCACCA
mmu-miR-5119_R-1_1ss5TA	CATCACATCCTGGGGCTG			ssa-miR-731-3p_R+2_2ss1CA22AC	AACCGGGAATTTCGTGTCAGCCAA			bmo-mir-6497-p5_1ss7AG	CTTCGGGATAAGGATTGG			bta-miR-2478_L-2R+1_1	ATCCCACTTCTGACACCAA			pol-miR-144-3p_L+1R-5	CTACAGTATAGATGATGT			cfa-mir-8908d-3-p5_1ss15CA	TCCTCTGCAGGCCAAGCT			mmu-miR-5106_R-4_1ss1AT	TGGTCTGTAGCTCAGTTGG
mmu-miR-5119_R-1	CATCTCATCCTGGGGCTG			hsa-miR-1260b_R-1_1ss9AG	ATCCCACCGCTGCCACCA			bmo-mir-6497-p5_1ss19CT	AAGGATTGGCTCTGAGGAT			bta-miR-2478_L-1_1ss2TA	AATCCCACTTCTGACACCA			pol-miR-144-3p_L+1R-4_1ss19AT	CTACAGTATAGATGATGTT			pal-mir-9226-p5_1ss4AG	TCAGGTCCCTGTTCGGGCGCCA			mmu-miR-5106_R-4_1ss1AG	GGGTCTGTAGCTCAGTTGG
mmu-mir-5119-p3_1ss1GC	CTCATCTCATCCTGGGGCT			bta-miR-1260b_R+1_1ss9AG	ATCCCACCGCTGCCACCAC			dre-miR-7147_R+1	TGTACCATGCTGGTAGCCAGTG			bta-miR-2478_L-2	ATCCCACTTCTGACACCA			pol-miR-144-3p_R-2_1ss14AG	TACAGTATAGATGGTGTACT			efu-miR-9226_L-5R+1_1ss22GA	TCCCTGTTCGGGCGCCAT			mmu-miR-5106_L-4_1ss20CT	CTGTAGCTCAGTTGGTAGA
mmu-miR-5124a_L-1R-1_1ss5CA	GTCAAGTGACTAAGAGCA			cgr-miR-1260_R+1	ATCCCACCGCTGCCACCAA			oni-miR-7550_1ss1AT	TTCCGGCTCGAAGGACCA			bta-mir-2478-p5_1ss20GT	ATCCCACTTCTGACACCATT			pol-miR-144-3p_R-3_1ss19CG	TACAGTATAGATGATGTAG			pal-mir-9226-p5	TCAAGTCCCTGTTCGGGCGCCA			mmu-miR-5106_L-1R-4	GGTCTGTAGCTCAGTTGG
mmu-mir-6236-p3_1ss2CG	TGAACTAGCCCTGAAAAT			oan-miR-1357_L+1_1ss19CT	GATTATGAGATCTGAGGGTC			oni-mir-7550-p5_2	TCCGGCTCGAAGGACCAT			bta-miR-2478_L-2R+1_3	ATCCCACTTCTGACACCAT			pol-miR-144-3p_R-3_1ss16GT	TACAGTATAGATGATTTAC			efu-miR-9226_L-4_1ss22GA	GTCCCTGTTCGGGCGCCA			mmu-mir-5108-p3_1ss3TG	GGGGGTAGAGCACTGGATG
mmu-mir-6236-p3	ATCAACTAGCCCTGAAAA			gga-miR-1692_L-1R-1_1ss12TC	GTAGCTCAGTCGGTAGAG			oni-miR-7550_L-1R+3	TCCGGCTCGAAGGACCATTT			bta-miR-2478_L-2R+1_2	ATCCCACTTCTGACACCAC			pol-miR-144-3p_R-2_1ss7AC	TACAGTCTAGATGATGTACT			hsa-miR-1290_R-1_1ss2GT	TTGATTTTTGGATCAGGG			mmu-miR-5110_L-5R-2_1ss6AT	TGGTAGAGGGTGGTGGAA
mmu-mir-6236-p5_1ss17GA	AAAATGGATGGCGCTGAA			gga-mir-1692-p3_1ss2AC	GCAGTTGTAGCTCAGTTGG			oni-mir-7550-p5_1	ATCCGGCTCGAAGGACCAT			bmo-miR-2779_L-1_1ss2TA	AATCCGGCTCGAAGGACCA			pol-miR-144-3p_R-3_1ss1TA	AACAGTATAGATGATGTAC			oni-miR-10926	ATCCCAGCGGTGCCTCCA			mmu-miR-5119_L+1R-2	TCATCTCATCCTGGGGCT
mmu-mir-6240-p5_1ss19GT	TCTGCCCAGTGCTCTGAAT			dre-miR-2188-5p_L+1_1ss9AG	AAAGGTCCGACCTCACATGTCC			oni-miR-7550_L-1R+1	TCCGGCTCGAAGGACCAC			bta-mir-3533-p3_1ss20TC	TGGAGTCCTGTGGCATCCACGAGAC			pol-miR-144-3p_L+1R-5_1ss18TA	CTACAGTATAGATGATGA			bta-miR-11980_L-1R-1_1ss4CG	GGGAACGGGCTTGGCGGA			mmu-miR-5119_R-1_1ss5TA	CATCACATCCTGGGGCTG
mmu-mir-6240-p3	TTTCTGCCCAGTGCTCTGA			bta-miR-2478_L-2R+1_1	ATCCCACTTCTGACACCAA			oni-miR-7550	ATCCGGCTCGAAGGACCA			rno-mir-3570-p5_1ss5AG	TACAGTCAACGGTCGATGGTTT			oan-miR-147_L+2R+1_1ss20CT	CAGTGTGCGGAGATGCTTCTGC			bta-miR-11987_L-1R-1_1ss8TA	GAGGAAACTCTGGTGGAGG			mmu-miR-5119_R-1	CATCTCATCCTGGGGCTG
bmo-mir-6497-p5_1ss7AG	CTTCGGGATAAGGATTGG			bta-miR-2478_L-1_1ss2TA	AATCCCACTTCTGACACCA			gmo-miR-7550-5p_L-1R+1	TCCGGCTCGAAGGACCAA			ssc-mir-4335-p3_1ss3CG	TCGAGCCCCACGTTGGGCGCCA			ola-miR-150_L+1R+2	CACTCCCAATCCTTGTACCAGTGT			bta-miR-11987_L-1R-2_1ss8TA	GAGGAAACTCTGGTGGAG			mmu-mir-5119-p3_1ss1GC	CTCATCTCATCCTGGGGCT
bmo-mir-6497-p5_1ss19CT	AAGGATTGGCTCTGAGGAT			bta-miR-2478_L-2	ATCCCACTTCTGACACCA			gmo-miR-7550-5p_L+1_1ss2CA	AATCCGGCTCGAAGGACCA			hsa-miR-4448_R-2_1ss6CG	GGCTCGTTGGTCTAGGGG			oni-miR-155_R-1_1ss12CT	TTAATGCTAATTGTGATAGGGG			pma-let-7a_R+2	TGAGGTAGTAGGTTGTATAGTTAT			mmu-miR-5124a_L-1R-1_1ss5CA	GTCAAGTGACTAAGAGCA
mmu-mir-6987-p5_1ss2TG	GGGGGACAGGGTGACAGG			bta-miR-2478_L-2R+1_3	ATCCCACTTCTGACACCAT			oni-mir-7550-p3_1ss19AT	TCCGGCTCGAAGGACCATT			hsa-miR-4448_R-1_1ss6CG	GGCTCGTTGGTCTAGGGGT			oni-mir-155-p3	CACCTAACATGTTAGCATTAGCT			dre-let-7j_R+2	TGAGGTAGTTGTTTGTACAGTTTT			mmu-mir-6236-p3_1ss2CG	TGAACTAGCCCTGAAAAT
ssa-miR-7132a-5p_R+1	GACTTGGTCAAAGCTCCTCAGTG			bta-miR-2478_L-2R+1_2	ATCCCACTTCTGACACCAC			oni-mir-7550-p5_1ss19AT	TCCGGCTCGAAGGACCATT			hsa-miR-4454_L-2_1ss8AG	ATCCGGGTCACGGCACCA			fru-mir-199-3-p3_1ss21TA	ACAGTAGTCTGCACATTGGTAAA			pma-let-7d_R-3	TGAGGTAGTAGGTTGTAAA			mmu-mir-6236-p3	ATCAACTAGCCCTGAAAA
dre-miR-7147_R+1	TGTACCATGCTGGTAGCCAGTG			bmo-miR-2779_L-1_1ss2TA	AATCCGGCTCGAAGGACCA			mmu-miR-8117_L-1R-1_1ss15GA	CTCGTGTGGAACAAAAGGG			mmu-miR-5106_R-4_1ss1AT	TGGTCTGTAGCTCAGTTGG			tni-mir-199-3-p5_1ss21AT	CAGTAGTCTGCACATTGGTTTT			oha-miR-1a-3p_R+1	TGGAATGTAAAGAAGTATGTACT			mmu-mir-6236-p5_1ss17GA	AAAATGGATGGCGCTGAA
oni-mir-7550-p5_2	TCCGGCTCGAAGGACCAT			rno-mir-3570-p5_1ss5AG	TACAGTCAACGGTCGATGGTTT			oni-miR-8159_R-1	TCAGTAACTGGAATCTGTCCCTG			mmu-miR-5106_R-4_1ss1AG	GGGTCTGTAGCTCAGTTGG			xtr-miR-221_R+2	AGCTACATTGTCTGCTGGGTTTCTT			pma-miR-15a_R+1_1ss11TG	TAGCAGCACGGAATGGTTTGTAT			mmu-mir-6240-p5_1ss19GT	TCTGCCCAGTGCTCTGAAT
oni-miR-7550_L-1R+3	TCCGGCTCGAAGGACCATTT			ssc-mir-4335-p3_1ss3CG	TCGAGCCCCACGTTGGGCGCCA			pal-mir-9226-p5_1ss4AG	TCAGGTCCCTGTTCGGGCGCCA			mmu-miR-5106_L-4_1ss20CT	CTGTAGCTCAGTTGGTAGA			cpi-miR-223-5p_L-2R+1_1ss23TA	TGTATTTGACAAGCTGAGTTAG			aca-miR-16a-5p_R+2	TAGCAGCACGTAAATATTGGTA			mmu-mir-6240-p3	TTTCTGCCCAGTGCTCTGA
oni-mir-7550-p5_1	ATCCGGCTCGAAGGACCAT			hsa-miR-4448_R-2_1ss6CG	GGCTCGTTGGTCTAGGGG			efu-miR-9226_L-5R+1_1ss22GA	TCCCTGTTCGGGCGCCAT			mmu-miR-5106_L-1R-4	GGTCTGTAGCTCAGTTGG			gga-miR-223_R+1_1ss21CT	TGTCAGTTTGTCAAATACCCTA			ssa-miR-16b-5p_1ss22GA	TAGCAGCACGTAAATATTGGTA			bmo-mir-6497-p5_1ss7AG	CTTCGGGATAAGGATTGG
oni-miR-7550	ATCCGGCTCGAAGGACCA			hsa-miR-4454_L-2_1ss8AG	ATCCGGGTCACGGCACCA			pal-mir-9226-p5	TCAAGTCCCTGTTCGGGCGCCA			mmu-mir-5108-p3_1ss3TG	GGGGGTAGAGCACTGGATG			gmo-mir-223b-p5	GGGTATTTGACAAACTGACACT			ola-miR-21_R+3	TAGCTTATCAGACTGGTGTTGGAA			bmo-mir-6497-p5_1ss19CT	AAGGATTGGCTCTGAGGAT
gmo-miR-7550-5p_L+1_1ss2CA	AATCCGGCTCGAAGGACCA			mmu-miR-5106_R-4_1ss1AT	TGGTCTGTAGCTCAGTTGG			efu-miR-9226_L-4_1ss22GA	GTCCCTGTTCGGGCGCCA			mmu-miR-5110_L-5R-2_1ss6AT	TGGTAGAGGGTGGTGGAA			gmo-miR-363-3p_R-3	AATTGCACAGTATCCATCT			hsa-miR-21-5p_R+1	TAGCTTATCAGACTGATGTTGAC			dre-miR-7147_R+1	TGTACCATGCTGGTAGCCAGTG
oni-mir-7550-p3_1ss19AT	TCCGGCTCGAAGGACCATT			mmu-miR-5106_R-4_1ss1AG	GGGTCTGTAGCTCAGTTGG			hsa-miR-1290_R-1_1ss2GT	TTGATTTTTGGATCAGGG			mmu-miR-5119_L+1R-2	TCATCTCATCCTGGGGCT			gmo-miR-363-3p_1ss21TC	AATTGCACAGTATCCATCTGCA			mmu-miR-21c_R-2_1ss19CA	TAGCTTATCAGACTGGTAA			oni-mir-7550-p5_2	TCCGGCTCGAAGGACCAT
oni-mir-7550-p5_1ss19AT	TCCGGCTCGAAGGACCATT			mmu-miR-5106_L-4_1ss20CT	CTGTAGCTCAGTTGGTAGA			bta-miR-11980_L-1R-1_1ss4CG	GGGAACGGGCTTGGCGGA			mmu-miR-5119_R-1_1ss5TA	CATCACATCCTGGGGCTG			pma-miR-451_R-4_1ss16TC	AAACCGTTACCATTACTGTA			ami-miR-23a-3p_R+3	ATCACATTGCCAGGGATTTCCAAAT			oni-mir-7550-p5_1	ATCCGGCTCGAAGGACCAT
oni-miR-8159_R-1	TCAGTAACTGGAATCTGTCCCTG			mmu-mir-5106-p3_2ss1AG17TA	GGGTCTGTAGCTCAGTAGG			bta-miR-11987_L-1R-1_1ss8TA	GAGGAAACTCTGGTGGAGG			mmu-miR-5119_R-1	CATCTCATCCTGGGGCTG			dre-miR-462_R+3	TAACGGAACCCATAATGCAGCTGTT			aca-miR-24-3p_R+1	TGGCTCAGTTCAGCAGGAACAGT			oni-miR-7550	ATCCGGCTCGAAGGACCA
efu-miR-9226_L-5R+1_1ss22GA	TCCCTGTTCGGGCGCCAT			mmu-miR-5106_L-1R-4	GGTCTGTAGCTCAGTTGG			bta-miR-11987_L-1R-2_1ss8TA	GAGGAAACTCTGGTGGAG			mmu-mir-5119-p3_1ss1GC	CTCATCTCATCCTGGGGCT			dre-miR-731_R-1	AATGACACGTTTTCTCCCGGATC			cgr-miR-24-3p_1ss23GT	TGGCTCAGTTCAGCAGGAACAGT			gmo-miR-7550-5p_L-1R+1	TCCGGCTCGAAGGACCAA
pal-mir-9226-p5	TCAAGTCCCTGTTCGGGCGCCA			mmu-mir-5108-p3_1ss3TG	GGGGGTAGAGCACTGGATG			pma-let-7a_R+2	TGAGGTAGTAGGTTGTATAGTTAT			mmu-miR-5124a_L-1R-1_1ss5CA	GTCAAGTGACTAAGAGCA			ssa-miR-731-3p_R+2_2ss1CA22AC	AACCGGGAATTTCGTGTCAGCCAA			dre-miR-26a-5p_R+1_1ss22TA	TTCAAGTAATCCAGGATAGGCAT			gmo-miR-7550-5p_L+1_1ss2CA	AATCCGGCTCGAAGGACCA
efu-miR-9226_L-4_1ss22GA	GTCCCTGTTCGGGCGCCA			mmu-miR-5110_L-5R-2_1ss6AT	TGGTAGAGGGTGGTGGAA			oni-let-7b-2-p5_1ss9GA	GTTCGTACAGGGTGAGGTAG			mmu-mir-6236-p3_1ss2CG	TGAACTAGCCCTGAAAAT			sme-mir-749-p3	GTGGTCCGGGGTGCAGGC			gmo-miR-26a-5p_R+1_1ss22TA	TTCAAGTAATCCAGGATAGGCAT			oni-mir-7550-p3_1ss19AT	TCCGGCTCGAAGGACCATT
hsa-miR-1290_R-1_1ss2GT	TTGATTTTTGGATCAGGG			mmu-miR-5119_L+1R-2	TCATCTCATCCTGGGGCT			dre-let-7j_R+2	TGAGGTAGTTGTTTGTACAGTTTT			mmu-mir-6236-p3	ATCAACTAGCCCTGAAAA			hsa-miR-1260b_R-1_1ss9AG	ATCCCACCGCTGCCACCA			dre-miR-27b-3p_R+1_1ss11CT	TTCACAGTGGTTAAGTTCTGCAT			oni-mir-7550-p5_1ss19AT	TCCGGCTCGAAGGACCATT
bta-miR-11980_L-1R-1_1ss4CG	GGGAACGGGCTTGGCGGA			mmu-miR-5119_R-1_1ss5TA	CATCACATCCTGGGGCTG			pma-let-7d_R-3	TGAGGTAGTAGGTTGTAAA			mmu-mir-6240-p3_1ss4TG	GACGCGATGTGATTTCTG			cgr-miR-1260_L-1R+2	TCCCACCGCTGCCACCAGA			dre-miR-27e_R+1_1ss22GT	TTCACAGTGGCTAAGTTCAGTTT			oni-miR-8159_R-1	TCAGTAACTGGAATCTGTCCCTG
bta-miR-11987_L-1R-1_1ss8TA	GAGGAAACTCTGGTGGAGG			mmu-miR-5119_R-1	CATCTCATCCTGGGGCTG			xla-let-7b-5p_R-4	TGAGGTAGTAGTTTGTGT			mmu-mir-6240-p5_1ss19GT	TCTGCCCAGTGCTCTGAAT			bta-miR-1260b_R+1_1ss9AG	ATCCCACCGCTGCCACCAC			aca-miR-30a-5p_R+4_1ss13CT	TGTAAACATCCTTGACTGGAAGCTTT			pal-mir-9226-p5_1ss4AG	TCAGGTCCCTGTTCGGGCGCCA
bta-miR-11987_L-1R-2_1ss8TA	GAGGAAACTCTGGTGGAG			mmu-mir-5119-p3_1ss1GC	CTCATCTCATCCTGGGGCT			oha-miR-1a-3p_R+1	TGGAATGTAAAGAAGTATGTACT			mmu-mir-6240-p3	TTTCTGCCCAGTGCTCTGA			cgr-miR-1260_R+1	ATCCCACCGCTGCCACCAA			aca-miR-30a-3p_R+1_1ss22CT	CTTTCAGTCGGATGTTTGCAGTT			efu-miR-9226_L-5R+1_1ss22GA	TCCCTGTTCGGGCGCCAT
pma-let-7a_R+2	TGAGGTAGTAGGTTGTATAGTTAT			mmu-miR-5124a_L-1R-1_1ss5CA	GTCAAGTGACTAAGAGCA			cte-miR-9-5p_R+1_1ss23AT	TCTTTGGTTATCTAGCTGTATGTT			bmo-mir-6497-p5_1ss7AG	CTTCGGGATAAGGATTGG			ssc-mir-1285-p3_1ss17TC	GTAGTGGGATCGCGCCCGTGAATA			dre-miR-92a-3p_R+2	TATTGCACTTGTCCCGGCCTGTAA			pal-mir-9226-p5	TCAAGTCCCTGTTCGGGCGCCA
oni-let-7b-2-p5_1ss9GA	GTTCGTACAGGGTGAGGTAG			mmu-mir-6236-p3_1ss2CG	TGAACTAGCCCTGAAAAT			bmo-miR-14-3p_R+1	TCAGTCTTTTTCTCTCTCCTAT			bmo-mir-6497-p5_1ss19CT	AAGGATTGGCTCTGAGGAT			ssc-mir-1285-p5_1ss17TC	GTAGTGGGATCGCGCCCGTGAATA			lva-miR-92a-3p_1ss22CG	TATTGCACTTGTCCCGGCCTAGT			efu-miR-9226_L-4_1ss22GA	GTCCCTGTTCGGGCGCCA
dre-let-7j_R+2	TGAGGTAGTTGTTTGTACAGTTTT			mmu-mir-6236-p3	ATCAACTAGCCCTGAAAA			pma-miR-15a_R+1_1ss11TG	TAGCAGCACGGAATGGTTTGTAT			mmu-mir-6987-p5_1ss2TG	GGGGGACAGGGTGACAGG			hsa-miR-1290_1ss2GT	TTGATTTTTGGATCAGGGA			age-miR-93_L+1	CAAAGTGCTGTTCGTGCAGGTAG			hsa-miR-1290_R-1_1ss2GT	TTGATTTTTGGATCAGGG
pma-let-7d_R-3	TGAGGTAGTAGGTTGTAAA			mmu-mir-6236-p5_1ss17GA	AAAATGGATGGCGCTGAA			aca-miR-16a-5p_R+2	TAGCAGCACGTAAATATTGGTA			dre-miR-7147_R+1	TGTACCATGCTGGTAGCCAGTG			oan-miR-1357_L+1_1ss19CT	GATTATGAGATCTGAGGGTC			cfa-miR-99b	CACCCGTAGAACCGACCTTGCG			oni-miR-10926	ATCCCAGCGGTGCCTCCA
xla-let-7b-5p_R-4	TGAGGTAGTAGTTTGTGT			mmu-mir-6240-p5_1ss19GT	TCTGCCCAGTGCTCTGAAT			ssa-miR-16b-5p_1ss22GA	TAGCAGCACGTAAATATTGGTA			gmo-mir-7550-p3_1ss18AC	TCCGGCTCGAAGGACCACT			gga-mir-1692-p3_1ss2AC	GCAGTTGTAGCTCAGTTGG			aca-miR-101-3p_R+3	TACAGTACTGTGATAACTGAAAA			bta-miR-11980_L-1R-1_1ss4CG	GGGAACGGGCTTGGCGGA
oha-miR-1a-3p_R+1	TGGAATGTAAAGAAGTATGTACT			mmu-mir-6240-p3	TTTCTGCCCAGTGCTCTGA			mze-miR-18b_1ss21TA	TAAGGTGCATCTAGTGTAGTAG			oni-mir-7550-p5_2	TCCGGCTCGAAGGACCAT			hsa-mir-1973-p3_1ss6CT	GGTATTCTGACCGTGCAAAGGT			dre-miR-103_R+2	AGCAGCATTGTACAGGGCTATGAGT			bta-miR-11987_L-1R-1_1ss8TA	GAGGAAACTCTGGTGGAGG
asu-miR-2a-3p_R+1	TATCACAGCCAGCTTTGATGTGCT			bmo-mir-6497-p5_1ss7AG	CTTCGGGATAAGGATTGG			ccr-miR-19d_R+1	TGTGCAAACCCATGCAAAACTGAA			oni-miR-7550_L-1R+3	TCCGGCTCGAAGGACCATTT			mmu-mir-1983-p3_1ss21TC	TTCGAGCCTCACCTGGAGCAC			cte-miR-125_R+1_1ss5TG	TCCCGGAGACCCTAACTTGTGAA			bta-miR-11987_L-1R-2_1ss8TA	GAGGAAACTCTGGTGGAG
cte-miR-9-5p_R+1_1ss23AT	TCTTTGGTTATCTAGCTGTATGTT			bmo-mir-6497-p5_1ss19CT	AAGGATTGGCTCTGAGGAT			ola-miR-21_R+3	TAGCTTATCAGACTGGTGTTGGAA			oni-mir-7550-p5_1	ATCCGGCTCGAAGGACCAT			mmu-mir-1983-p3_1ss2GA	TAATGCCGAGGTTGTGAGTTCGA			ami-miR-125b-5p_R+1_1ss5TG	TCCCGGAGACCCTAACTTGTGAT			pma-let-7a_R+2	TGAGGTAGTAGGTTGTATAGTTAT
bmo-miR-14-3p_R+1	TCAGTCTTTTTCTCTCTCCTAT			mmu-mir-6987-p5_1ss2TG	GGGGGACAGGGTGACAGG			hsa-miR-21-5p_R+1	TAGCTTATCAGACTGATGTTGAC			oni-miR-7550	ATCCGGCTCGAAGGACCA			mmu-mir-1983-p5	ATGCCGAGGTTGTGAGTTC			bta-miR-127	TCGGATCCGTCTGAGCTTGGCT			oni-let-7b-2-p5_1ss9GA	GTTCGTACAGGGTGAGGTAG
cpo-miR-15b-5p_R-1_1ss21CA	TAGCAGCACATCATGATTTAA			dre-miR-7147_R+1	TGTACCATGCTGGTAGCCAGTG			mmu-miR-21c_R-2_1ss19CA	TAGCTTATCAGACTGGTAA			gmo-miR-7550-5p_L-1R+1	TCCGGCTCGAAGGACCAA			dre-miR-2188-5p_L+1_1ss9AG	AAAGGTCCGACCTCACATGTCC			oni-miR-130b-5p_R+1	ACTCTTTCCCTGTTGCACTACTT			api-let-7_R-1_1ss20GA	TGAGGTAGTTGGTTGTATAA
pma-miR-15a_R+1_1ss11TG	TAGCAGCACGGAATGGTTTGTAT			oni-mir-7550-p5_2	TCCGGCTCGAAGGACCAT			ami-miR-23a-3p_R+3	ATCACATTGCCAGGGATTTCCAAAT			gmo-miR-7550-5p_L+1_1ss2CA	AATCCGGCTCGAAGGACCA			bta-miR-2478_L-2R+1_1	ATCCCACTTCTGACACCAA			cgr-miR-130b-5p_R+1	ACTCTTTCCCTGTTGCACTACTT			dre-let-7j_R+2	TGAGGTAGTTGTTTGTACAGTTTT
aca-miR-16a-5p_R+2	TAGCAGCACGTAAATATTGGTA			oni-mir-7550-p5_1	ATCCGGCTCGAAGGACCAT			aca-miR-24-3p_R+1	TGGCTCAGTTCAGCAGGAACAGT			oni-mir-7550-p3_1ss19AT	TCCGGCTCGAAGGACCATT			bta-miR-2478_L-1_1ss2TA	AATCCCACTTCTGACACCA			dpe-miR-133_R+2	TTGGTCCCCTTCAACCAGCTGTTT			pma-let-7d_R-3	TGAGGTAGTAGGTTGTAAA
ssa-miR-16b-5p_1ss22GA	TAGCAGCACGTAAATATTGGTA			oni-miR-7550	ATCCGGCTCGAAGGACCA			cgr-miR-24-3p_1ss23GT	TGGCTCAGTTCAGCAGGAACAGT			oni-mir-7550-p5_1ss19AT	TCCGGCTCGAAGGACCATT			bta-miR-2478_L-2	ATCCCACTTCTGACACCA			aca-miR-144-3p	TACAGTATAGATGATGTACT			xla-let-7b-5p_R-4	TGAGGTAGTAGTTTGTGT
ola-miR-21_R+3	TAGCTTATCAGACTGGTGTTGGAA			gmo-miR-7550-5p_L-1R+1	TCCGGCTCGAAGGACCAA			dre-miR-26a-5p_R+1_1ss22TA	TTCAAGTAATCCAGGATAGGCAT			mmu-miR-8117_L-1R-1_1ss15GA	CTCGTGTGGAACAAAAGGG			bta-mir-2478-p5_1ss20GT	ATCCCACTTCTGACACCATT			pma-miR-144-3p_R-2_1ss10TG	TACAGTATAGATGATGTGCT			oha-miR-1a-3p_R+1	TGGAATGTAAAGAAGTATGTACT
hsa-miR-21-5p_R+1	TAGCTTATCAGACTGATGTTGAC			gmo-miR-7550-5p_L+1_1ss2CA	AATCCGGCTCGAAGGACCA			gmo-miR-26a-5p_R+1_1ss22TA	TTCAAGTAATCCAGGATAGGCAT			oni-miR-8159_R-1	TCAGTAACTGGAATCTGTCCCTG			bta-miR-2478_L-2R+1_3	ATCCCACTTCTGACACCAT			bta-miR-151-5p	TCGAGGAGCTCACAGTCTAGT			cpo-miR-15b-5p_R-1_1ss21CA	TAGCAGCACATCATGATTTAA
mmu-miR-21c_R-2_1ss19CA	TAGCTTATCAGACTGGTAA			oni-mir-7550-p3_1ss19AT	TCCGGCTCGAAGGACCATT			dre-miR-27b-3p_R+1_1ss11CT	TTCACAGTGGTTAAGTTCTGCAT			gmo-miR-8160a-5p_R+2	AGAATAATGCCAGCAGTCGGTCA			bta-miR-2478_L-2R+1_2	ATCCCACTTCTGACACCAC			aca-miR-191-5p_R-1	CAACGGAATCCCAAAAGCAGCT			pma-miR-15a_R+1_1ss11TG	TAGCAGCACGGAATGGTTTGTAT
ami-miR-23a-3p_R+3	ATCACATTGCCAGGGATTTCCAAAT			oni-mir-7550-p5_1ss19AT	TCCGGCTCGAAGGACCATT			dre-miR-27e_R+1_1ss22GT	TTCACAGTGGCTAAGTTCAGTTT			cfa-mir-8908d-3-p5_1ss15CA	TCCTCTGCAGGCCAAGCT			bmo-miR-2779_L-1_1ss2TA	AATCCGGCTCGAAGGACCA			ccr-miR-192_L+1	AATGACCTATGAATTGACAGCC			aca-miR-16a-5p_R+2	TAGCAGCACGTAAATATTGGTA
aca-miR-24-3p_R+1	TGGCTCAGTTCAGCAGGAACAGT			mmu-miR-8117_L-1R-1_1ss15GA	CTCGTGTGGAACAAAAGGG			aca-miR-30a-5p_R+4_1ss13CT	TGTAAACATCCTTGACTGGAAGCTTT			pal-mir-9226-p5_1ss4AG	TCAGGTCCCTGTTCGGGCGCCA			hsa-miR-3150b-5p_L-4_1ss9AC	CTCGCGGATCTCCCCAGC			ola-miR-192-3p_R-1_1ss21CA	CCTGTCAGTTCTGTAGGCCAAT			ssa-miR-16b-5p_1ss22GA	TAGCAGCACGTAAATATTGGTA
cgr-miR-24-3p_1ss23GT	TGGCTCAGTTCAGCAGGAACAGT			oni-miR-8159_R-1	TCAGTAACTGGAATCTGTCCCTG			aca-miR-30a-3p_R+1_1ss22CT	CTTTCAGTCGGATGTTTGCAGTT			efu-miR-9226_L-5R+1_1ss22GA	TCCCTGTTCGGGCGCCAT			sja-mir-3488-p3_1ss3TC	CTCAGTTGGTTAGAGCGCC			ola-miR-192-5p_L+2R-1	AATGACCTATGAATTGACAGCC			mze-miR-18b_1ss21TA	TAAGGTGCATCTAGTGTAGTAG
dre-miR-26a-5p_R+1_1ss22TA	TTCAAGTAATCCAGGATAGGCAT			cfa-mir-8908d-3-p5_1ss15CA	TCCTCTGCAGGCCAAGCT			asu-miR-50-5p_L-2R-1	ATATGTCTGGTATTCTTGGGT			pal-mir-9226-p5	TCAAGTCCCTGTTCGGGCGCCA			rno-mir-3570-p5_1ss5AG	TACAGTCAACGGTCGATGGTTT			ssa-miR-199a-3p_L+2	TCACAGTAGTCTGCACATTGGTT			ccr-miR-20a-5p_R+2	TAAAGTGCTTATAGTGCAGGTAGAA
gmo-miR-26a-5p_R+1_1ss22TA	TTCAAGTAATCCAGGATAGGCAT			efu-miR-9226_L-5R+1_1ss22GA	TCCCTGTTCGGGCGCCAT			pte-miR-71-3p	TCTCACTACCTTGTCTTTGACG			efu-miR-9226_L-4_1ss22GA	GTCCCTGTTCGGGCGCCA			ssc-mir-4335-p3_1ss3CG	TCGAGCCCCACGTTGGGCGCCA			ssa-miR-199a-3p_R+2	ACAGTAGTCTGCACATTGGTTTT			ola-miR-21_R+3	TAGCTTATCAGACTGGTGTTGGAA
dre-miR-27b-3p_R+1_1ss11CT	TTCACAGTGGTTAAGTTCTGCAT			pal-mir-9226-p5	TCAAGTCCCTGTTCGGGCGCCA			dre-miR-92a-3p_R+2	TATTGCACTTGTCCCGGCCTGTAA			efu-mir-9341-p3_1ss11GC	TGGCTAAGATCAAGTGTAG			hsa-miR-4448_R-2_1ss6CG	GGCTCGTTGGTCTAGGGG			aca-miR-206-3p_R+4	TGGAATGTAAGGAAGTGTGTGGTAT			hsa-miR-21-5p_R+1	TAGCTTATCAGACTGATGTTGAC
dre-miR-27e_R+1_1ss22GT	TTCACAGTGGCTAAGTTCAGTTT			efu-miR-9226_L-4_1ss22GA	GTCCCTGTTCGGGCGCCA			lva-miR-92a-3p_1ss22CG	TATTGCACTTGTCCCGGCCTAGT			efu-mir-9341-p5_1ss11GC	TGGCTAAGATCAAGTGTAG			hsa-miR-4454_L-2_1ss8AG	ATCCGGGTCACGGCACCA			dre-miR-206-3p_R+3	TGGAATGTAAGGAAGTGTGTGGTAT			mmu-miR-21c_R-2_1ss19CA	TAGCTTATCAGACTGGTAA
aca-miR-30a-5p_R+4_1ss13CT	TGTAAACATCCTTGACTGGAAGCTTT			oni-miR-10926	ATCCCAGCGGTGCCTCCA			csa-miR-92c_R-1_1ss9CT	TATTGCACTTGTCCCGGCCGA			hsa-miR-1290_R-1_1ss2GT	TTGATTTTTGGATCAGGG			mmu-miR-5106_R-4_1ss1AT	TGGTCTGTAGCTCAGTTGG			bmo-miR-210_R+3_1ss1TC	CTGTGCGTGTGACAGCGGCTATT			aca-miR-24-3p_R+1	TGGCTCAGTTCAGCAGGAACAGT
aca-miR-30a-3p_R+1_1ss22CT	CTTTCAGTCGGATGTTTGCAGTT			bta-miR-11980_L-1R-1_1ss4CG	GGGAACGGGCTTGGCGGA			cfa-miR-99b	CACCCGTAGAACCGACCTTGCG			efu-mir-9341-p3_1ss13GC	TTTGGCTAAGATCAAGTG			mmu-miR-5106_R-4_1ss1AG	GGGTCTGTAGCTCAGTTGG			cgr-miR-210-3p_1ss22AT	CTGTGCGTGTGACAGCGGCTGT			cgr-miR-24-3p_1ss23GT	TGGCTCAGTTCAGCAGGAACAGT
aca-miR-31-5p_R+2	AGGCAAGATGTTGGCATAGCTGA			bta-miR-11987_L-1R-1_1ss8TA	GAGGAAACTCTGGTGGAGG			aca-miR-101-3p_R+3	TACAGTACTGTGATAACTGAAAA			efu-mir-9341-p3_1ss12GC	TTGGCTAAGATCAAGTGTAG			mmu-miR-5106_L-4_1ss20CT	CTGTAGCTCAGTTGGTAGA			cli-miR-214-3p_L+1R+2	TACAGCAGGCACAGACAGGCAGTAG			dre-miR-26a-5p_R+1_1ss22TA	TTCAAGTAATCCAGGATAGGCAT
aae-miR-34-5p_R-1	TGGCAGTGTGGTTAGCTGGTT			bta-miR-11987_L-1R-2_1ss8TA	GAGGAAACTCTGGTGGAG			dre-miR-103_R+2	AGCAGCATTGTACAGGGCTATGAGT			oni-miR-10926	ATCCCAGCGGTGCCTCCA			mmu-miR-5106_L-1R-4	GGTCTGTAGCTCAGTTGG			ola-miR-214_L-1R+8	TACAGCAGGCACAGACAGGCAGAAAA			gmo-miR-26a-5p_R+1_1ss22TA	TTCAAGTAATCCAGGATAGGCAT
asu-miR-46-3p	TGTCATGGAGTTGCTCTCTTCA			pma-let-7a_R+2	TGAGGTAGTAGGTTGTATAGTTAT			cte-miR-125_R+1_1ss5TG	TCCCGGAGACCCTAACTTGTGAA			bta-miR-11980_L-1R-1_1ss4CG	GGGAACGGGCTTGGCGGA			mmu-mir-5108-p3_1ss3TG	GGGGGTAGAGCACTGGATG			bta-miR-320a_R-2	AAAAGCTGGGTTGAGAGGGC			dre-miR-27b-3p_R+1_1ss11CT	TTCACAGTGGTTAAGTTCTGCAT
asu-miR-57-5p_1ss24TG	TACCCTGTAGTACCGAGCTGTGTGT			oni-let-7b-2-p5_1ss9GA	GTTCGTACAGGGTGAGGTAG			ami-miR-125b-5p_R+1_1ss5TG	TCCCGGAGACCCTAACTTGTGAT			bta-miR-11987_L-1R-1_1ss8TA	GAGGAAACTCTGGTGGAGG			mmu-miR-5110_L-5R-2_1ss6AT	TGGTAGAGGGTGGTGGAA			bta-miR-378	ACTGGACTTGGAGTCAGAAGGC			dre-miR-27e_R+1_1ss22GT	TTCACAGTGGCTAAGTTCAGTTT
asu-miR-86-5p	TAAGTGAATGCTTTGCCACAGTCT			dre-let-7j_R+2	TGAGGTAGTTGTTTGTACAGTTTT			cgr-miR-125a-5p_R-2	TCCCTGAGACCCTTTAACCTGT			bta-miR-11987_L-1R-2_1ss8TA	GAGGAAACTCTGGTGGAG			mmu-miR-5119_L+1R-2	TCATCTCATCCTGGGGCT			mmu-miR-434-3p	TTTGAACCATCACTCGACTCCT			aca-miR-30a-5p_R+4_1ss13CT	TGTAAACATCCTTGACTGGAAGCTTT
ame-miR-87-3p_R+2	GTGAGCAAAGTTTCAGGTGTGG			pma-let-7d_R-3	TGAGGTAGTAGGTTGTAAA			xtr-miR-126-3p_L-1R+3	CGTACCGTGAGTAATAATGCCCA			pma-let-7a_R+2	TGAGGTAGTAGGTTGTATAGTTAT			mmu-miR-5119_R-1_1ss5TA	CATCACATCCTGGGGCTG			cli-miR-451-5p_R-2_1ss21TA	AAACCGTTACCATTACTGTGA			aca-miR-30a-3p_R+1_1ss22CT	CTTTCAGTCGGATGTTTGCAGTT
dre-miR-92a-3p_R+2	TATTGCACTTGTCCCGGCCTGTAA			oha-miR-1a-3p_R+1	TGGAATGTAAAGAAGTATGTACT			bta-miR-127	TCGGATCCGTCTGAGCTTGGCT			oni-let-7b-2-p5_1ss9GA	GTTCGTACAGGGTGAGGTAG			mmu-miR-5119_R-1	CATCTCATCCTGGGGCTG			aca-miR-451-5p_R+2	AAACCGTTACCATTACTGAGTTAA			dre-miR-92a-3p_R+2	TATTGCACTTGTCCCGGCCTGTAA
lva-miR-92a-3p_1ss22CG	TATTGCACTTGTCCCGGCCTAGT			bmo-miR-14-3p_R+1	TCAGTCTTTTTCTCTCTCCTAT			dpe-miR-133_R+2	TTGGTCCCCTTCAACCAGCTGTTT			dre-let-7j_R+2	TGAGGTAGTTGTTTGTACAGTTTT			mmu-mir-5119-p3_1ss1GC	CTCATCTCATCCTGGGGCT			aca-miR-456_R+2	CAGGCTGGTTAGATGGTTGTCTT			lva-miR-92a-3p_1ss22CG	TATTGCACTTGTCCCGGCCTAGT
csa-miR-92c_R-1_1ss9CT	TATTGCACTTGTCCCGGCCGA			pma-miR-15a_R+1_1ss11TG	TAGCAGCACGGAATGGTTTGTAT			ami-miR-142-3p_L-3R+2	AGTGTTTCCTACTTTATGGAGT			pma-let-7d_R-3	TGAGGTAGTAGGTTGTAAA			mmu-miR-5124a_L-1R-1_1ss5CA	GTCAAGTGACTAAGAGCA			ola-miR-460-5p_R+2	CCTGCATTGTACACACTGTGAA			csa-miR-92c_R-1_1ss9CT	TATTGCACTTGTCCCGGCCGA
age-miR-93_L+1	CAAAGTGCTGTTCGTGCAGGTAG			aca-miR-16a-5p_R+2	TAGCAGCACGTAAATATTGGTA			aca-miR-144-3p	TACAGTATAGATGATGTACT			xla-let-7b-5p_R-4	TGAGGTAGTAGTTTGTGT			mmu-mir-6236-p3_1ss2CG	TGAACTAGCCCTGAAAAT			bta-miR-486	TCCTGTACTGAGCTGCCCCGAG			age-miR-93_L+1	CAAAGTGCTGTTCGTGCAGGTAG
cfa-miR-99b	CACCCGTAGAACCGACCTTGCG			ssa-miR-16b-5p_1ss22GA	TAGCAGCACGTAAATATTGGTA			aca-miR-191-5p_R-1	CAACGGAATCCCAAAAGCAGCT			oha-miR-1a-3p_R+1	TGGAATGTAAAGAAGTATGTACT			mmu-mir-6236-p3	ATCAACTAGCCCTGAAAA			cfa-miR-486_R+1	TCCTGTACTGAGCTGCCCCGAG			cfa-miR-99b	CACCCGTAGAACCGACCTTGCG
aca-miR-101-3p_R+3	TACAGTACTGTGATAACTGAAAA			ccr-miR-20a-5p_R+2	TAAAGTGCTTATAGTGCAGGTAGAA			ccr-miR-192_L+1	AATGACCTATGAATTGACAGCC			cte-miR-9-5p_R+1_1ss23AT	TCTTTGGTTATCTAGCTGTATGTT			mmu-mir-6240-p5_1ss19GT	TCTGCCCAGTGCTCTGAAT			ggo-miR-515-5p_R-1	TTCTCCAAAAGAAAGCACTTTCT			aca-miR-101-3p_R+3	TACAGTACTGTGATAACTGAAAA
dre-miR-103_R+2	AGCAGCATTGTACAGGGCTATGAGT			ola-miR-21_R+3	TAGCTTATCAGACTGGTGTTGGAA			ola-miR-192-3p_R-1_1ss21CA	CCTGTCAGTTCTGTAGGCCAAT			pma-miR-15a_R+1_1ss11TG	TAGCAGCACGGAATGGTTTGTAT			mmu-mir-6240-p3	TTTCTGCCCAGTGCTCTGA			ggo-miR-516a_R-1	TTCTCGAGGAAAGAAGCACTTT			dre-miR-103_R+2	AGCAGCATTGTACAGGGCTATGAGT
cte-miR-125_R+1_1ss5TG	TCCCGGAGACCCTAACTTGTGAA			hsa-miR-21-5p_R+1	TAGCTTATCAGACTGATGTTGAC			ola-miR-192-5p_L+2R-1	AATGACCTATGAATTGACAGCC			aca-miR-16a-5p_R+2	TAGCAGCACGTAAATATTGGTA			mmu-miR-6412_R-2_1ss15AT	TCGAAACCATCCTCTGCTAC			ggo-miR-517c_R+1	ATCGTGCATCCCTTTAGAGTGT			cte-miR-125_R+1_1ss5TG	TCCCGGAGACCCTAACTTGTGAA
ami-miR-125b-5p_R+1_1ss5TG	TCCCGGAGACCCTAACTTGTGAT			mmu-miR-21c_R-2_1ss19CA	TAGCTTATCAGACTGGTAA			ssa-miR-199a-3p_R+2	ACAGTAGTCTGCACATTGGTTTT			ssa-miR-16b-5p_1ss22GA	TAGCAGCACGTAAATATTGGTA			bmo-mir-6497-p5_1ss7AG	CTTCGGGATAAGGATTGG			hsa-miR-520a-3p	AAAGTGCTTCCCTTTGGACTGT			ami-miR-125b-5p_R+1_1ss5TG	TCCCGGAGACCCTAACTTGTGAT
cgr-miR-125a-5p_R-2	TCCCTGAGACCCTTTAACCTGT			ami-miR-23a-3p_R+3	ATCACATTGCCAGGGATTTCCAAAT			aca-miR-203-3p_L-1R+2	TGAAATGTTTAGGACCACTTGTT			mze-miR-18b_1ss21TA	TAAGGTGCATCTAGTGTAGTAG			bmo-mir-6497-p5_1ss19CT	AAGGATTGGCTCTGAGGAT			bta-miR-1246_L-2R+1	TGGATTTTTGGAGCAGGG			cgr-miR-125a-5p_R-2	TCCCTGAGACCCTTTAACCTGT
xtr-miR-126-3p_L-1R+3	CGTACCGTGAGTAATAATGCCCA			aca-miR-24-3p_R+1	TGGCTCAGTTCAGCAGGAACAGT			aca-miR-206-3p_R+4	TGGAATGTAAGGAAGTGTGTGGTAT			ccr-miR-19d_R+1	TGTGCAAACCCATGCAAAACTGAA			hsa-mir-6516-p3_1ss3AT	TGTTCATGTATGATACTGCA			hsa-miR-1290_R-1_1ss13TG	TGGATTTTTGGAGCAGGG			bta-miR-127	TCGGATCCGTCTGAGCTTGGCT
bta-miR-127	TCGGATCCGTCTGAGCTTGGCT			cgr-miR-24-3p_1ss23GT	TGGCTCAGTTCAGCAGGAACAGT			dre-miR-206-3p_R+3	TGGAATGTAAGGAAGTGTGTGGTAT			ola-miR-21_R+3	TAGCTTATCAGACTGGTGTTGGAA			dre-miR-7147_R+1	TGTACCATGCTGGTAGCCAGTG			cja-miR-1323	TCAAAACTGAGGGGCATTTTCT			pbv-miR-128-3p_R+3	TCACAGTGAACCGGTCTCTTTTAT
pbv-miR-128-3p_R+3	TCACAGTGAACCGGTCTCTTTTAT			dre-miR-26a-5p_R+1_1ss22TA	TTCAAGTAATCCAGGATAGGCAT			bmo-miR-210_R+3_1ss1TC	CTGTGCGTGTGACAGCGGCTATT			hsa-miR-21-5p_R+1	TAGCTTATCAGACTGATGTTGAC			gga-mir-7447-p5_1ss1TC	CCTGAGACCACCTGAGCA			oan-miR-1386_1ss10GA	CTCCTGGCTAGCTCGCCA			dpe-miR-133_R+2	TTGGTCCCCTTCAACCAGCTGTTT
dpe-miR-133_R+2	TTGGTCCCCTTCAACCAGCTGTTT			gmo-miR-26a-5p_R+1_1ss22TA	TTCAAGTAATCCAGGATAGGCAT			cgr-miR-210-3p_1ss22AT	CTGTGCGTGTGACAGCGGCTGT			mmu-miR-21c_R-2_1ss19CA	TAGCTTATCAGACTGGTAA			oni-mir-7550-p5_2	TCCGGCTCGAAGGACCAT			gmo-miR-2188-5p_R+3	AAGGTCCAACCTCACATGTCCTTTA			aca-miR-144-3p	TACAGTATAGATGATGTACT
aca-miR-144-3p	TACAGTATAGATGATGTACT			dre-miR-27b-3p_R+1_1ss11CT	TTCACAGTGGTTAAGTTCTGCAT			cli-miR-214-3p_L+1R+2	TACAGCAGGCACAGACAGGCAGTAG			ami-miR-23a-3p_R+3	ATCACATTGCCAGGGATTTCCAAAT			oni-miR-7550_L-1R+3	TCCGGCTCGAAGGACCATTT			gmo-miR-2188-3p_1ss14AG	GCTGTGTGGGGTCGGACCTAT			pma-miR-144-3p_R-2_1ss10TG	TACAGTATAGATGATGTGCT
bta-miR-151-5p	TCGAGGAGCTCACAGTCTAGT			dre-miR-27e_R+1_1ss22GT	TTCACAGTGGCTAAGTTCAGTTT			ola-miR-214_L-1R+8	TACAGCAGGCACAGACAGGCAGAAAA			aca-miR-24-3p_R+1	TGGCTCAGTTCAGCAGGAACAGT			oni-mir-7550-p5_1	ATCCGGCTCGAAGGACCAT			bta-miR-2478_L+2	TCGTATCCCACTTCTGACACCA			oan-miR-145-5p_R+1	GTCCAGTTTTCCCAGGAATA
aca-miR-184-3p_R+1	TGGACGGAGAACTGATAAGGGTT			aca-miR-30a-5p_R+4_1ss13CT	TGTAAACATCCTTGACTGGAAGCTTT			ami-miR-223-5p_L-1R+1	GTGTATTTGACAAGCTGAGTTTT			cgr-miR-24-3p_1ss23GT	TGGCTCAGTTCAGCAGGAACAGT			oni-miR-7550	ATCCGGCTCGAAGGACCA			mmu-miR-3964_L+1_1ss6GA	CATAAAGTAGAAAGCACTAAA			bta-miR-146b	TGAGAACTGAATTCCATAGGCTGT
aae-miR-190_R-1	AGATATGTTTGATATTCTTGGTT			aca-miR-30a-3p_R+1_1ss22CT	CTTTCAGTCGGATGTTTGCAGTT			gga-miR-223_R+2_2ss4CA21CT	TGTAAGTTTGTCAAATACCCTAT			dre-miR-26a-5p_R+1_1ss22TA	TTCAAGTAATCCAGGATAGGCAT			gmo-miR-7550-5p_L-1R+1	TCCGGCTCGAAGGACCAA			cin-miR-4171-5p_R-1_1ss15AT	TGACTCTCTTAAGGTAGCC			cgr-miR-146b-5p_R+1	TGAGAACTGAATTCCATAGGCTGT
aca-miR-191-5p_R-1	CAACGGAATCCCAAAAGCAGCT			dre-miR-92a-3p_R+2	TATTGCACTTGTCCCGGCCTGTAA			aae-miR-276-3p_R+1	TAGGAACTTCATACCGTGCTCT			gmo-miR-26a-5p_R+1_1ss22TA	TTCAAGTAATCCAGGATAGGCAT			gmo-miR-7550-5p_L+1_1ss2CA	AATCCGGCTCGAAGGACCA			hsa-miR-4286_R+1	ACCCCACTCCTGGTACCA			cli-miR-148b-3p_R-1	TCAGTGCATCACAGAACTTGG
ccr-miR-192_L+1	AATGACCTATGAATTGACAGCC			lva-miR-92a-3p_1ss22CG	TATTGCACTTGTCCCGGCCTAGT			bta-miR-320a_R-2	AAAAGCTGGGTTGAGAGGGC			dre-miR-27b-3p_R+1_1ss11CT	TTCACAGTGGTTAAGTTCTGCAT			oni-mir-7550-p3_1ss19AT	TCCGGCTCGAAGGACCATT			mmu-miR-5100_1ss21TC	TCGAATCCCAGCGGTGCCTCC			bta-miR-151-5p	TCGAGGAGCTCACAGTCTAGT
ola-miR-192-5p_L+2R-1	AATGACCTATGAATTGACAGCC			csa-miR-92c_R-1_1ss9CT	TATTGCACTTGTCCCGGCCGA			mmu-miR-434-3p	TTTGAACCATCACTCGACTCCT			dre-miR-27e_R+1_1ss22GT	TTCACAGTGGCTAAGTTCAGTTT			oni-mir-7550-p5_1ss19AT	TCCGGCTCGAAGGACCATT			mmu-miR-5106_R-3_1ss1AG	GGGTCTGTAGCTCAGTTGGC			aca-miR-181b_R+4	AACATTCATTGCTGTCGGTGGGTTAT
bdo-miR-193_L-1R+1	TGGGATTTTTTAGATCAGCAGT			age-miR-93_L+1	CAAAGTGCTGTTCGTGCAGGTAG			cli-miR-451-5p_R-2_1ss21TA	AAACCGTTACCATTACTGTGA			aca-miR-30a-5p_R+4_1ss13CT	TGTAAACATCCTTGACTGGAAGCTTT			mmu-miR-8117_L-1R-1_1ss15GA	CTCGTGTGGAACAAAAGGG			mmu-miR-5119_1ss19GT	CATCTCATCCTGGGGCTGT			aca-miR-184-3p_R+1	TGGACGGAGAACTGATAAGGGTT
ssa-miR-199a-3p_L+2	TCACAGTAGTCTGCACATTGGTT			cfa-miR-99b	CACCCGTAGAACCGACCTTGCG			dre-miR-455-2-5p_1ss18AG	GTATGTGCCCTTGGACTGCATT			aca-miR-30a-3p_R+1_1ss22CT	CTTTCAGTCGGATGTTTGCAGTT			oni-miR-8159_R-1	TCAGTAACTGGAATCTGTCCCTG			mmu-miR-5124a_L-1_1ss5CA	GTCAAGTGACTAAGAGCAT			bta-miR-185	TGGAGAGAAAGGCAGTTCCTGA
ssa-miR-199a-3p_R+2	ACAGTAGTCTGCACATTGGTTTT			aca-miR-101-3p_R+3	TACAGTACTGTGATAACTGAAAA			aca-miR-456_R+2	CAGGCTGGTTAGATGGTTGTCTT			dre-miR-92a-3p_R+2	TATTGCACTTGTCCCGGCCTGTAA			efu-miR-9226_L-5R+1_1ss22GA	TCCCTGTTCGGGCGCCAT			mmu-miR-6239_R-2_1ss6TG	TAGCGGTGGATCACTCGG			cgr-miR-185-5p	TGGAGAGAAAGGCAGTTCCTGA
aca-miR-203-3p_L-1R+2	TGAAATGTTTAGGACCACTTGTT			dre-miR-103_R+2	AGCAGCATTGTACAGGGCTATGAGT			bta-miR-486	TCCTGTACTGAGCTGCCCCGAG			lva-miR-92a-3p_1ss22CG	TATTGCACTTGTCCCGGCCTAGT			pal-mir-9226-p5	TCAAGTCCCTGTTCGGGCGCCA			gmo-miR-7132a-5p_R+2	GACTTGGTCAAAGCTCCTCAGTT			aca-miR-191-5p_R-1	CAACGGAATCCCAAAAGCAGCT
aca-miR-206-3p_R+4	TGGAATGTAAGGAAGTGTGTGGTAT			cte-miR-125_R+1_1ss5TG	TCCCGGAGACCCTAACTTGTGAA			cfa-miR-486_R+1	TCCTGTACTGAGCTGCCCCGAG			csa-miR-92c_R-1_1ss9CT	TATTGCACTTGTCCCGGCCGA			efu-miR-9226_L-4_1ss22GA	GTCCCTGTTCGGGCGCCA			ipu-miR-7551_1ss19GA	GGGGCCTGAGTCCTTCTGA			ola-miR-192-3p_R-1_1ss21CA	CCTGTCAGTTCTGTAGGCCAAT
dre-miR-206-3p_R+3	TGGAATGTAAGGAAGTGTGTGGTAT			ami-miR-125b-5p_R+1_1ss5TG	TCCCGGAGACCCTAACTTGTGAT			oan-miR-1386_1ss10GA	CTCCTGGCTAGCTCGCCA			sha-miR-92a_L+2R+4	AATATTGCACTTGTCCCGGCCTGT			efu-mir-9341-p5_1ss3TC	ATCGCTTCTCGGCCTTTTGGC			hsa-miR-7977_1ss6AG	TTCCCGGCCAACGCACCA			bta-miR-197_R+1	TTCACCACCTTCTCCACCCAGCT
bmo-miR-210_R+3_1ss1TC	CTGTGCGTGTGACAGCGGCTATT			cgr-miR-125a-5p_R-2	TCCCTGAGACCCTTTAACCTGT			gmo-miR-2188-3p_1ss14AG	GCTGTGTGGGGTCGGACCTAT			cfa-miR-99b	CACCCGTAGAACCGACCTTGCG			efu-mir-9341-p3_1ss11GC	TGGCTAAGATCAAGTGTAG			bta-miR-8549_L+1R+5_1ss14GT	TGAGGTAGTAGGTTGTATAGTAA			ssa-miR-199a-3p_R+2	ACAGTAGTCTGCACATTGGTTTT
cgr-miR-210-3p_1ss22AT	CTGTGCGTGTGACAGCGGCTGT			xtr-miR-126-3p_L-1R+3	CGTACCGTGAGTAATAATGCCCA			bta-miR-2478_L+2	TCGTATCCCACTTCTGACACCA			aca-miR-101-3p_R+3	TACAGTACTGTGATAACTGAAAA			efu-mir-9341-p5_1ss11GC	TGGCTAAGATCAAGTGTAG			pal-miR-9993b-3p	ATCTCGCTGGGGCCTCCA			aca-miR-200b-3p_R+3	TAATACTGCCTGGTAATGATGATTT
cli-miR-214-3p_L+1R+2	TACAGCAGGCACAGACAGGCAGTAG			bta-miR-127	TCGGATCCGTCTGAGCTTGGCT			mmu-miR-3964_L+1_1ss6GA	CATAAAGTAGAAAGCACTAAA			cin-miR-101_R-2_1ss17AC	TACAGTACTGTGATAACTAT			hsa-miR-1290_R-1_1ss2GT	TTGATTTTTGGATCAGGG			pal-miR-9995-3p	ATCTCGGTGGAACCTCCA			aca-miR-203-3p_L-1R+2	TGAAATGTTTAGGACCACTTGTT
ola-miR-214_L-1R+8	TACAGCAGGCACAGACAGGCAGAAAA			pbv-miR-128-3p_R+3	TCACAGTGAACCGGTCTCTTTTAT			cin-miR-4171-5p_R-1_1ss15AT	TGACTCTCTTAAGGTAGCC			dre-miR-103_R+2	AGCAGCATTGTACAGGGCTATGAGT			efu-mir-9341-p3_1ss19GC	CGGCCTTTTGGCTAAGATCAAGTGTA			oni-miR-10926_1ss9GA	ATCCCAGCAGTGCCTCCA			pma-miR-204-5p_R+2_2	TTCCCTTTGTCATCCTATGCCTTT
pma-miR-221_R+1_1ss22CA	AGCTACATTGTCTGCTGGGTTAA			dpe-miR-133_R+2	TTGGTCCCCTTCAACCAGCTGTTT			hsa-miR-4286_R+1	ACCCCACTCCTGGTACCA			cte-miR-125_R+1_1ss5TG	TCCCGGAGACCCTAACTTGTGAA			pbv-mir-9651-p5_2	AAGACTATACTTTCAGGGATC			oni-miR-10955_L-1_1ss10TC	TCCCCGTACGGGCCACCA			aca-miR-206-3p_R+4	TGGAATGTAAGGAAGTGTGTGGTAT
ami-miR-223-5p_L-1R+1	GTGTATTTGACAAGCTGAGTTTT			dre-miR-141-3p	TAACACTGTCTGGTAACGATGC			hsa-miR-4671-5p_R-3_1ss10TG	ACCGAAGACGGTGCGCTAA			ami-miR-125b-5p_R+1_1ss5TG	TCCCGGAGACCCTAACTTGTGAT			pbv-mir-9651-p3_1ss5TC	AGTACCTAACTGGAGAAATG			gmo-miR-11202-5p_1ss12AG	TTCCGGTTCGAGGGACCA			dre-miR-206-3p_R+3	TGGAATGTAAGGAAGTGTGTGGTAT
asu-miR-228-5p	AATGGCACTAGATGAATTCACGG			aca-miR-144-3p	TACAGTATAGATGATGTACT			mmu-miR-5119_1ss19GT	CATCTCATCCTGGGGCTGT			xtr-miR-126-3p_L-1R+3	CGTACCGTGAGTAATAATGCCCA			pbv-mir-9651-p5_1	AAGACTATACTTTCAGGGAT			gmo-miR-11213-5p_1ss6AT	TATGATCCTTGCACTGGAAGA			bmo-miR-210_R+3_1ss1TC	CTGTGCGTGTGACAGCGGCTATT
asu-miR-252-5p	CTAAGTAGTAGTGCCGCAGGTAA			aca-miR-181b_R+4	AACATTCATTGCTGTCGGTGGGTTAT			mmu-miR-5124a_L-1_1ss5CA	GTCAAGTGACTAAGAGCAT			bta-miR-127	TCGGATCCGTCTGAGCTTGGCT			pbv-mir-9651-p5_4	AAGACTATACTTTCAGGGATCAT			bta-miR-11977_1ss3TG	TGGCTCAGTTCAGCAGGAAG			cli-miR-214-3p_L+1R+2	TACAGCAGGCACAGACAGGCAGTAG
dan-miR-274_L-1R-4	TTTGTGACCGACACTAACGGG			bta-miR-185	TGGAGAGAAAGGCAGTTCCTGA			mml-miR-6134_R+4_1ss18GT	TGAGGTAGTAGGATGTATAGTTA			pbv-miR-128-3p_R+3	TCACAGTGAACCGGTCTCTTTTAT			oni-miR-10926	ATCCCAGCGGTGCCTCCA			tca-let-7-5p_R+3	TGAGGTAGTAGGTTGTATAGTAA			ola-miR-214_L-1R+8	TACAGCAGGCACAGACAGGCAGAAAA
aae-miR-275-3p_R+3	TCAGGTACCTGAAGTAGCGCGCG			cgr-miR-185-5p	TGGAGAGAAAGGCAGTTCCTGA			mmu-miR-6239_R-2_1ss6TG	TAGCGGTGGATCACTCGG			oan-miR-130c-3p_L-1R-3_1ss14AT	AGTGCAATGGTATAAGGG			bta-miR-11980_L-1R-1_1ss4CG	GGGAACGGGCTTGGCGGA			ccr-let-7j_R+2	TGAGGTAGTTGTTTGTACAGTTGT			aae-miR-276-3p_R+1	TAGGAACTTCATACCGTGCTCT
aae-miR-276-3p_R+1	TAGGAACTTCATACCGTGCTCT			aca-miR-191-5p_R-1	CAACGGAATCCCAAAAGCAGCT			gmo-miR-7132a-5p_R+2	GACTTGGTCAAAGCTCCTCAGTT			dpe-miR-133_R+2	TTGGTCCCCTTCAACCAGCTGTTT			bta-miR-11987_L-1R-1_1ss8TA	GAGGAAACTCTGGTGGAGG			mmu-let-7j_1ss8TG	TGAGGTAGTAGTTTGTGCTGTTAT			bta-miR-320a_R-2	AAAAGCTGGGTTGAGAGGGC
dqu-miR-277-3p	TAAATGCACTATCTGGTACGACA			ccr-miR-192_L+1	AATGACCTATGAATTGACAGCC			ipu-miR-7551_1ss19GA	GGGGCCTGAGTCCTTCTGA			pma-miR-140_R+4	CAGTGGTTTTACCCTATGGTAGTTTT			bta-miR-11987_L-1R-2_1ss8TA	GAGGAAACTCTGGTGGAG							bta-miR-378	ACTGGACTTGGAGTCAGAAGGC
aae-miR-279_R-1_1ss21AC	TGACTAGATCCACACTCATTC			ola-miR-192-3p_R-1_1ss21CA	CCTGTCAGTTCTGTAGGCCAAT			hsa-miR-7977_1ss6AG	TTCCCGGCCAACGCACCA			aca-miR-144-3p	TACAGTATAGATGATGTACT			pma-let-7a_R+2	TGAGGTAGTAGGTTGTATAGTTAT							mmu-miR-434-3p	TTTGAACCATCACTCGACTCCT
aae-miR-317_R+1	TGAACACAGCTGGTGGTATCTC			ola-miR-192-5p_L+2R-1	AATGACCTATGAATTGACAGCC			bta-miR-8549_L+1R+5_1ss14GT	TGAGGTAGTAGGTTGTATAGTAA			aca-miR-181b_R+4	AACATTCATTGCTGTCGGTGGGTTAT			oni-let-7b-2-p5_1ss9GA	GTTCGTACAGGGTGAGGTAG							cli-miR-451-5p_R-2_1ss21TA	AAACCGTTACCATTACTGTGA
bta-miR-320a_R-2	AAAAGCTGGGTTGAGAGGGC			cja-miR-194_R+2	TGTAACAGCAACTCCATGTGGACC			pal-miR-9993b-3p	ATCTCGCTGGGGCCTCCA			aca-miR-191-5p_R-1	CAACGGAATCCCAAAAGCAGCT			api-let-7_R-1_1ss20GA	TGAGGTAGTTGGTTGTATAA							aca-miR-451-5p_R+2	AAACCGTTACCATTACTGAGTTAA
bta-miR-328_R+1	CTGGCCCTCTCTGCCCTTCCGTA			ssa-miR-199a-3p_L+2	TCACAGTAGTCTGCACATTGGTT			pal-miR-9995-3p	ATCTCGGTGGAACCTCCA			ccr-miR-192_L+1	AATGACCTATGAATTGACAGCC			dre-let-7j_R+2	TGAGGTAGTTGTTTGTACAGTTTT							aca-miR-456_R+2	CAGGCTGGTTAGATGGTTGTCTT
bta-miR-361	TTATCAGAATCTCCAGGGGTAC			ssa-miR-199a-3p_R+2	ACAGTAGTCTGCACATTGGTTTT			oni-miR-10955_L-1_1ss10TC	TCCCCGTACGGGCCACCA			ola-miR-192-5p_L+2R-1	AATGACCTATGAATTGACAGCC			pma-let-7d_R-3	TGAGGTAGTAGGTTGTAAA							dre-miR-462_R+4	TAACGGAACCCATAATGCAGCTGTTT
chi-miR-361-5p	TTATCAGAATCTCCAGGGGTAC			aca-miR-200b-3p_R+3	TAATACTGCCTGGTAATGATGATTT			gmo-miR-11202-5p_1ss12AG	TTCCGGTTCGAGGGACCA			ssa-miR-199a-3p_R+2	ACAGTAGTCTGCACATTGGTTTT			xla-let-7b-5p_R-4	TGAGGTAGTAGTTTGTGT							bta-miR-486	TCCTGTACTGAGCTGCCCCGAG
mmu-miR-434-3p	TTTGAACCATCACTCGACTCCT			aca-miR-203-3p_L-1R+2	TGAAATGTTTAGGACCACTTGTT			gmo-miR-11213-5p_1ss6AT	TATGATCCTTGCACTGGAAGA			aca-miR-206-3p_R+4	TGGAATGTAAGGAAGTGTGTGGTAT			oha-miR-1a-3p_R+1	TGGAATGTAAAGAAGTATGTACT							cfa-miR-486_R+1	TCCTGTACTGAGCTGCCCCGAG
cli-miR-451-5p_R-2_1ss21TA	AAACCGTTACCATTACTGTGA			aca-miR-206-3p_R+4	TGGAATGTAAGGAAGTGTGTGGTAT			aca-let-7e-5p_L+2	TCTGAGGTAGTAGATTGAATAGTT			dre-miR-206-3p_R+3	TGGAATGTAAGGAAGTGTGTGGTAT			odi-miR-7_R+3	TGGAAGACTAGTGATTTTGTTGAGT							ggo-miR-516a_R-1	TTCTCGAGGAAAGAAGCACTTT
aca-miR-451-5p_R+2	AAACCGTTACCATTACTGAGTTAA			dre-miR-206-3p_R+3	TGGAATGTAAGGAAGTGTGTGGTAT			tca-let-7-5p_R+3	TGAGGTAGTAGGTTGTATAGTAA			bmo-miR-210_R+3_1ss1TC	CTGTGCGTGTGACAGCGGCTATT			cpo-miR-15b-5p_R-1_1ss21CA	TAGCAGCACATCATGATTTAA							cja-miR-1323	TCAAAACTGAGGGGCATTTTCT
aca-miR-456_R+2	CAGGCTGGTTAGATGGTTGTCTT			bmo-miR-210_R+3_1ss1TC	CTGTGCGTGTGACAGCGGCTATT			ccr-let-7j_R+2	TGAGGTAGTTGTTTGTACAGTTGT			cgr-miR-210-3p_1ss22AT	CTGTGCGTGTGACAGCGGCTGT			pma-miR-15a_R+1_1ss11TG	TAGCAGCACGGAATGGTTTGTAT							aca-miR-1788-3p_R+2	CAGGCAGCTAAAGCAAGTCTGTT
bta-miR-484_R+1	TCAGGCTCAGTCCCCTCCCGATT			cgr-miR-210-3p_1ss22AT	CTGTGCGTGTGACAGCGGCTGT			mmu-let-7j_1ss8TG	TGAGGTAGTAGTTTGTGCTGTTAT			cli-miR-214-3p_L+1R+2	TACAGCAGGCACAGACAGGCAGTAG			aca-miR-16a-5p_R+2	TAGCAGCACGTAAATATTGGTA							mmu-miR-1960_L-2R-1_1ss12AC	AGTGCTGTTCGAAGAGGGC
bta-miR-486	TCCTGTACTGAGCTGCCCCGAG			cli-miR-214-3p_L+1R+2	TACAGCAGGCACAGACAGGCAGTAG			pmi-let-7-5p_R-2_1ss10CT	TGAGGTAGTTGGTTGTAAA			ola-miR-214_L-1R+8	TACAGCAGGCACAGACAGGCAGAAAA			ssa-miR-16b-5p_1ss22GA	TAGCAGCACGTAAATATTGGTA							gmo-miR-2188-5p_R+3	AAGGTCCAACCTCACATGTCCTTTA
cfa-miR-486_R+1	TCCTGTACTGAGCTGCCCCGAG			ola-miR-214_L-1R+8	TACAGCAGGCACAGACAGGCAGAAAA							ami-miR-223-5p_L-1R+1	GTGTATTTGACAAGCTGAGTTTT			mze-miR-18b_1ss21TA	TAAGGTGCATCTAGTGTAGTAG							gmo-miR-2188-3p_1ss14AG	GCTGTGTGGGGTCGGACCTAT
oha-miR-499-3p_R+2	AACATCACTTTAAGTCTGTGCTTT			pma-miR-221_R+1_1ss22CA	AGCTACATTGTCTGCTGGGTTAA							aae-miR-276-3p_R+1	TAGGAACTTCATACCGTGCTCT			dre-miR-19c-3p_R-1	TGTGCAAATCCATGCAAAACTC							bta-miR-2478_L+2	TCGTATCCCACTTCTGACACCA
asu-miR-750-3p_1ss22GC	CCAGATCTATTACTTCCAACTCA			aca-miR-338-3p_R+2	TCCAGCATCAGTGATTTTGTTAA							bta-miR-320a_R-2	AAAAGCTGGGTTGAGAGGGC			ccr-miR-20a-5p_R+2	TAAAGTGCTTATAGTGCAGGTAGAA							mmu-miR-3964_L+1_1ss6GA	CATAAAGTAGAAAGCACTAAA
cgr-miR-1260_R+3	ATCCCACCGCTGCCACCATAT			aca-miR-375-3p_R+2	TTTGTTCGTTCGGCTCGCGTTAGT							mmu-miR-434-3p	TTTGAACCATCACTCGACTCCT			ola-miR-21_R+3	TAGCTTATCAGACTGGTGTTGGAA							cin-miR-4171-5p_R-1_1ss15AT	TGACTCTCTTAAGGTAGCC
gmo-miR-2188-5p_R+3	AAGGTCCAACCTCACATGTCCTTTA			bta-miR-423-3p_L-1	AGCTCGGTCTGAGGCCCCTCAGT							cli-miR-451-5p_R-2_1ss21TA	AAACCGTTACCATTACTGTGA			hsa-miR-21-5p_R+1	TAGCTTATCAGACTGATGTTGAC							hsa-miR-4286_R+1	ACCCCACTCCTGGTACCA
gmo-miR-2188-3p_1ss14AG	GCTGTGTGGGGTCGGACCTAT			bta-miR-424-5p	CAGCAGCAATTCATGTTTTGA							aca-miR-451-5p_R+2	AAACCGTTACCATTACTGAGTTAA			mmu-miR-21c_R-2_1ss19CA	TAGCTTATCAGACTGGTAA							mmu-miR-5106_R-3_1ss1AG	GGGTCTGTAGCTCAGTTGGC
bta-miR-2478_L+2	TCGTATCCCACTTCTGACACCA			ami-miR-429-3p_R+4	TAATACTGTCTGGTAATGCCGTTT							aca-miR-456_R+2	CAGGCTGGTTAGATGGTTGTCTT			ami-miR-23a-3p_R+3	ATCACATTGCCAGGGATTTCCAAAT							mmu-miR-5119_1ss19GT	CATCTCATCCTGGGGCTGT
aae-miR-2765	TGGTAACTCCACCACCGTTGGC			mmu-miR-434-3p	TTTGAACCATCACTCGACTCCT							ola-miR-460-5p_R+2	CCTGCATTGTACACACTGTGAA			aca-miR-24-3p_R+1	TGGCTCAGTTCAGCAGGAACAGT							mmu-miR-5124a_L-1_1ss5CA	GTCAAGTGACTAAGAGCAT
mmu-miR-3964_L+1_1ss6GA	CATAAAGTAGAAAGCACTAAA			cli-miR-451-5p_R-2_1ss21TA	AAACCGTTACCATTACTGTGA							bta-miR-486	TCCTGTACTGAGCTGCCCCGAG			cgr-miR-24-3p_1ss23GT	TGGCTCAGTTCAGCAGGAACAGT							mmu-miR-6239_R-2_1ss6TG	TAGCGGTGGATCACTCGG
cin-miR-4171-5p_R-1_1ss15AT	TGACTCTCTTAAGGTAGCC			aca-miR-451-5p_R+2	AAACCGTTACCATTACTGAGTTAA							cfa-miR-486_R+1	TCCTGTACTGAGCTGCCCCGAG			dre-miR-26a-5p_R+1_1ss22TA	TTCAAGTAATCCAGGATAGGCAT							gmo-miR-7132a-5p_R+2	GACTTGGTCAAAGCTCCTCAGTT
hsa-miR-4286_R+1	ACCCCACTCCTGGTACCA			aca-miR-456_R+2	CAGGCTGGTTAGATGGTTGTCTT							cte-miR-981_R-2_1ss10GT	TTCGTTGTCTTCGAAACCTGC			gmo-miR-26a-5p_R+1_1ss22TA	TTCAAGTAATCCAGGATAGGCAT							ipu-miR-7551_1ss19GA	GGGGCCTGAGTCCTTCTGA
cel-miR-4806-3p_R-3_1ss15AT	ATAGCTCAGCCGGTTAGA			bta-miR-486	TCCTGTACTGAGCTGCCCCGAG							oan-miR-1386_1ss10GA	CTCCTGGCTAGCTCGCCA			dre-miR-27b-3p_R+1_1ss11CT	TTCACAGTGGTTAAGTTCTGCAT							hsa-miR-7977_1ss6AG	TTCCCGGCCAACGCACCA
mmu-miR-5106_R-3_1ss1AG	GGGTCTGTAGCTCAGTTGGC			cfa-miR-486_R+1	TCCTGTACTGAGCTGCCCCGAG							mmu-miR-1960_L-2R-1_1ss12AC	AGTGCTGTTCGAAGAGGGC			dre-miR-27e_R+1_1ss22GT	TTCACAGTGGCTAAGTTCAGTTT							bta-miR-8549_L+1R+5_1ss14GT	TGAGGTAGTAGGTTGTATAGTAA
mmu-miR-5119_1ss19GT	CATCTCATCCTGGGGCTGT			gmo-miR-2188-5p_R+3	AAGGTCCAACCTCACATGTCCTTTA							gmo-miR-2188-5p_R+3	AAGGTCCAACCTCACATGTCCTTTA			aca-miR-30a-5p_R+4_1ss13CT	TGTAAACATCCTTGACTGGAAGCTTT							pal-miR-9993b-3p	ATCTCGCTGGGGCCTCCA
mmu-miR-5124a_L-1_1ss5CA	GTCAAGTGACTAAGAGCAT			gmo-miR-2188-3p_1ss14AG	GCTGTGTGGGGTCGGACCTAT							gmo-miR-2188-3p_1ss14AG	GCTGTGTGGGGTCGGACCTAT			aca-miR-30a-3p_R+1_1ss22CT	CTTTCAGTCGGATGTTTGCAGTT							pal-miR-9995-3p	ATCTCGGTGGAACCTCCA
gmo-miR-7132a-5p_R+2	GACTTGGTCAAAGCTCCTCAGTT			bta-miR-2478_L+2	TCGTATCCCACTTCTGACACCA							bta-miR-2478_L+2	TCGTATCCCACTTCTGACACCA			pma-miR-33a_1ss22TG	GTGCATTGTAGTTGCATTGTAG							pal-miR-10014-5p_1ss17AT	TGGAGTGTGACAATGGTAA
ipu-miR-7551_1ss19GA	GGGGCCTGAGTCCTTCTGA			cin-miR-4171-5p_R-1_1ss15AT	TGACTCTCTTAAGGTAGCC							mmu-miR-3964_L+1_1ss6GA	CATAAAGTAGAAAGCACTAAA			dre-miR-92a-3p_R+2	TATTGCACTTGTCCCGGCCTGTAA							oni-miR-10955_L-1_1ss10TC	TCCCCGTACGGGCCACCA
hsa-miR-7975_1ss6AG	ATCCTGGTCACGGCACCA			hsa-miR-4286_R+1	ACCCCACTCCTGGTACCA							cin-miR-4171-5p_R-1_1ss15AT	TGACTCTCTTAAGGTAGCC			lva-miR-92a-3p_1ss22CG	TATTGCACTTGTCCCGGCCTAGT							gmo-miR-11202-5p_1ss12AG	TTCCGGTTCGAGGGACCA
hsa-miR-7977_1ss6AG	TTCCCGGCCAACGCACCA			dme-miR-4951-3p_L-4R-1_1ss15CT	CAAAAAACCTTACCCACC							hsa-miR-4286_R+1	ACCCCACTCCTGGTACCA			csa-miR-92c_R-1_1ss9CT	TATTGCACTTGTCCCGGCCGA							gmo-miR-11213-5p_1ss6AT	TATGATCCTTGCACTGGAAGA
bta-miR-8549_L+1R+5_1ss14GT	TGAGGTAGTAGGTTGTATAGTAA			mmu-miR-5106_R-3_1ss1AG	GGGTCTGTAGCTCAGTTGGC							mmu-miR-5106_R-3_1ss1AG	GGGTCTGTAGCTCAGTTGGC			cfa-miR-99b	CACCCGTAGAACCGACCTTGCG							bta-miR-11987_L-1_1ss8TA	GAGGAAACTCTGGTGGAGGT
pal-miR-9993b-3p	ATCTCGCTGGGGCCTCCA			mmu-miR-5119_1ss19GT	CATCTCATCCTGGGGCTGT							mmu-miR-5119_1ss19GT	CATCTCATCCTGGGGCTGT			aca-miR-101-3p_R+3	TACAGTACTGTGATAACTGAAAA							aca-let-7e-5p_L+2	TCTGAGGTAGTAGATTGAATAGTT
pal-miR-9995-3p	ATCTCGGTGGAACCTCCA			mmu-miR-5124a_L-1_1ss5CA	GTCAAGTGACTAAGAGCAT							mmu-miR-5124a_L-1_1ss5CA	GTCAAGTGACTAAGAGCAT			cin-miR-101_R-2_1ss17AC	TACAGTACTGTGATAACTAT							tca-let-7-5p_R+3	TGAGGTAGTAGGTTGTATAGTAA
oni-miR-10955_L-1_1ss10TC	TCCCCGTACGGGCCACCA			mmu-miR-6239_R-2_1ss6TG	TAGCGGTGGATCACTCGG							mmu-miR-6239_R-2_1ss6TG	TAGCGGTGGATCACTCGG			dre-miR-103_R+2	AGCAGCATTGTACAGGGCTATGAGT							ccr-let-7j_R+2	TGAGGTAGTTGTTTGTACAGTTGT
gmo-miR-11202-5p_1ss12AG	TTCCGGTTCGAGGGACCA			gmo-miR-7132a-5p_R+2	GACTTGGTCAAAGCTCCTCAGTT							gmo-miR-7132a-5p_R+2	GACTTGGTCAAAGCTCCTCAGTT			cte-miR-125_R+1_1ss5TG	TCCCGGAGACCCTAACTTGTGAA							mmu-let-7j_1ss8TG	TGAGGTAGTAGTTTGTGCTGTTAT
gmo-miR-11213-5p_1ss6AT	TATGATCCTTGCACTGGAAGA			ipu-miR-7551_1ss19GA	GGGGCCTGAGTCCTTCTGA							ipu-miR-7551_1ss19GA	GGGGCCTGAGTCCTTCTGA			ami-miR-125b-5p_R+1_1ss5TG	TCCCGGAGACCCTAACTTGTGAT							pmi-let-7-5p_R-2_1ss10CT	TGAGGTAGTTGGTTGTAAA
aca-let-7e-5p_L+2	TCTGAGGTAGTAGATTGAATAGTT			hsa-miR-7977_1ss6AG	TTCCCGGCCAACGCACCA							hsa-miR-7977_1ss6AG	TTCCCGGCCAACGCACCA			xtr-miR-126-3p_L-1R+3	CGTACCGTGAGTAATAATGCCCA
tca-let-7-5p_R+3	TGAGGTAGTAGGTTGTATAGTAA			bta-miR-8549_L+1R+5_1ss14GT	TGAGGTAGTAGGTTGTATAGTAA							bta-miR-8549_L+1R+5_1ss14GT	TGAGGTAGTAGGTTGTATAGTAA			bta-miR-127	TCGGATCCGTCTGAGCTTGGCT
ccr-let-7j_R+2	TGAGGTAGTTGTTTGTACAGTTGT			pal-miR-9993b-3p	ATCTCGCTGGGGCCTCCA							pal-miR-9993b-3p	ATCTCGCTGGGGCCTCCA			pbv-miR-128-3p_R+3	TCACAGTGAACCGGTCTCTTTTAT
mmu-let-7j_1ss8TG	TGAGGTAGTAGTTTGTGCTGTTAT			pal-miR-9995-3p	ATCTCGGTGGAACCTCCA							pal-miR-9995-3p	ATCTCGGTGGAACCTCCA			oni-miR-130b-5p_R+1	ACTCTTTCCCTGTTGCACTACTT
asu-lin-4-5p_1ss16CT	TCCCTGAGACCTCTGTTGTGA			pal-miR-10014-5p_1ss17AT	TGGAGTGTGACAATGGTAA							oni-miR-10955_L-1_1ss10TC	TCCCCGTACGGGCCACCA			cgr-miR-130b-5p_R+1	ACTCTTTCCCTGTTGCACTACTT
pmi-let-7-5p_R-2_1ss10CT	TGAGGTAGTTGGTTGTAAA			oni-miR-10955_L-1_1ss10TC	TCCCCGTACGGGCCACCA							gmo-miR-11202-5p_1ss12AG	TTCCGGTTCGAGGGACCA			dpe-miR-133_R+2	TTGGTCCCCTTCAACCAGCTGTTT
				gmo-miR-11202-5p_1ss12AG	TTCCGGTTCGAGGGACCA							gmo-miR-11213-5p_1ss6AT	TATGATCCTTGCACTGGAAGA			dre-miR-141-3p	TAACACTGTCTGGTAACGATGC
				gmo-miR-11213-5p_1ss6AT	TATGATCCTTGCACTGGAAGA							aca-let-7e-5p_L+2	TCTGAGGTAGTAGATTGAATAGTT			aca-miR-144-5p_L+1R-2	AGGATATCATCATATACTGT
				bta-miR-11987_L-1_1ss8TA	GAGGAAACTCTGGTGGAGGT							tca-let-7-5p_R+3	TGAGGTAGTAGGTTGTATAGTAA			aca-miR-144-3p	TACAGTATAGATGATGTACT
				aca-let-7e-5p_L+2	TCTGAGGTAGTAGATTGAATAGTT							ccr-let-7j_R+2	TGAGGTAGTTGTTTGTACAGTTGT			aca-miR-144-5p_R+2	GGATATCATCATATACTGTAAGT
				tca-let-7-5p_R+3	TGAGGTAGTAGGTTGTATAGTAA							mmu-let-7j_1ss8TG	TGAGGTAGTAGTTTGTGCTGTTAT			pma-miR-144-3p_R-2_1ss10TG	TACAGTATAGATGATGTGCT
				ccr-let-7j_R+2	TGAGGTAGTTGTTTGTACAGTTGT							pol-let-7a-5p_R+3_1ss17AG	TGAGGTAGTAGGTTGTGTGGTTTGT			aca-miR-181b_R+4	AACATTCATTGCTGTCGGTGGGTTAT
				mmu-let-7j_1ss8TG	TGAGGTAGTAGTTTGTGCTGTTAT											aca-miR-184-3p_R+1	TGGACGGAGAACTGATAAGGGTT
				pol-let-7a-5p_R+3_1ss17AG	TGAGGTAGTAGGTTGTGTGGTTTGT											ccr-miR-192_L+1	AATGACCTATGAATTGACAGCC
																ola-miR-192-3p_R-1_1ss21CA	CCTGTCAGTTCTGTAGGCCAAT
																ola-miR-192-5p_L+2R-1	AATGACCTATGAATTGACAGCC
																cja-miR-194_R+2	TGTAACAGCAACTCCATGTGGACC
																ssa-miR-199a-5p_2ss22TC23CA	CCCAGTGTTCAGACTACCTGTCA
																ssa-miR-199a-3p_L+2	TCACAGTAGTCTGCACATTGGTT
																ssa-miR-199a-3p_R+2	ACAGTAGTCTGCACATTGGTTTT
																aca-miR-200b-3p_R+3	TAATACTGCCTGGTAATGATGATTT
																aca-miR-203-3p_L-1R+2	TGAAATGTTTAGGACCACTTGTT
																pma-miR-204-5p_R+2_2	TTCCCTTTGTCATCCTATGCCTTT
																aca-miR-206-3p_R+4	TGGAATGTAAGGAAGTGTGTGGTAT
																dre-miR-206-3p_R+3	TGGAATGTAAGGAAGTGTGTGGTAT
																bmo-miR-210_R+3_1ss1TC	CTGTGCGTGTGACAGCGGCTATT
																cgr-miR-210-3p_1ss22AT	CTGTGCGTGTGACAGCGGCTGT
																cli-miR-214-3p_L+1R+2	TACAGCAGGCACAGACAGGCAGTAG
																oni-miR-218a_R+2	TTGTGCTTGATCTAACCATGTGAA
																pma-miR-221_R+1_1ss22CA	AGCTACATTGTCTGCTGGGTTAA
																aae-miR-276-3p_R+1	TAGGAACTTCATACCGTGCTCT
																dps-miR-276c_L-1R-4_1ss6AT	AGGATCTTGAGAACAAGG
																bta-miR-320a_R-2	AAAAGCTGGGTTGAGAGGGC
																aca-miR-338-3p_R+2	TCCAGCATCAGTGATTTTGTTAA
																ami-miR-429-3p_R+4	TAATACTGTCTGGTAATGCCGTTT
																mmu-miR-434-3p	TTTGAACCATCACTCGACTCCT
																cli-miR-451-5p_R-2_1ss21TA	AAACCGTTACCATTACTGTGA
																aca-miR-451-5p_R+2	AAACCGTTACCATTACTGAGTTAA
																aca-miR-456_R+2	CAGGCTGGTTAGATGGTTGTCTT
																dre-miR-462_R+4	TAACGGAACCCATAATGCAGCTGTTT
																ccr-miR-551_R+1	GCGACCCATCCTTGGTTTCTGT
																cgr-miR-1260_R+3	ATCCCACCGCTGCCACCATAT
																aca-miR-1788-3p_R+2	CAGGCAGCTAAAGCAAGTCTGTT
																gmo-miR-2188-5p_R+3	AAGGTCCAACCTCACATGTCCTTTA
																gmo-miR-2188-3p_1ss14AG	GCTGTGTGGGGTCGGACCTAT
																bta-miR-2478_L+2	TCGTATCCCACTTCTGACACCA
																mmu-miR-3964_L+1_1ss6GA	CATAAAGTAGAAAGCACTAAA
																cin-miR-4171-5p_R-1_1ss15AT	TGACTCTCTTAAGGTAGCC
																hsa-miR-4286_R+1	ACCCCACTCCTGGTACCA
																mmu-miR-5106_R-3_1ss1AG	GGGTCTGTAGCTCAGTTGGC
																mmu-miR-5119_1ss19GT	CATCTCATCCTGGGGCTGT
																mmu-miR-5124a_L-1_1ss5CA	GTCAAGTGACTAAGAGCAT
																mml-miR-6134_R+4_1ss18GT	TGAGGTAGTAGGATGTATAGTTA
																mmu-miR-6239_R-2_1ss6TG	TAGCGGTGGATCACTCGG
																gmo-miR-7132a-5p_R+2	GACTTGGTCAAAGCTCCTCAGTT
																ipu-miR-7551_1ss19GA	GGGGCCTGAGTCCTTCTGA
																hsa-miR-7977_1ss6AG	TTCCCGGCCAACGCACCA
																bta-miR-8549_L+1R+5_1ss14GT	TGAGGTAGTAGGTTGTATAGTAA
																pal-miR-9993b-3p	ATCTCGCTGGGGCCTCCA
																pal-miR-9995-3p	ATCTCGGTGGAACCTCCA
																pal-miR-10014-5p_1ss17AT	TGGAGTGTGACAATGGTAA
																oni-miR-10955_L-1_1ss10TC	TCCCCGTACGGGCCACCA
																gmo-miR-11202-5p_1ss12AG	TTCCGGTTCGAGGGACCA
																gmo-miR-11213-5p_1ss6AT	TATGATCCTTGCACTGGAAGA
																bta-miR-11977_1ss3TG	TGGCTCAGTTCAGCAGGAAG
																aca-let-7e-5p_L+2	TCTGAGGTAGTAGATTGAATAGTT
																tca-let-7-5p_R+3	TGAGGTAGTAGGTTGTATAGTAA
																ccr-let-7j_R+2	TGAGGTAGTTGTTTGTACAGTTGT
																mmu-let-7j_1ss8TG	TGAGGTAGTAGTTTGTGCTGTTAT
																pol-let-7a-5p_R+3_1ss17AG	TGAGGTAGTAGGTTGTGTGGTTTGT
																pmi-let-7-5p_R-2_1ss10CT	TGAGGTAGTTGGTTGTAAA

## Sheet: Known&novel miRs in CvIn
Numbers	Control group	Infection group	Overlaps
known miRNA	725	815	675
novel miRNA	219	334	150
Control group				Infection group
known miRNA	seq	novel miRNA	seq	known miRNA	seq	novel miRNA	seq
ssa-miR-1-5p_R+1_2ss15GA17AG	ACATACTTCTTTATATGCCCATA	PC-5p-88229_127	TGTGACAACCAGACTGAACTAT	ssa-miR-1-5p_R+1_2ss15GA17AG	ACATACTTCTTTATATGCCCATA	PC-5p-88229_127	TGTGACAACCAGACTGAACTAT
hhi-miR-1	TGGAATGTAAAGAAGTATGTAT	PC-3p-97780_107	TTGTTCAATCTGGTTGTCACGT	hhi-miR-1	TGGAATGTAAAGAAGTATGTAT	PC-3p-97780_107	TTGTTCAATCTGGTTGTCACGT
pol-miR-1-5p_L-1	CATACTTCTTTATATGCCCATA	PC-5p-366485_7	TGCATTCCAGTTTGGTTAAT	pol-miR-1-5p_L-1	CATACTTCTTTATATGCCCATA	PC-3p-52111_274	TTAACCAAACTGGAATGCAACA
pol-miR-1-3p	TGGAATGTAAAGAAGTATGTAT	PC-3p-52111_274	TTAACCAAACTGGAATGCAACA	pol-miR-1-3p	TGGAATGTAAAGAAGTATGTAT	PC-5p-353_52171	CTTGGTTATTGAATGATGTGT
dre-let-7i	TGAGGTAGTAGTTTGTGCTGTT	PC-5p-353_52171	CTTGGTTATTGAATGATGTGT	dre-let-7i	TGAGGTAGTAGTTTGTGCTGTT	PC-3p-14030_1212	CACATCATTCAATAGCCAAGCC
chi-let-7i-3p_1ss9GT	CTGCGCAATCTACTGCCTTGCT	PC-3p-14030_1212	CACATCATTCAATAGCCAAGCC	chi-let-7i-3p_1ss9GT	CTGCGCAATCTACTGCCTTGCT	PC-5p-76404_159	AAAGAGCAGAAAACGAAACGA
dre-let-7a	TGAGGTAGTAGGTTGTATAGTT	PC-5p-76404_159	AAAGAGCAGAAAACGAAACGA	dre-let-7a	TGAGGTAGTAGGTTGTATAGTT	PC-3p-50804_283	TTCGTTTCGTTTTCTGCTCTTT
ola-let-7a-3p_R+1	CTATACAACTTACTGTCTTTCC	PC-3p-50804_283	TTCGTTTCGTTTTCTGCTCTTT	ola-let-7a-3p_R+1	CTATACAACTTACTGTCTTTCC	PC-5p-73625_169	TTCTAGTAGCAACTGAAATCCT
hhi-let-7c_1ss10AT	TGAGGTAGTTGGTTGTATGGTT	PC-5p-73625_169	TTCTAGTAGCAACTGAAATCCT	hhi-let-7c_1ss10AT	TGAGGTAGTTGGTTGTATGGTT	PC-3p-151320_47	AAGGATTTCAGTTGCTACTAGA
dre-let-7c-3p_R-1_1ss12TC	CTGTACAACCTCCTAGCTTTC	PC-3p-151320_47	AAGGATTTCAGTTGCTACTAGA	dre-let-7c-3p_R-1_1ss12TC	CTGTACAACCTCCTAGCTTTC	PC-5p-69667_183	CATCTTTGCTCCATTTCTCCTG
oni-let-7a	TGAGGTAGTAGGTTGTATAGTT	PC-5p-69667_183	CATCTTTGCTCCATTTCTCCTG	oni-let-7a	TGAGGTAGTAGGTTGTATAGTT	PC-3p-32715_487	AGAAATGGAGCAAAGATGGTGA
ssa-let-7a-4-3p_1ss15GA	CTATACAGTCTATTACCTTCCT	PC-3p-32715_487	AGAAATGGAGCAAAGATGGTGA	ssa-let-7a-4-3p_1ss15GA	CTATACAGTCTATTACCTTCCT	PC-5p-129287_64	TCGTACGCAGCTGAACTTCTT
ssa-let-7a-3p_R-1_1ss8GA	CTGTACAACCTCCTAGCTTTC	PC-5p-129287_64	TCGTACGCAGCTGAACTTCTT	ssa-let-7a-3p_R-1_1ss8GA	CTGTACAACCTCCTAGCTTTC	PC-3p-139062_55	AAGTCCACGTTGGGTACGAAACT
ola-let-7b_R+1	TGAGGTAGTAGGTTGTGTGGTT	PC-3p-139062_55	AAGTCCACGTTGGGTACGAAACT	ola-let-7b_R+1	TGAGGTAGTAGGTTGTGTGGTT	PC-5p-334620_8	TCACTGTGTGGGGCGGGAGCTGT
hsa-let-7b-3p_R-2	CTATACAACCTACTGCCTTC	PC-5p-117681_77	CGGATTTTCCTCTCCAGTACTCT	hsa-let-7b-3p_R-2	CTATACAACCTACTGCCTTC	PC-5p-562646_5	AAAGTAGAACTATGGTATT
oni-let-7g_1ss12TG	TGAGGTAGTAGGTTGTATAGTT	PC-3p-8238_2086	GTGCTGTAGCTAACGCATT	oni-let-7g_1ss12TG	TGAGGTAGTAGGTTGTATAGTT	PC-5p-543241_5	GAGTCCTGTTAGGCAGCTGGAT
ssa-let-7g-3p_1ss22CT	CTATACAGTCTACTGTCTTTCT	PC-5p-69776_183	AGGACTCTGAGGACCCTGAAGG	ssa-let-7g-3p_1ss22CT	CTATACAGTCTACTGTCTTTCT	PC-3p-402459_6	CTAGTTGCCTAAAAGGACTCCT
oni-let-7i	TGAGGTAGTAGTTTGTGCTGTT	PC-5p-15783_1068	TAATACATCATTCAGACTCTGA	oni-let-7i	TGAGGTAGTAGTTTGTGCTGTT	PC-5p-117681_77	CGGATTTTCCTCTCCAGTACTCT
ssa-let-7i-2-3p_2ss9GT22CT	CTGCGCAATCTACTGCCTTGCT	PC-3p-258869_14	TTTTTCTTCCTGAGCTCAGCCC	ssa-let-7i-2-3p_2ss9GT22CT	CTGCGCAATCTACTGCCTTGCT	PC-3p-8238_2086	GTGCTGTAGCTAACGCATT
oni-let-7e	TGAGGTAGTAGATTGAATAGTT	PC-3p-116296_78	AAACACAGGTCTCTGCGA	oni-let-7e	TGAGGTAGTAGATTGAATAGTT	PC-5p-69776_183	AGGACTCTGAGGACCCTGAAGG
ssa-let-7e-3p_1ss21CT	CTATACAATCTACTGTCTTTTC	PC-5p-364201_7	TAGACTGTGTCCTTAATAAGC	ssa-let-7e-3p_1ss21CT	CTATACAATCTACTGTCTTTTC	PC-5p-15783_1068	TAATACATCATTCAGACTCTGA
dre-let-7g	TGAGGTAGTAGTTTGTATAGTT	PC-5p-260564_14	TGGCTTGGCTATTGAATGATGT	dre-let-7g	TGAGGTAGTAGTTTGTATAGTT	PC-5p-396717_6	TGAGCTGGGTTGGCTGTTGTGTA
dre-let-7g-1-p3	CTATACAGCCTACTGTCTTTCT	PC-3p-218316_21	GTTTGCAGACTAGGATGGATTC	dre-let-7g-1-p3	CTATACAGCCTACTGTCTTTCT	PC-3p-271959_13	CATAACGTTGACACGGCTCAGT
oni-let-7h	TGAGGTAGTAAGTTGTGTTGTT	PC-3p-78880_152	TGAACGGAACTGAAATGTTAGT	oni-let-7h	TGAGGTAGTAAGTTGTGTTGTT	PC-3p-209819_23	TGTGAGTCCAGTTGCCTTCTT
ssa-let-7h-3p	CTATACAACTTACTGCCTTCCT	PC-3p-576554_5	TCTCTGAAGACCAGGCTGCCAGCTT	ssa-let-7h-3p	CTATACAACTTACTGCCTTCCT	PC-5p-168013_37	ATGTTGAGACGGAGAAGGAAGA
hhi-let-7j	TGAGGTAGTTGTTTGTACAGTT	PC-3p-152393_46	TAACAAAAGAACAAATATGAAT	hhi-let-7j	TGAGGTAGTTGTTTGTACAGTT	PC-3p-258869_14	TTTTTCTTCCTGAGCTCAGCCC
gmo-let-7j-3p_1ss22CT	CTGTACAAGTGACTGCCTTGCT	PC-3p-552259_5	GCGGTGGACCAGCAGCTCTGA	gmo-let-7j-3p_1ss22CT	CTGTACAAGTGACTGCCTTGCT	PC-3p-116296_78	AAACACAGGTCTCTGCGA
pol-let-7b-5p	TGAGGTAGTAGGTTGTGTGGTT	PC-5p-269465_13	TCTGTCTCACAAAGCTAAGCT	pol-let-7b-5p	TGAGGTAGTAGGTTGTGTGGTT	PC-5p-364201_7	TAGACTGTGTCCTTAATAAGC
pol-let-7a-3p_R-1	CTATACAACCTACTGCCTTC	PC-5p-632138_5	TAAGTTAGCTGCTATCTGAGT	pol-let-7a-3p_R-1	CTATACAACCTACTGCCTTC	PC-5p-260564_14	TGGCTTGGCTATTGAATGATGT
gmo-let-7h-5p	TGAGGTAGTAAGTTGTGTTGTT	PC-5p-177677_33	AGCGGTTCTGGACACTTCAACA	gmo-let-7h-5p	TGAGGTAGTAAGTTGTGTTGTT	PC-3p-218316_21	GTTTGCAGACTAGGATGGATTC
gmo-let-7h-2-3p	CTATACAACTTACTGCCTTC	PC-3p-16747_1006	TGAAATGTTCAGGACCACTGA	gmo-let-7h-2-3p	CTATACAACTTACTGCCTTC	PC-3p-78880_152	TGAACGGAACTGAAATGTTAGT
oni-let-7e-2-p3_1ss21CT	CTATACAATCTACTGTCTTTTC	PC-5p-41142_371	TGGGCAGCTGATTCAAGTAACT	oni-let-7e-2-p3_1ss21CT	CTATACAATCTACTGTCTTTTC	PC-3p-86773_131	TGCACGTAGAGAACATTTTTAT
ipu-let-7a-5-p3_1ss8GA	CTATACAATCTATTGCCTTCCT	PC-3p-28343_573	TTACTTGAATCGGATGCCCATT	ipu-let-7a-5-p3_1ss8GA	CTATACAATCTATTGCCTTCCT	PC-5p-256881_15	TTTTGTAGTGTTGAGGATCTGA
dre-let-7d-5p	TGAGGTAGTTGGTTGTATGGTT	PC-3p-329919_8	TGGAACAACAAGAAGTCGT	dre-let-7d-5p	TGAGGTAGTTGGTTGTATGGTT	PC-3p-152393_46	TAACAAAAGAACAAATATGAAT
dre-let-7c-3p_R-1	CTGTACAACCTTCTAGCTTTC	PC-5p-110667_86	AACGGAACCAAGGACACTTGAT	dre-let-7c-3p_R-1	CTGTACAACCTTCTAGCTTTC	PC-5p-504885_5	GGAAGTAAGTCTGAGGAATGTGT
oni-miR-7	TGGAAGACTAGTGATTTTGTTGT	PC-5p-547819_5	CTCGGCCAGTCTCTGGTCTCGCT	oni-miR-7	TGGAAGACTAGTGATTTTGTTGT	PC-3p-236337_18	TCATTCCTCAGACTTACTTCCT
ssa-miR-7a-5p	TGGAAGACTAGTGATTTTGTTGT	PC-5p-123505_70	ACATCGAGGGTAACTGGACAGC	tgu-miR-7-1-3p_R-1	CAACAAATCACAGTCTGCCA	PC-5p-376481_7	CAGCAGCTGTTGATTCACCACT
pol-let-7d-5p	TGAGGTAGTTGGTTGTATGGTT	PC-3p-59251_230	TGTCCAGTTGCCCTCGGTGTAC	ssa-miR-7a-5p	TGGAAGACTAGTGATTTTGTTGT	PC-5p-269465_13	TCTGTCTCACAAAGCTAAGCT
pol-let-7d-3p_R-1	CTGTACAACCTTCTAGCTTTC	PC-5p-63052_211	CGGGTGGATGATTTTGCAATTT	ssa-miR-7a-3-3p_R-2	CAACAAATCACAGTCTGCCA	PC-3p-546245_5	TTAGCTTTGGGAGACAGACAGT
dre-miR-9-5p	TCTTTGGTTATCTAGCTGTATGA	PC-3p-128049_65	AATTGCACAGTATCCATCTGCAT	pol-let-7d-5p	TGAGGTAGTTGGTTGTATGGTT	PC-5p-177677_33	AGCGGTTCTGGACACTTCAACA
dre-miR-9-3p_L+1	ATAAAGCTAGATAACCGAAAGT	PC-5p-386_46559	TAGCTTATATGACTGGTGTTGGC	pol-let-7d-3p_R-1	CTGTACAACCTTCTAGCTTTC	PC-3p-16747_1006	TGAAATGTTCAGGACCACTGA
oni-miR-9b	TTTCGGTTATCTAGCTTTATGA	PC-3p-6293_2753	CAACAGTGGTCTGTAGGCTGCC	dre-miR-9-5p	TCTTTGGTTATCTAGCTGTATGA	PC-5p-41142_371	TGGGCAGCTGATTCAAGTAACT
pol-miR-9b-5p	TCTTTGGTTATCTAGCTGTATGA	PC-3p-127715_66	ACCATCGAGTGTTGATTGTACCT	dre-miR-9-3p_L+1	ATAAAGCTAGATAACCGAAAGT	PC-3p-28343_573	TTACTTGAATCGGATGCCCATT
oni-miR-9a-5p_R+1	TCTTTGGTTATCTAGCTGTATGA	PC-5p-60680_223	AGGTCTCAATCTGTACAATCGC	oni-miR-9b	TTTCGGTTATCTAGCTTTATGA	PC-5p-110667_86	AACGGAACCAAGGACACTTGAT
ola-miR-9a-3p_R+1	ATAAAGCTAGATAACCGAAAGT	PC-5p-571616_5	ATGGCCAGGATGAAGGTAC	oha-miR-9-3p_L-3R+2	TACAGCTAGATAACCAAAGATA	PC-3p-230288_19	TAAACTTGGACAATTTCACTCT
gmo-miR-9-3p_L+1	ATAAAGCTAGATAACCGAAAGT	PC-5p-533735_5	GGCTGGAAGAGCACCGCAC	pol-miR-9b-5p	TCTTTGGTTATCTAGCTGTATGA	PC-3p-384731_6	CGAGACCAGAGACCGGCCGAGG
dre-miR-9-4-3p	TAAAGCTAGAGAACCGAATGTA	PC-3p-222747_20	TAGTGCAATGAAGTCAGAGC	pol-miR-9b-3p	TAAAGCTAGAGAACCGAAAGTA	PC-5p-123505_70	ACATCGAGGGTAACTGGACAGC
pol-miR-10b-5p_1ss19GT	TACCCTGTAGAACCGAATTTGT	PC-5p-10319_1656	ATAGGTGGGAGGCTTTGA	oni-miR-9a-5p_R+1	TCTTTGGTTATCTAGCTGTATGA	PC-3p-59251_230	TGTCCAGTTGCCCTCGGTGTAC
pol-miR-10b-3p_L+1R-2	CAGATTCGATTCTAGGGGAGT	PC-5p-295646_11	TCCTTCTTCCATCTGCTACGCA	ola-miR-9a-3p_R+1	ATAAAGCTAGATAACCGAAAGT	PC-3p-293004_11	GAATCCTGCTCTCCCCACCA
oni-miR-10c	TACCCTGTAGATCCGGATTTGT	PC-3p-85807_133	CAATGTACCTGCAATGCAACAT	gmo-miR-9-3p_L+1	ATAAAGCTAGATAACCGAAAGT	PC-5p-63052_211	CGGGTGGATGATTTTGCAATTT
gmo-miR-10c-3p	CAAATTCGCTTCTAGGGGAGT	PC-3p-1158_15441	TGGACGGAGAACTGATAAGAGG	dre-miR-9-4-3p	TAAAGCTAGAGAACCGAATGTA	PC-3p-128049_65	AATTGCACAGTATCCATCTGCAT
oni-miR-10b	TACCCTGTAGAACCGAATGTGT	PC-3p-5254_3316	ACAGTGTATGGTGGGTAG	oni-mir-9b-4-p3	TACAGCTAGATAACCAAAGATA	PC-5p-386_46559	TAGCTTATATGACTGGTGTTGGC
oni-miR-10a	TACCCTGTAGAACCGAATTTGT	PC-5p-229988_19	TGGGACCTGTGTGTACCTGAGA	oni-mir-9b-3-p3	TACAGCTAGATAACCAAAGATA	PC-3p-6293_2753	CAACAGTGGTCTGTAGGCTGCC
oni-mir-10a-2-p3	CAAATACGTCTCTACAGGAAT	PC-3p-75286_163	CAATGGATCTGCTGTGCAACA	pol-miR-10b-5p_1ss19GT	TACCCTGTAGAACCGAATTTGT	PC-5p-429194_6	ATACACACAAAGTAACCTC
hhi-miR-15a_R-1	TAGCAGCACGGAATGGTTTGT	PC-3p-305414_10	TGGAGTCCTGGAGTCCTGGAGT	pol-miR-10b-3p_L+1R-2	CAGATTCGATTCTAGGGGAGT	PC-5p-496927_5	TAACGCCGAGATGGAAACAGGAC
oni-miR-15b	TAGCAGCGCATCATGGTTTGA	PC-3p-103556_97	ATTACGAGAAGTGAAACCA	oni-miR-10c	TACCCTGTAGATCCGGATTTGT	PC-3p-127715_66	ACCATCGAGTGTTGATTGTACCT
oni-mir-15b-p3	TGCGAACCATAATTTGCTGCTT	PC-5p-168031_37	TCGTAGTCTTAACCATAAA	oni-miR-10b	TACCCTGTAGAACCGAATGTGT	PC-5p-609508_5	AGGCGCCACACATTTGTTAGAA
oni-miR-16a_R-2	TAGCAGCACGTAAATATTGG	PC-3p-163616_39	CTCCGTGATGCGTTGGTT	oni-miR-10a	TACCCTGTAGAACCGAATTTGT	PC-3p-448700_6	CTAACAAATGTGTGGCGCCTCC
oni-miR-16b	TAGCAGCACGTAAATATTGGAG	PC-5p-526670_5	AGCTAACTGTAGCTAGCTGC	oni-mir-10a-2-p3	CAAATACGTCTCTACAGGAAT	PC-5p-481192_5	TTCACACCGACTGTGTTTCCT
ssa-miR-16a-3p_R+1_1ss10TA	CCAGTATTGATCGTGCTGCTGAA	PC-5p-301796_11	GTGTCTGATTTTGTCATCCCGTGG	hhi-miR-15a_R-1	TAGCAGCACGGAATGGTTTGT	PC-5p-60680_223	AGGTCTCAATCTGTACAATCGC
ola-miR-17_R+4	CAAAGTGCTTACAGTGCAGGTA	PC-5p-303135_10	TGGTTCGTCAACTGGCTGATT	oni-miR-15b	TAGCAGCGCATCATGGTTTGA	PC-3p-572876_5	ACCGTGTGTTTGTGTGTTTC
ipu-miR-17a_R-1_2ss19CT20TC	ACTGCAGTGGAGGCACTTTCA	PC-3p-238243_17	TTTCAGAATCGGTTCCAGAACC	oni-mir-15b-p3	TGCGAACCATAATTTGCTGCTT	PC-5p-353240_7	TGCATAATTCTGATATTCTTTG
oni-miR-17a	CAAAGTGCTTACAGTGCAGGTA	PC-5p-294013_11	TTCCACTAGGGGGCAGAGCTGA	oni-miR-16a_R-2	TAGCAGCACGTAAATATTGG	PC-5p-613720_5	TCCAGAATGTGGGCCGCACCATC
ccr-miR-17-3p_R-2_2ss19CT20TC	ACTGCAGTGGAGGCACTTTCA	PC-3p-22707_730	TGTCTCCTCCACCCTCCTCCT	ola-mir-16-p3_1ss23GT	CAATATTAGCAGTGCTGCTTCAT	PC-3p-618803_5	CCCACAGAGGAAAAAGGAA
dre-miR-18a_R-1	TAAGGTGCATCTAGTGCAGAT	PC-3p-47065_312	GAAGAGGGGATGAGGAACC	oni-miR-16b	TAGCAGCACGTAAATATTGGAG	PC-3p-570366_5	AAATGTTAAATAAGCCTGAAA
gmo-miR-18a-3p_1ss15CT	ACTGCCCTAAGTGCTCCTTCT	PC-5p-263549_14	TGATTTTCAGTGTGAATAC	ssa-miR-16a-3p_R+1_1ss10TA	CCAGTATTGATCGTGCTGCTGAA	PC-3p-624743_5	TACTCTAGGAACTAGTACTAT
oni-miR-18a_R-1	TAAGGTGCATCTAGTGCAGAT	PC-5p-205469_24	CTTTGTTCTGGAGATTTGT	ola-miR-17_R+4	CAAAGTGCTTACAGTGCAGGTA	PC-3p-222747_20	TAGTGCAATGAAGTCAGAGC
xla-miR-18b-3p_L+1R-1	ACTGCCCTAAGTGCTCCTTCT	PC-3p-354312_7	AGACTGTCCTCGCCTCGCCGC	ipu-miR-17a_R-1_2ss19CT20TC	ACTGCAGTGGAGGCACTTTCA	PC-5p-10319_1656	ATAGGTGGGAGGCTTTGA
oni-miR-18b	TAAGGTGCATCTAGTGTAGTT	PC-5p-164451_39	ACACCCTGCCTCCCCTAGTGCTC	oni-miR-17a	CAAAGTGCTTACAGTGCAGGTA	PC-5p-295646_11	TCCTTCTTCCATCTGCTACGCA
gmo-miR-19d-5p	AGCTTTGCAGGGTGGGCAGTCAGC	PC-3p-197024_26	CAGCCAGGGAGTGCAGGGAGA	ccr-miR-17-3p_R-2_2ss19CT20TC	ACTGCAGTGGAGGCACTTTCA	PC-3p-85807_133	CAATGTACCTGCAATGCAACAT
oni-miR-19d	TGTGCAAACCCATGCAAAACTG	PC-3p-280140_12	TCGGCTAAAAACACTTCTTTAT	dre-miR-18a_R-1	TAAGGTGCATCTAGTGCAGAT	PC-3p-495182_5	TGAACTTTGAACTTGTTTGTG
oni-mir-19a-p5	AGTTTTGCATAGTTGCGCTG	PC-5p-105540_94	ATTGACTGTGTGAGCTGCA	gmo-miR-18a-3p_1ss15CT	ACTGCCCTAAGTGCTCCTTCT	PC-3p-1158_15441	TGGACGGAGAACTGATAAGAGG
oni-miR-19a_R-1	TGTGCAAATCTATGCAAAACT	PC-3p-593080_5	TCTGTCTGTTGGTCTTTCTCAG	oni-miR-18a_R-1	TAAGGTGCATCTAGTGCAGAT	PC-3p-5254_3316	ACAGTGTATGGTGGGTAG
nbr-mir-19c-p5_1ss8AT	AGTTTTGTTGGTTTGCTCTCAGC	PC-5p-597252_5	GCTCTGGGCGAGGATGTGG	xla-miR-18b-3p_L+1R-1	ACTGCCCTAAGTGCTCCTTCT	PC-5p-229988_19	TGGGACCTGTGTGTACCTGAGA
nbr-miR-19c	TGTGCAAATCCATGCAAAGCTCT	PC-3p-509519_5	TGTCCTTCTCCTCACATCGTG	oni-miR-18b	TAAGGTGCATCTAGTGTAGTT	PC-3p-75286_163	CAATGGATCTGCTGTGCAACA
oni-miR-19b	TGTGCAAATCCATGCAAAACTG	PC-5p-399217_6	TAATGTGAATGGTTGGCTC	ssa-miR-18a-3p_L+1R-3_1ss10AG	TACTGCCCTGGTTGCTCCTTCT	PC-5p-556827_5	AGCTAAAGTTGTGGACCA
dre-miR-19a-5p_L-2	AGTTTTGCATAGTTGCACTA	PC-5p-64813_203	ACGGCATAGTATGTACTCT	gmo-miR-19d-5p	AGCTTTGCAGGGTGGGCAGTCAGC	PC-3p-305414_10	TGGAGTCCTGGAGTCCTGGAGT
dre-miR-19a-3p_R-2	TGTGCAAATCTATGCAAAACT	PC-3p-466468_5	GTGTGGAGTAAACAGGATT	oni-miR-19d	TGTGCAAACCCATGCAAAACTG	PC-3p-103556_97	ATTACGAGAAGTGAAACCA
oni-miR-20	TAAAGTGCTTATAGTGCAGGTAG	PC-3p-79984_148	TTAGTCTCCTCCTCTTTCTGTG	oni-mir-19a-p5	AGTTTTGCATAGTTGCGCTG	PC-3p-260711_14	CAGGAGAAATTCCAGGGAACGC
oni-mir-20-1-p3_1ss19GC	ACTGCAATGTAAGCACTTCA	PC-3p-403844_6	GACCAGGGGAACTGAAACA	oni-miR-19a_R-1	TGTGCAAATCTATGCAAAACT	PC-5p-168031_37	TCGTAGTCTTAACCATAAA
ssa-miR-20a-5p	TAAAGTGCTTATAGTGCAGGTAG	PC-3p-433344_6	GGTTTGTTTGTGTAGCTAC	nbr-mir-19c-p5_1ss8AT	AGTTTTGTTGGTTTGCTCTCAGC	PC-3p-163616_39	CTCCGTGATGCGTTGGTT
pol-miR-21-5p_R+1	TAGCTTATCAGACTGGTGTTGGC	PC-5p-414298_6	CCCTTGTTCGTCGACTGGCTGA	nbr-miR-19c	TGTGCAAATCCATGCAAAGCTCT	PC-5p-565552_5	CTTTTCCGGCAACTCCAGC
pol-miR-21-3p_R-1_1ss14AT	CGACAACAGTCTGTAGGCTGT	PC-3p-574858_5	TATTCCTCTGGTGTCCTGTTTT	ssa-miR-19c-3-5p_R-4_1ss1CA	AGTTTTGCTGGTTTGCTTT	PC-3p-450555_6	TCTGTTTCCAGCCTCCCTGTCT
gmo-miR-21-5p_R+1	TAGCTTATCAGACTGGTGTTGGC	PC-3p-145415_51	CCACAGCTGCACTTACAACCTTG	oni-miR-19b	TGTGCAAATCCATGCAAAACTG	PC-5p-301796_11	GTGTCTGATTTTGTCATCCCGTGG
oni-mir-22b-p5	AGTTCTTCACTGGCAAGCTTT	PC-3p-482257_5	AAGTGAAAGTCCTGCCAAC	ssa-miR-19c-4-5p_R-3	AGTTTTGCTGGTTTGCTTT	PC-5p-303135_10	TGGTTCGTCAACTGGCTGATT
oni-miR-22b	AAGCTGCCAGCTGAAGAACTG	PC-5p-441702_6	CAGGTAGAGATTCCTGTA	dre-miR-19a-5p_L-2	AGTTTTGCATAGTTGCACTA	PC-3p-238243_17	TTTCAGAATCGGTTCCAGAACC
ssa-miR-22b-5p	CGTTCTTCACTGGCTAGCTTT	PC-5p-220719_20	AACAACATCCTGATGCTGCCTGT	dre-miR-19a-3p_R-2	TGTGCAAATCTATGCAAAACT	PC-5p-294013_11	TTCCACTAGGGGGCAGAGCTGA
oni-miR-22c	AAGCTGCCAGTTGAAGAGCTGT	PC-3p-317290_10	TGTCCTGTTCTAGAACCATCCA	oni-miR-20	TAAAGTGCTTATAGTGCAGGTAG	PC-5p-334034_8	ATGAAGCTCTGGCTGCTGC
pol-miR-22-5p_R-1	AGTTCTTCACTGGCAAGCTTT	PC-5p-314759_10	ATCTTTGTTTGAGTGTGTGC	oni-mir-20-1-p3_1ss19GC	ACTGCAATGTAAGCACTTCA	PC-3p-22707_730	TGTCTCCTCCACCCTCCTCCT
pol-miR-22-3p	AAGCTGCCAGCTGAAGAACTGT	PC-5p-148268_49	CACCTGCTGGATTGACTGCTGACT	ssa-miR-20a-5p	TAAAGTGCTTATAGTGCAGGTAG	PC-3p-47065_312	GAAGAGGGGATGAGGAACC
dre-miR-23a-3p	ATCACATTGCCAGGGATTTCCA	PC-3p-38696_400	TGGAATGTAAGGAAGTGTGTGGTAA	pol-miR-21-5p_R+1	TAGCTTATCAGACTGGTGTTGGC	PC-5p-392951_6	GTCGGTGACGATGACGGTG
oni-mir-23b-p5	GGGTTCCTGGCGTGCTGATTT	PC-5p-495020_5	TTTGTCAGTCACCCAGACAGAGT	pol-miR-21-3p_R-1_1ss14AT	CGACAACAGTCTGTAGGCTGT	PC-3p-417492_6	TGCTTTAACGGTTACTGCAGC
oni-miR-23b_R+1	ATCACATTGCCAGGGATTACCA	PC-5p-457632_5	ACTGCTGCTGATGCTGTGGG	gmo-miR-21-5p_R+1	TAGCTTATCAGACTGGTGTTGGC	PC-5p-263549_14	TGATTTTCAGTGTGAATAC
dre-miR-23b-5p	GGGTTCCTGGCGTGCTGATTT	PC-5p-73957_167	TGAAGAAAATACACTCTGTTGT	oni-mir-22b-p5	AGTTCTTCACTGGCAAGCTTT	PC-5p-205469_24	CTTTGTTCTGGAGATTTGT
ssa-miR-23a-3-5p_R+1_2ss12TC15AG	GGAATTCCTGGCAGGGTGATTT	PC-5p-58927_232	TTTTGGTGATGGTCAACA	oni-miR-22b	AAGCTGCCAGCTGAAGAACTG	PC-5p-153490_45	CTAACTAGTCTGTACGAACTAG
hhi-miR-23a	ATCACATTGCCAGGGATTTCCA	PC-5p-129167_64	CAGGTGGGGAGTTTGACT	ssa-miR-22b-5p	CGTTCTTCACTGGCTAGCTTT	PC-3p-354312_7	AGACTGTCCTCGCCTCGCCGC
dre-miR-23a-3-5p	GGATTCCTGGCAGAGTGATTT	PC-5p-320940_9	TCAGCTAATGGACACAGCTTGCT	oni-miR-22c	AAGCTGCCAGTTGAAGAGCTGT	PC-5p-616785_5	ATGCAAATGAGGCGAAAGG
abu-miR-24c_1ss10CT	TGGCTCAGTTCAGCAGGAACAA	PC-5p-393235_6	TCAGCAATAAGAGAAGACAGGA	pol-miR-22-5p_R-1	AGTTCTTCACTGGCAAGCTTT	PC-3p-576706_5	TTGCACTGGTGTGAGACTT
oni-mir-24a-2-p5	TGCCTGCTGTGCTGATAATCAGT	PC-3p-315157_10	GACTTTGAACCAATCTGTG	pol-miR-22-3p	AAGCTGCCAGCTGAAGAACTGT	PC-5p-164451_39	ACACCCTGCCTCCCCTAGTGCTC
ssa-miR-25-5p_R-1_1ss9TA	AGGCGGAGACTTGGGCAATTGC	PC-3p-203577_24	CTGGGAGAGGGGTGTTTACGCTT	dre-miR-23a-3p	ATCACATTGCCAGGGATTTCCA	PC-5p-411777_6	GAAGGAAGGAGGACGAAGT
dre-miR-25-3p	CATTGCACTTGTCTCGGTCTGA	PC-5p-470413_5	TTCAGGCAAAGAGAAGGAATTT	oni-mir-23b-p5	GGGTTCCTGGCGTGCTGATTT	PC-3p-315052_10	TAGCTGTTCGTGCTTGAATTGA
oni-miR-26a	TTCAAGTAATCCAGGATAGGCT	PC-3p-126117_67	CAATGTGTCTGCAGTGCAATAT	oni-miR-23b_R+1	ATCACATTGCCAGGGATTACCA	PC-3p-468268_5	TATCTGGTGGAGGTTTGTT
ssa-miR-26a-6-3p_R-1_2ss19TC21CA	CCTATTCATGATTACTTGCAA	PC-3p-620562_5	GAGTTTGAGTGTGCCTGTT	dre-miR-23b-5p	GGGTTCCTGGCGTGCTGATTT	PC-5p-361470_7	TTGGGAATGTGAAACTTACAGC
oni-miR-26b_R-2	TTCAAGTAATCCAGGATAGG	PC-3p-286640_12	ACTGCAAAACCAGCACTTCCGT	ssa-miR-23a-3-5p_R+1_2ss12TC15AG	GGAATTCCTGGCAGGGTGATTT	PC-3p-197024_26	CAGCCAGGGAGTGCAGGGAGA
ssa-miR-26b-3p_1ss10CG	CCTATTCTGGATGACTTGGTTC	PC-3p-204992_24	AGTACTGACAGCTGATCGATC	hhi-miR-23a	ATCACATTGCCAGGGATTTCCA	PC-3p-219331_21	GTGTTAACGCTCTGTCCTTGCT
oni-miR-27e	TTCACAGTGGCTAAGTTCAGT	PC-5p-31734_505	TTACTGTAGCTTTGTATTG	dre-miR-23a-3-5p	GGATTCCTGGCAGAGTGATTT	PC-3p-280140_12	TCGGCTAAAAACACTTCTTTAT
oni-miR-27a	TTCACAGTGGCTAAGTTCCGC	PC-5p-227588_19	TTTGAGTTTGACATCCCTGACA	abu-mir-24c-p5_1ss17TA	TGCCTACTGAACTGGAATCAGT	PC-5p-552711_5	AGTCAGTCTGAGTCACTCTGA
ssa-miR-27b-5p	AGAGCTTAGCTGATTGGTGAAC	PC-3p-5443_3206	GCCCAGGTTGAGGAGCCA	abu-miR-24c_1ss10CT	TGGCTCAGTTCAGCAGGAACAA	PC-5p-460608_5	TTGGGATGAACTCCATTGTTA
oni-miR-27b	TTCACAGTGGCTAAGTTCTGC	PC-3p-363651_7	AGTCTCAGCGGATTCAAAGTT	oni-mir-24a-2-p5	TGCCTGCTGTGCTGATAATCAGT	PC-5p-105540_94	ATTGACTGTGTGAGCTGCA
ola-miR-27c-5p_R+1_1ss9GA	AGGACTTAACCCACATGTGAACA	PC-3p-61277_220	TCTGGTTCTTGTGCGTGCAC	ssa-miR-25-5p_R-1_1ss9TA	AGGCGGAGACTTGGGCAATTGC	PC-5p-183029_31	TCGCCGGCTTCTTAGAGA
oni-miR-27c_R+1	TTCACAGTGGTTAAGTTCTGC	PC-5p-469833_5	AGTGGCCGGGACTTTCGCT	dre-miR-25-3p	CATTGCACTTGTCTCGGTCTGA	PC-5p-597252_5	GCTCTGGGCGAGGATGTGG
gmo-miR-29a-3-5p_R-1_1ss10TC	ACCGTTTTCCTCTGGTGTTTAG	PC-3p-351605_7	GAGCGAACGTGGATGAGGC	oni-miR-26a	TTCAAGTAATCCAGGATAGGCT	PC-3p-251513_15	TCTCTTTCTCTCTCTGCGTCTT
oni-miR-29a	TAGCACCATTTGAAATCGGTTA	PC-5p-218128_21	ACTGTGAAGAGACATGAGA	oni-miR-26b_R-2	TTCAAGTAATCCAGGATAGG	PC-5p-64813_203	ACGGCATAGTATGTACTCT
oni-mir-29c-p3	TAGCACCATATGAAATCAGTGT	PC-5p-116243_79	GACGGATGTGGAAGTGCAG	ssa-miR-26b-3p_1ss10CG	CCTATTCTGGATGACTTGGTTC	PC-5p-535055_5	CCACTTTCGGCGCCAGCTT
gmo-miR-29b-5p_L-1_1ss10CA	CTGGTTTCAGATGGTGGCTTAGA	PC-3p-272286_13	CAGCTCCAGCACACAGCGCCACCT	ola-miR-27b-5p	AGAGCTTAGCTAATTGGTGAGC	PC-3p-276805_12	GTGCGCGCGCGCGGGCGTC
oni-miR-29b	TAGCACCATTTGAAATCAGTGT	PC-3p-54122_260	AGGAGCTGTCCTTAGTAC	oni-miR-27e	TTCACAGTGGCTAAGTTCAGT	PC-3p-79984_148	TTAGTCTCCTCCTCTTTCTGTG
ssa-miR-29b-3-5p_R-2_1ss3CT	ACTGATTTCTTTTGGTGTTCA	PC-3p-549146_5	TAAGCGAGAACAAACAATATGA	oni-miR-27a	TTCACAGTGGCTAAGTTCCGC	PC-3p-185583_30	ATGTGTTTGAAAATGTATGTCT
fru-miR-30b	TGTAAACATCCTACACTCAGCT	PC-5p-172818_35	CAGTCGCTGTGTGTAGACC	ssa-miR-27b-5p	AGAGCTTAGCTGATTGGTGAAC	PC-3p-145415_51	CCACAGCTGCACTTACAACCTTG
fru-mir-30b-p3_1ss22AT	TGAGAGAAGGTTGTTTACTTGT	PC-3p-126238_67	TCCCTCATGTCTTAGTAAATAT	oni-miR-27b	TTCACAGTGGCTAAGTTCTGC	PC-5p-441702_6	CAGGTAGAGATTCCTGTA
gmo-miR-30a-5p_R-4	TGTAAACATCCCCGACTGGA	PC-3p-311725_10	AGACTCTGGGGACACTGACTCT	oni-mir-27e-2-p5	CAGAACTTAGCTCATTAGTGA	PC-5p-220719_20	AACAACATCCTGATGCTGCCTGT
gga-mir-30d-p3_1ss10AG	CTTTCAGTCGGATGTTTGCT	PC-3p-182084_31	ACTACTGGATGAGCTGAGGAAG	ola-miR-27c-5p_R+1_1ss9GA	AGGACTTAACCCACATGTGAACA	PC-5p-125673_68	ACCATACTGTACTGTACTGTACT
oni-miR-30a	TGTAAACATCCTTGACTGGAAGCT	PC-5p-10979_1559	AGGACTTAGTTCTCTTTGTGAACA	oni-miR-27c_R+1	TTCACAGTGGTTAAGTTCTGC	PC-5p-277104_12	TGTGGAGACGGATGAAGACGTTT
ssa-miR-30c-3p	CTTTCAGTCGGATGTTTGCAGC	PC-3p-103072_98	GCGGAGGAAAAGAAACTAA	gmo-miR-29a-3-5p_R-1_1ss10TC	ACCGTTTTCCTCTGGTGTTTAG	PC-3p-317290_10	TGTCCTGTTCTAGAACCATCCA
ola-miR-30a-3p_R+3	CTTTCAGTCGGATGTTTGCAGC	PC-5p-317497_10	CGGGAGTGAGGGCGGGGGT	oni-miR-29a	TAGCACCATTTGAAATCGGTTA	PC-3p-213457_22	TCTCCAAAACACAGAGCCCTGT
oni-miR-30b_R-1	TGTAAACATCCTACACTCTCAGC	PC-3p-26005_630	TCTATGGGCTCAGTTCTTTTGCT	oni-miR-29c_R-5_1ss17AG	CTGATTTCATTTGGTGGC	PC-5p-148268_49	CACCTGCTGGATTGACTGCTGACT
ssa-miR-30a-4-3p	CTGGGAGAGGGGTGTTTACGCT	PC-3p-164316_39	TCTTGTTCTGGTGATTTGT	oni-mir-29c-p3	TAGCACCATATGAAATCAGTGT	PC-3p-38696_400	TGGAATGTAAGGAAGTGTGTGGTAA
oni-miR-33a-5p_R-1	GTGCATTGTAGTTGCATTGC	PC-3p-164027_39	CACATGGAGTTGCTGTTACATC	gmo-miR-29b-5p_L-1_1ss10CA	CTGGTTTCAGATGGTGGCTTAGA	PC-5p-151392_47	CTTTGGAGAATTGTAGTC
oni-miR-33b-3p_1ss14GA	CAATGTACCTGCAATGCAACA	PC-5p-628595_5	AGGTCGGCCATAGAGGGTGAT	oni-miR-29b	TAGCACCATTTGAAATCAGTGT	PC-5p-480062_5	CTGATGCCATACCCATATTCTGT
oni-mir-33a-p3_1ss13CA	TGATCCTGAAGCAGAGTG	PC-5p-56219_248	CAGGACTGTTGTTTGCACATT	ssa-miR-29b-3-5p_R-2_1ss3CT	ACTGATTTCTTTTGGTGTTCA	PC-3p-312427_10	TCTACTATTGTATGACCCTCT
dre-miR-34a	TGGCAGTGTCTTAGCTGGTTGT	PC-3p-523899_5	TCTGGGGTACTCTGGGGTACT	fru-miR-30b	TGTAAACATCCTACACTCAGCT	PC-5p-73957_167	TGAAGAAAATACACTCTGTTGT
aca-miR-34b-3p_2ss11AT20CG	AATCAGCAAGTATACTGCCGCA	PC-5p-125885_68	TATCTGGACTGGGGACCG	fru-mir-30b-p3_1ss22AT	TGAGAGAAGGTTGTTTACTTGT	PC-3p-400478_6	TGAAGAGACAACAGCAGCAG
oni-mir-92a-1-p5	AGGTTGGGAGAGGTGGCAATGCT	PC-5p-311857_10	TGACAGGACTGGAAACAGT	gmo-miR-30a-5p_R-4	TGTAAACATCCCCGACTGGA	PC-5p-58927_232	TTTTGGTGATGGTCAACA
oni-miR-92a	TATTGCACTTGTCCCGGCCTGT	PC-3p-21694_765	GTACACACTGTAGTACACACT	gga-mir-30d-p3_1ss10AG	CTTTCAGTCGGATGTTTGCT	PC-5p-201627_25	ATGTGCGATCGCTTGGACCT
nbr-mir-92a-2-p5	AGGTGGGGATAGGTAGCAATGCT	PC-5p-558935_5	TTTGAAGGGGCAGCAGAGC	oni-miR-30a	TGTAAACATCCTTGACTGGAAGCT	PC-5p-129167_64	CAGGTGGGGAGTTTGACT
oni-miR-93	AAAAGTGCTGTTTGTGCAGGTAG	PC-3p-76158_160	ACTGCAGTGGAGGCACTTTCT	ssa-miR-30c-3p	CTTTCAGTCGGATGTTTGCAGC	PC-5p-391395_6	ACAGACGTCTTCAGATCTGACT
oni-miR-96	TTTGGCACTAGCACATTTTTGCT	PC-5p-84396_136	ACCCTGTATCGAAAGTGATC	ola-miR-30a-3p_R+3	CTTTCAGTCGGATGTTTGCAGC	PC-5p-320940_9	TCAGCTAATGGACACAGCTTGCT
ssa-miR-96-3p_1ss5CT	CAATTATGTGTAGTGCCAATAT	PC-3p-65289_201	CTACGAAAGGGCACTCTA	oni-miR-30b_R-1	TGTAAACATCCTACACTCTCAGC	PC-3p-472686_5	CGCATTGGGCTCTTTTCTCT
oni-miR-99b_R-1	AACCCGTAGATCCGATCTTGT	PC-3p-355876_7	CAACCACTGTTCCCTTTTATGA	ssa-miR-30a-4-3p	CTGGGAGAGGGGTGTTTACGCT	PC-3p-545733_5	ATGATGAATAACAATAATAAAGT
oni-mir-99b-p3_1ss10CT	CAAGCTCGCTTCTGTGGGTCT	PC-3p-168521_37	ACGGGTTAGGCTCTTGGGACGTT	oni-miR-33a-5p_R-1	GTGCATTGTAGTTGCATTGC	PC-5p-242013_17	TCAAAACATCTTTTAGACTCT
oni-miR-99a	AGACCTGTAGATACAAGCTTGT	PC-3p-37248_418	CAGCCATCATTTAAAGAAA	oni-miR-33b-3p_1ss14GA	CAATGTACCTGCAATGCAACA	PC-3p-315157_10	GACTTTGAACCAATCTGTG
oni-miR-100	AACCCGTAGATCCGAACTTGTG	PC-5p-154491_45	TAATCGAAAGCAACTGGACAA	dre-miR-34a	TGGCAGTGTCTTAGCTGGTTGT	PC-3p-203577_24	CTGGGAGAGGGGTGTTTACGCTT
oni-mir-100-1-p3	CAAGCTTGTATCTACAGGTCT	PC-5p-45109_330	AGTCCTGTCACCTCCACCA	oni-mir-92a-1-p5	AGGTTGGGAGAGGTGGCAATGCT	PC-3p-126117_67	CAATGTGTCTGCAGTGCAATAT
ola-miR-101b-5p_R-1	TCAGTTATCATGGTACCGGTGC	PC-3p-116225_79	CCAGTGGAGGTGTTGTTACGTC	oni-miR-92a	TATTGCACTTGTCCCGGCCTGT	PC-3p-286640_12	ACTGCAAAACCAGCACTTCCGT
oni-miR-101b_L-1R+1	TACAGTACTATGATAACTGAAG	PC-3p-25322_648	TTATTGCAAGTGGTAGGA	nbr-mir-92a-2-p5	AGGTGGGGATAGGTAGCAATGCT	PC-5p-424646_6	TTGGGAGACAGAAACTATGT
ola-miR-101a-5p	TCAGTTATCACAGTGCTGATGC	PC-5p-473258_5	CAGACAGTACCGATGAAG	oni-miR-93	AAAAGTGCTGTTTGTGCAGGTAG	PC-3p-425621_6	TTCTGCCAGGACTGAGGAGAAGA
dre-miR-101a	TACAGTACTGTGATAACTGAAG	PC-5p-196749_26	GGTTAACAAAACGGAATG	ssa-miR-93a-2-3p_R-3	ACTGCAAAACCAGCACTTCC	PC-5p-505832_5	AGGGGTTGCAATAAACTGG
gmo-miR-103-2-5p_R+1	AGCCTCTTTACAGTGCTGCCTTG	PC-3p-191566_28	CACCTAGGATGCCGTGCTGCTG	oni-miR-96	TTTGGCACTAGCACATTTTTGCT	PC-3p-204992_24	AGTACTGACAGCTGATCGATC
oni-miR-103	AGCAGCATTGTACAGGGCTATGA	PC-5p-278863_12	TTGTTAGTGGGGCTTTTTT	ssa-miR-96-3p_1ss5CT	CAATTATGTGTAGTGCCAATAT	PC-5p-31734_505	TTACTGTAGCTTTGTATTG
ssa-miR-103-5p_R-1_2ss11TC13AG	AGCCTCTTTACGGTGCTGCCTTG	PC-3p-374143_7	TGAGAATTTGGTGAGTCAT	oni-miR-99b_R-1	AACCCGTAGATCCGATCTTGT	PC-5p-227588_19	TTTGAGTTTGACATCCCTGACA
ssa-miR-107-5p	AGCTTCTTTACAGTGTTGCCTTG	PC-3p-125475_68	GCGACCCATCCTTAGTTTCTGT	oni-mir-99b-p3_1ss10CT	CAAGCTCGCTTCTGTGGGTCT	PC-3p-5443_3206	GCCCAGGTTGAGGAGCCA
dre-miR-107a-3p_1ss22CG	AGCAGCATTGTACAGGGCTATGA	PC-5p-500782_5	CGTGTCATACCTTGATTGTGGA	oni-miR-99a	AGACCTGTAGATACAAGCTTGT	PC-5p-379716_6	TAGGGTCTGTACATCTCCACT
pol-miR-122-5p	TGGAGTGTGACAATGGTGTTTG	PC-5p-434505_6	GGGAGGAAAAGAAACTAAC	oni-miR-100	AACCCGTAGATCCGAACTTGTG	PC-3p-61277_220	TCTGGTTCTTGTGCGTGCAC
pol-miR-122-3p_R-1_1ss19TA	AACGCCATTATCACACTAAAT	PC-5p-304868_10	TGAACTGTCCTCTGTGTTCCAG	ola-miR-101b-5p_R-1	TCAGTTATCATGGTACCGGTGC	PC-5p-448258_6	TTTTTATTAGAGGCACGGG
oni-miR-124b	TCAAGGTCCGCTGTGAACACG	PC-5p-489912_5	TTCCACCGGAATGATCAATGTT	oni-miR-101b_L-1R+1	TACAGTACTATGATAACTGAAG	PC-3p-264580_14	TCCTCTTACCACTCAGGCTGTT
oni-miR-124a_R-1	TAAGGCACGCGGTGAATGC	PC-5p-148388_49	TAATACAGTCAGACCCAGTCTTT	ola-miR-101a-5p	TCAGTTATCACAGTGCTGATGC	PC-3p-604192_5	AGTTTGTGAGTGACGGAGAAA
dre-miR-124-3p_R-3	TAAGGCACGCGGTGAATGC	PC-5p-334358_8	ACTGGTCTGTAGACTGGTCTGT	dre-miR-101a	TACAGTACTGTGATAACTGAAG	PC-5p-347921_7	CGGAGGAGTTGAAGGTACGC
pma-miR-124-3p_R-2	TAAGGCACGCGGTGAATGC	PC-5p-420338_6	GGGTGACGGAGTGTGAGGC	gmo-miR-103-2-5p_R+1	AGCCTCTTTACAGTGCTGCCTTG	PC-5p-579456_5	AGGAAAGGAGGAGGAGTGA
pol-miR-124-3p_R-3	TAAGGCACGCGGTGAATGC	PC-3p-345800_7	ACTGCAGTGGATACTGGAC	oni-miR-103	AGCAGCATTGTACAGGGCTATGA	PC-5p-218128_21	ACTGTGAAGAGACATGAGA
oni-miR-125b	TCCCTGAGACCCTAACTTGTGA	PC-5p-419148_6	TGATGGAAAACTGGTTAATA	ssa-miR-103-5p_R-1_2ss11TC13AG	AGCCTCTTTACGGTGCTGCCTTG	PC-5p-116243_79	GACGGATGTGGAAGTGCAG
oni-mir-125b-2-p3	ACGGGTTAGGCTCTCGGGAGCT	PC-5p-558055_5	GTTTTTCAGAGGCTGTTGTGT	ssa-miR-107-5p	AGCTTCTTTACAGTGTTGCCTTG	PC-3p-272286_13	CAGCTCCAGCACACAGCGCCACCT
dre-miR-125a	TCCCTGAGACCCTTAACCTGTG	PC-3p-556539_5	GTGACATGAGGAGATCAGT	dre-miR-107a-3p_1ss22CG	AGCAGCATTGTACAGGGCTATGA	PC-3p-592898_5	TACGTGAAAAGACCTGTGT
ola-miR-125a-3p_R-1	ACAGGTGAGGTCCTCGGGAAC	PC-5p-526965_5	GAAGTTGAAGTGTTTGTGATG	pol-miR-122-5p	TGGAGTGTGACAATGGTGTTTG	PC-3p-54122_260	AGGAGCTGTCCTTAGTAC
ssa-miR-125a-2-3p_1ss22CT	ACGGGTTAGGCTCTTGGGACGT	PC-5p-259137_14	AAAATGTAGTAGACTTAAAGT	pol-miR-122-3p_R-1_1ss19TA	AACGCCATTATCACACTAAAT	PC-3p-239550_17	AAGGGTTTGATTCTGGCTC
oni-miR-125a	TCCCTGAGACCCTTAACCTGTG	PC-5p-31714_506	AAGCTGTAGCTGAAGGTGC	oni-miR-124b	TCAAGGTCCGCTGTGAACACG	PC-5p-479635_5	ATACATGAAGAACAAACAA
gmo-miR-125a-3p_R-1	ACAGGTGAGGTCCTTGGGAAC	PC-3p-277105_12	AAGAAGCCTCTTGAATGAAAGT	oni-miR-124a_R-1	TAAGGCACGCGGTGAATGC	PC-5p-439526_6	CCCGTCCGTCCTCTCTCTG
oni-miR-126	CATTATTACTTTTGGTACGCG	PC-3p-32149_498	CTTTAAGTCTGATGTGAAA	dre-miR-124-3p_R-3	TAAGGCACGCGGTGAATGC	PC-5p-470460_5	AAGGGGGTGGGGTGTGAGGG
ola-miR-126-3p_R+2	TCGTACCGTGAGTAATAATGCA	PC-3p-181634_31	TGGCGCGGAATGAAAGTGA	pma-miR-124-3p_R-2	TAAGGCACGCGGTGAATGC	PC-5p-172818_35	CAGTCGCTGTGTGTAGACC
oni-mir-128-1-p5	CGGGGCCGGGACGCTGTCTGAGA	PC-3p-150962_47	AAATTGAAGAGTTTGATC	pol-miR-124-3p_R-3	TAAGGCACGCGGTGAATGC	PC-5p-290645_11	TTTGGTTCCACGGGATCACACT
oni-miR-128	TCACAGTGAACCGGTCTCTTT	PC-5p-348098_7	GCAGCTGTTGGCTACTGGC	oni-miR-125b	TCCCTGAGACCCTAACTTGTGA	PC-3p-126238_67	TCCCTCATGTCTTAGTAAATAT
dre-miR-129-5p_R-1	CTTTTTGCGGTCTGGGCTTGC	PC-5p-124411_69	GTTATGTAAGACAGATGTG	oni-mir-125b-2-p3	ACGGGTTAGGCTCTCGGGAGCT	PC-5p-499139_5	TGTGAAGAGTTCTGTTAGGA
dre-miR-129-3-3p_1ss20TC	AAGCCCTTACCCCAAAAAGCAT	PC-3p-10411_1644	GTTCCAGGAAATAGCTCC	dre-miR-125a	TCCCTGAGACCCTTAACCTGTG	PC-3p-311725_10	AGACTCTGGGGACACTGACTCT
oni-miR-129	CTTTTTGCGGTCTGGGCTTGC	PC-5p-874_20494	ATGTTGGCTTAGAAGCAGC	ola-miR-125a-3p_R-1	ACAGGTGAGGTCCTCGGGAAC	PC-5p-487168_5	TGGTAGGTTGTTGTTGACTT
gmo-miR-129-3p	AAGCCCTTACCCCAAAAAGCAT	PC-3p-435610_6	TGAATAACTGGGAGTCACTC	ssa-miR-125a-2-3p_1ss22CT	ACGGGTTAGGCTCTTGGGACGT	PC-3p-182084_31	ACTACTGGATGAGCTGAGGAAG
hhi-miR-129a_R-1	CTTTTTGCGGTCTGGGCTTGC	PC-3p-200340_25	TTTCTACACTGAACCACAGGCAC	oni-miR-125a	TCCCTGAGACCCTTAACCTGTG	PC-5p-10979_1559	AGGACTTAGTTCTCTTTGTGAACA
dre-miR-129-3p	AAGCCCTTACCCCAAAAAGCAT	PC-5p-438212_6	AAAGACAGAGAGATTGTTTACC	gmo-miR-125a-3p_R-1	ACAGGTGAGGTCCTTGGGAAC	PC-3p-103072_98	GCGGAGGAAAAGAAACTAA
oni-miR-130b-3p	CAGTGCAATAATGAAAGGGCAT	PC-5p-592376_5	GGCAAGCAAGATCAACTCAAT	oni-miR-126	CATTATTACTTTTGGTACGCG	PC-5p-317497_10	CGGGAGTGAGGGCGGGGGT
xtr-mir-130c-p5	GCCCTTTTTCTGTTGTACTACT	PC-5p-6337_2736	CTGATTTCATTTGGTGGCATAGA	ola-miR-126-3p_R+2	TCGTACCGTGAGTAATAATGCA	PC-3p-187673_29	ATGAGTGTGTGTGAACGTGTCT
pny-miR-130a	CAGTGCAATATTAAAAGGGCA	PC-3p-8770_1960	TGACTGGGGCGGTCTCCTC	oni-mir-128-1-p5	CGGGGCCGGGACGCTGTCTGAGA	PC-3p-26005_630	TCTATGGGCTCAGTTCTTTTGCT
oni-mir-130a-2-p5	GCCCTTTTTCTGTTGCACTACT	PC-3p-284175_12	GGACATTTGAATGTATCGTT	oni-miR-128	TCACAGTGAACCGGTCTCTTT	PC-3p-582335_5	GACAGAACATTGGAAAATT
oni-miR-130a	CAGTGCAATATTAAAAGGGCA	PC-3p-70326_181	TTCAGTCATTGTTTCTGGTTGTT	dre-miR-129-5p_R-1	CTTTTTGCGGTCTGGGCTTGC	PC-3p-225095_20	TTCAAACTTTGCCTTCTCCACT
dre-miR-130c-5p	GCCCTTTTTCTGTTGTACTACT	PC-3p-305841_10	GAAAATGATGGTGATCTGAGC	dre-miR-129-3-3p_1ss20TC	AAGCCCTTACCCCAAAAAGCAT	PC-3p-164316_39	TCTTGTTCTGGTGATTTGT
dre-miR-130c-3p_R-1	CAGTGCAATATTAAAAGGGCA	PC-5p-159056_42	AGCACAAATATATATGAACTTG	oni-miR-129	CTTTTTGCGGTCTGGGCTTGC	PC-3p-164027_39	CACATGGAGTTGCTGTTACATC
oni-mir-132d-p5	ATGGCTGTAGACTGTTACCATG	PC-3p-54257_259	CGGGGGTGGGAGTGTTTGCGCC	gmo-miR-129-3p	AAGCCCTTACCCCAAAAAGCAT	PC-5p-598998_5	CCAGTGCGGAGTCAACCTT
oni-miR-132b-5p	ACCGTGGCTTTAGATTGTTACT	PC-3p-365597_7	TGGAGCGCAATCGGGATGA	hhi-miR-129a_R-1	CTTTTTGCGGTCTGGGCTTGC	PC-5p-445196_6	AGTGCGTTTGTGAGTCTTT
oni-miR-132a_R+1	TAACAGTCTACAGCCATGGTCG	PC-5p-44243_339	GGTGGCTGTAGCTCAGCTG	dre-miR-129-3p	AAGCCCTTACCCCAAAAAGCAT	PC-5p-236244_18	TCTTTTCAGCCCAAGGAC
oni-miR-132c	AGCCATGACTGTAGACTGTTACT	PC-3p-101344_100	TCTAAGTACCTGCAGGAAA	oni-miR-130b-3p	CAGTGCAATAATGAAAGGGCAT	PC-5p-56219_248	CAGGACTGTTGTTTGCACATT
dre-miR-132-3p	TAACAGTCTACAGCCATGGTCG	PC-3p-232342_18	TCAGCCGGCTGGTGACATCAT	xtr-mir-130c-p5	GCCCTTTTTCTGTTGTACTACT	PC-3p-598416_5	GAAGTAGAAAAGAGCACAT
dre-miR-133a-2-5p_R+1	AGCTGGTAAAATGGAACCAAAT	PC-3p-324149_9	GTGAGGTGTTCTGTTACTCTC	pny-miR-130a	CAGTGCAATATTAAAAGGGCA	PC-5p-125885_68	TATCTGGACTGGGGACCG
dre-miR-133a-3p_L-1R+1	TTGGTCCCCTTCAACCAGCTGT	PC-3p-627616_5	GCCAGTCCAGCTGCCCTTGACG	oni-mir-130a-2-p5	GCCCTTTTTCTGTTGCACTACT	PC-3p-489295_5	CCACCGTGTCTCACCCACTCT
pol-miR-133-3p	TTTGGTCCCCTTCAACCAGCT	PC-5p-17264_975	GTATGGTGGGTAGTTTGA	oni-miR-130a	CAGTGCAATATTAAAAGGGCA	PC-3p-258547_14	ACCCAGCAGGAGAGGCTCT
oni-miR-135a	TATGGCTTTTTATTCCTATCTG	PC-3p-372077_7	GGTTAAGTGGTAAAGGATG	dre-miR-130c-5p	GCCCTTTTTCTGTTGTACTACT	PC-5p-491242_5	GTAGACTGTAGTACACTGTAGT
ssa-miR-135a-3p	TATAGGGATGGAAGCCATGCA	PC-5p-564155_5	CTGCCTCAGACTGCTTTTA	dre-miR-130c-3p_R-1	CAGTGCAATATTAAAAGGGCA	PC-3p-567846_5	TCTTTGTCCTTTCACCCACTGT
oni-miR-135d	TATGGCTTTTTATTCCTACGTGA	PC-3p-395065_6	CAGTAGTATATCTGCAGCTCC	oni-mir-132d-p5	ATGGCTGTAGACTGTTACCATG	PC-3p-392078_6	CCTATTCTTGATTACTTGCTTT
dre-miR-135c_R+1	TATGGCTTTCTATTCCTATGTGA	PC-3p-114348_81	AATCAAAACCTAAAGAAAGTAT	oni-mir-132d-p3	TAGAGTAACAATCTAAAGCCACG	PC-3p-506484_5	TCAGCGTCCACTGGGTTTGAGT
oni-miR-135b	TATGGCTTTCTATTCCTATGTGA	PC-5p-150726_47	TTCAAACGAGAACTTTGA	oni-miR-132b-5p	ACCGTGGCTTTAGATTGTTACT	PC-3p-327653_9	TCAATGGACTTCTGTATTGA
oni-miR-137b_R-2	TTATTGCTTGAGAATACGCGT	PC-3p-446503_6	GTGACTGAAATGAGAAAGT	oni-miR-132a_R+1	TAACAGTCTACAGCCATGGTCG	PC-3p-21694_765	GTACACACTGTAGTACACACT
oni-miR-138	AGCTGGTGTTGTGAATCAGGCCG	PC-3p-123293_70	CTTACCAGGTCCAGACATA	oni-miR-132c	AGCCATGACTGTAGACTGTTACT	PC-3p-577594_5	CAAGGTGCGAAGGAAAGTCTA
dre-miR-138-5p	AGCTGGTGTTGTGAATCAGGCCG	PC-5p-209426_23	GCCGTCGGTGAAATACCA	dre-miR-132-3p	TAACAGTCTACAGCCATGGTCG	PC-3p-76158_160	ACTGCAGTGGAGGCACTTTCT
oni-miR-139	TCTACAGTGCATGTGTCTCCAGT	PC-3p-49669_291	GACCTCTGACCCCAGACACGGA	dre-miR-133a-2-5p_R+1	AGCTGGTAAAATGGAACCAAAT	PC-3p-428873_6	CGTTCGCGGACATCACGGAC
oni-mir-139-p3	TGGAGACCCAGCTCTGTTGGAAT	PC-5p-48261_303	TAGGCAACTGGACATAAAATGT	dre-miR-133a-3p_L-1R+1	TTGGTCCCCTTCAACCAGCTGT	PC-5p-84396_136	ACCCTGTATCGAAAGTGATC
pol-miR-140-5p	CAGTGGTTTTACCCTATGGTAG	PC-3p-356389_7	TGTAGAGTTTTATCCTGGCT	pol-miR-133-3p	TTTGGTCCCCTTCAACCAGCT	PC-5p-599581_5	CTTTTCCTTATTTGCCAGC
pol-miR-140-3p	ACCACAGGGTAGAACCACGGAC	PC-5p-199765_26	AGTTCCAATGCGACTCTCTGTG	oni-miR-135a	TATGGCTTTTTATTCCTATCTG	PC-5p-627849_5	TTGCCTTTATGTGTTGCCCTTTC
oni-miR-142	CATAAAGTAGAAAGCACTACT	PC-3p-218693_21	GGCGCGTGTTGGTTAATGTGGT	ssa-miR-135a-3p	TATAGGGATGGAAGCCATGCA	PC-3p-65289_201	CTACGAAAGGGCACTCTA
gmo-miR-142-2-3p	TGTAGTGTTTCCTACTTTATGG	PC-3p-562527_5	TCAGTGTCGGTCACTCAGTGT	oni-miR-135d	TATGGCTTTTTATTCCTACGTGA	PC-3p-445457_6	TGGTTTTGTTGCTTTGAATT
dre-miR-142a-5p	CATAAAGTAGAAAGCACTACT	PC-3p-9345_1838	TATTGCACTTGTCCCGGCCTGTATT	dre-miR-135c_R+1	TATGGCTTTCTATTCCTATGTGA	PC-3p-355876_7	CAACCACTGTTCCCTTTTATGA
dre-miR-142a-3p_R-1	TGTAGTGTTTCCTACTTTATGG	PC-5p-344596_7	TCCACATTCTGTGTCTGACTC	oni-miR-135b	TATGGCTTTCTATTCCTATGTGA	PC-3p-168521_37	ACGGGTTAGGCTCTTGGGACGTT
ssa-miR-143-5p_R-1	GGTGCAGTGCTGCATCTCTGG	PC-3p-12737_1335	TAAATGCTGCAGAATTGTGCTCT	dre-miR-137-3p_L-1R+1	TATTGCTTAAGAATACGCGTAG	PC-3p-331538_8	TCACACAGGACCTCCTTTCTT
oni-miR-143	TGAGATGAAGCACTGTAGCTC	PC-5p-441097_6	GATGCCCTCGGAACGTCTCCTG	oni-miR-137b_R-2	TTATTGCTTGAGAATACGCGT	PC-3p-37248_418	CAGCCATCATTTAAAGAAA
tni-mir-144-p5	AGGATATCATCTTATACTGTA	PC-5p-52001_275	TTGGACTTTGACAAGATTT	oni-miR-138	AGCTGGTGTTGTGAATCAGGCCG	PC-3p-613779_5	CTTCCTGCCAGCGACCAAA
tni-miR-144_L+3R-1	CACTACAGTATAGATGATGTAC	PC-3p-318303_10	TTTTTGGCTGAAAATTTTGGGT	dre-miR-138-5p	AGCTGGTGTTGTGAATCAGGCCG	PC-5p-154491_45	TAATCGAAAGCAACTGGACAA
oni-miR-145	GTCCAGTTTTCCCAGGAATCCCT	PC-5p-404587_6	TTGTGGAGAACAGGGCTTC	dre-miR-138-3p_R+1	GCTATTTCACAACACCAGGGTT	PC-5p-45109_330	AGTCCTGTCACCTCCACCA
oha-miR-145-3p	GGATTCCTGGAAATACTGTTCT	PC-3p-417684_6	TTCTCCTCCCTCCCTCTCTTTA	oni-miR-139	TCTACAGTGCATGTGTCTCCAGT	PC-3p-116225_79	CCAGTGGAGGTGTTGTTACGTC
ssa-miR-146a-5p	TGAGAACTGAATTCCATAGATGG	PC-5p-524518_5	GTACCAAGTAAACAAAGTATT	oni-mir-139-p3	TGGAGACCCAGCTCTGTTGGAAT	PC-3p-25322_648	TTATTGCAAGTGGTAGGA
ssa-miR-146a-3p_R-1_1ss20CT	ATCTATGGGCTCAGTTCTTTTG	PC-5p-82677_141	TTAAATTCTGTTAGGCAACTGG	pol-miR-140-5p	CAGTGGTTTTACCCTATGGTAG	PC-3p-239670_17	ACTGGAACCAAACATTGATTTT
ssa-miR-148a-5p_2ss18TA19CA	AAGTTCTGTGATACACTAAGACT	PC-3p-283485_12	TACACCGCGGTAGTTCTCCAAT	pol-miR-140-3p	ACCACAGGGTAGAACCACGGAC	PC-5p-514734_5	TGGAATGTAAAAGTATGTAT
dre-miR-148_R-1	TCAGTGCATTACAGAACTTTG	PC-3p-302354_11	TGGAGACCCAGCTCTGTTGGAATT	oni-miR-142	CATAAAGTAGAAAGCACTACT	PC-5p-473258_5	CAGACAGTACCGATGAAG
oni-miR-150_R-2	ACTCCCAATCCTTGTACCAGTG	PC-5p-547377_5	CGAGAAACGACGACGCGAA	gmo-miR-142-2-3p	TGTAGTGTTTCCTACTTTATGG	PC-5p-385294_6	CTTTTAATCTCAAGGCTGT
oni-mir-150-p3_1ss15TG	CGCTGGACAGGTTTGGGG	PC-3p-252023_15	ACTGCAGTGTGAGCACTTAGGT	dre-miR-142a-5p	CATAAAGTAGAAAGCACTACT	PC-5p-196749_26	GGTTAACAAAACGGAATG
fru-mir-152-p5	AAGTTCTGTGATACACTCTGACT	PC-5p-136749_57	GTGACATGATGAGATCAGT	dre-miR-142a-3p_R-1	TGTAGTGTTTCCTACTTTATGG	PC-3p-268259_13	TGAGCTGGTTCAGTGCTGCAGA
fru-miR-152	TCAGTGCATAACAGAACTTTGT			ssa-miR-143-5p_R-1	GGTGCAGTGCTGCATCTCTGG	PC-5p-437611_6	TCAGTGTCTCCACCCTTCTTC
oni-miR-153c	TTGCATAGTCACAAAAATGAGC			oni-miR-143	TGAGATGAAGCACTGTAGCTC	PC-5p-342474_8	TTGCTGTGGCTTTAGTTGC
dre-miR-153a-3p	TTGCATAGTCACAAAAGTGATC			tni-mir-144-p5	AGGATATCATCTTATACTGTA	PC-3p-191566_28	CACCTAGGATGCCGTGCTGCTG
oni-miR-153b	TTGCATAGTCACAAAAATGATC			tni-miR-144_L+3R-1	CACTACAGTATAGATGATGTAC	PC-3p-527116_5	ATACTCCATCTTGACTTACTGCAG
oni-miR-181b_1ss18CG	AACATTCATTGCTGTCGGTGGGT			oni-miR-145	GTCCAGTTTTCCCAGGAATCCCT	PC-5p-261651_14	GTGAGGTCCAGATGATGAAGACT
ssa-miR-181a-5p	AACATTCAACGCTGTCGGTGAGT			oha-miR-145-3p	GGATTCCTGGAAATACTGTTCT	PC-3p-619128_5	CACTGTGCTTCATAATGAA
ssa-miR-181a-5-3p_R-3	ACCATCGACCGTTGACTGT			ssa-miR-146a-5p	TGAGAACTGAATTCCATAGATGG	PC-3p-466466_5	GAGTGAGGATCATGACTGTCTG
oni-miR-181c_R+1	AACATTCAACGCTGTCGGTGAGT			ssa-miR-146a-3p_R-1_1ss20CT	ATCTATGGGCTCAGTTCTTTTG	PC-3p-506673_5	TCTTGCTAAGAGGTGAAACATCT
oni-mir-181c-2-p3_1ss16GT	ACCATCGAGTGTTGATTGTACC			ssa-miR-148a-5p_2ss18TA19CA	AAGTTCTGTGATACACTAAGACT	PC-5p-320862_9	TCAGCGCTCTGCAGCACTAACG
dre-miR-181b-5p_R+1	AACATTCATTGCTGTCGGTGGGT			dre-miR-148_R-1	TCAGTGCATTACAGAACTTTG	PC-5p-278863_12	TTGTTAGTGGGGCTTTTTT
dre-miR-181b-3-3p_1ss11AG	CTCACTGAACGATGAATGCAA			oni-miR-150_R-2	ACTCCCAATCCTTGTACCAGTG	PC-3p-125475_68	GCGACCCATCCTTAGTTTCTGT
oni-miR-181a	CACATTCATCGCTGTCGGTGGG			fru-mir-152-p5	AAGTTCTGTGATACACTCTGACT	PC-5p-560159_5	AAAGAACCTGAAACCGTGT
oni-mir-181a-p3	CTCGCCGGGCGATGAATGACA			fru-miR-152	TCAGTGCATAACAGAACTTTGT	PC-3p-224362_20	CAGGAAATCACTGTTACTGTGG
dre-miR-181a-5p	AACATTCAACGCTGTCGGTGAGT			oni-miR-153c	TTGCATAGTCACAAAAATGAGC	PC-3p-448273_6	CGGCCCGGACTCTCCCTTTGT
dre-miR-181a-3p_1ss16TC	ACCATCGACCGTTGACTGTACC			dre-miR-153a-3p	TTGCATAGTCACAAAAGTGATC	PC-3p-386202_6	TTGTGTGTGTGTGTGACGTGTAT
pol-miR-182-5p	TTTGGCAATGGTAGAACTCACA			oni-miR-153b	TTGCATAGTCACAAAAATGATC	PC-3p-415175_6	TGAGACATGGATCTCCATCACGT
pol-miR-182-3p_R-1	TGGTTCTAGACTTGCCAACT			oni-miR-181b_1ss18CG	AACATTCATTGCTGTCGGTGGGT	PC-5p-409917_6	AGCTGGGATAGCAGGTAGTC
hhi-miR-183_R-2	TATGGCACTGGTAGAATTCACT			ssa-miR-181a-5p	AACATTCAACGCTGTCGGTGAGT	PC-3p-467197_5	AATGACTAAAGAACAAATC
hhi-mir-183-p3_1ss14GT	GTGAATTACCATATGGCCATA			ssa-miR-181a-5-3p_R-3	ACCATCGACCGTTGACTGT	PC-3p-315039_10	TTTCTTTTGTTATCTGACCT
dre-miR-183-5p_R-1	TATGGCACTGGTAGAATTCACT			oni-miR-181c_R+1	AACATTCAACGCTGTCGGTGAGT	PC-5p-489912_5	TTCCACCGGAATGATCAATGTT
ola-miR-183-3p_L-1R+1	TGAATTACCATAGGGCCATAA			oni-mir-181c-2-p3_1ss16GT	ACCATCGAGTGTTGATTGTACC	PC-5p-148388_49	TAATACAGTCAGACCCAGTCTTT
ola-mir-184-1-p5_1ss14AT	TTATCACTTTTCCTGCCCAGC			dre-miR-181b-5p_R+1	AACATTCATTGCTGTCGGTGGGT	PC-3p-559388_5	TATAAAGCTGTGCTGCTGG
ola-miR-184-3p_1ss20GA	TGGACGGAGAACTGATAAGAG			dre-miR-181b-3-3p_1ss11AG	CTCACTGAACGATGAATGCAA	PC-5p-334358_8	ACTGGTCTGTAGACTGGTCTGT
hhi-miR-187_R+3	TCGTGTCTTGTGTTGCAGCCAGT			oni-miR-181a	CACATTCATCGCTGTCGGTGGG	PC-3p-577569_5	AGAGGGGGCCCTGATCCTTCAG
dre-miR-190a_R+1	TGATATGTTTGATATATTAGGTT			oni-mir-181a-p3	CTCGCCGGGCGATGAATGACA	PC-3p-230743_18	TGCACGTAGAGAACATTTTTA
gmo-miR-190a-3p	ACTATATATCAAACATATTCCT			dre-miR-181a-5p	AACATTCAACGCTGTCGGTGAGT	PC-3p-545286_5	ATACGTTCAAACAGACTGACA
oni-miR-190a_R-1	TGATATGTTTGATATATTAGGTT			dre-miR-181a-3p_1ss16TC	ACCATCGACCGTTGACTGTACC	PC-5p-630277_5	TGTAGGAGTGAAAGGCCAATC
aca-miR-190a-3p_2ss17-A18-T	ACTATATATCAAACATATTCCT			pol-miR-182-5p	TTTGGCAATGGTAGAACTCACA	PC-3p-166645_38	TTCAGGGACATACAACAGTAGT
oni-miR-192_R+1	ATGACCTATGAATTGACAGCCA			pol-miR-182-3p_R-1	TGGTTCTAGACTTGCCAACT	PC-5p-357220_7	ACATCGAGGGCAACTGGACAGAAGAA
oni-mir-192-p3	CCTGTCAGTTCTGTAGGCCA			hhi-miR-183_R-2	TATGGCACTGGTAGAATTCACT	PC-3p-442368_6	ATTGGGAGACTCGAAATGG
gmo-miR-193a-5p	TGGGTCTTTGCGGGCAAGGTGA			hhi-mir-183-p3_1ss14GT	GTGAATTACCATATGGCCATA	PC-5p-526965_5	GAAGTTGAAGTGTTTGTGATG
oni-miR-193_R-2	AACTGGCCTACAAAGTCCCA			dre-miR-183-5p_R-1	TATGGCACTGGTAGAATTCACT	PC-3p-355690_7	AAGGCAGTGGTGAATCAACAG
oni-miR-194b	TGTAACAGCATCTCCATATGGA			ola-miR-183-3p_L-1R+1	TGAATTACCATAGGGCCATAA	PC-3p-401456_6	GGACAAACCGCTGCGGCTGG
hhi-miR-196_R+1	TAGGTAGTCTCATGTTGTTGGGT			ola-mir-184-1-p5_1ss14AT	TTATCACTTTTCCTGCCCAGC	PC-5p-259137_14	AAAATGTAGTAGACTTAAAGT
hhi-mir-196-p3	CCACAACACGAAACTGCCTTGA			ola-miR-184-3p_1ss20GA	TGGACGGAGAACTGATAAGAG	PC-5p-617364_5	TGTTTATGTCCTTGATATT
dre-miR-196a-5p	TAGGTAGTTTCATGTTGTTGGG			hhi-miR-187_R+3	TCGTGTCTTGTGTTGCAGCCAGT	PC-5p-31714_506	AAGCTGTAGCTGAAGGTGC
dre-miR-196a-3p_R-1_1ss8GA	CTGCAACATGAAACTGTCTTA			dre-miR-190a_R+1	TGATATGTTTGATATATTAGGTT	PC-3p-277105_12	AAGAAGCCTCTTGAATGAAAGT
oni-mir-196a-2-p3	TGGCTCGGCAACAAGAAACTGC			gmo-miR-190a-3p	ACTATATATCAAACATATTCCT	PC-3p-438126_6	ATGCCCTGGGGATGTGAAA
dre-miR-196b	TAGGTAGTTTCAAGTTGTTGGG			oni-miR-190a_R-1	TGATATGTTTGATATATTAGGTT	PC-3p-32149_498	CTTTAAGTCTGATGTGAAA
ssa-miR-196b-3p_L+2R-1_1ss18AG	CACAGGAACCTGAAACTGCCTGA			aca-miR-190a-3p_2ss17-A18-T	ACTATATATCAAACATATTCCT	PC-3p-181634_31	TGGCGCGGAATGAAAGTGA
oni-miR-199c_L-1R+1	ACCAATGTGCAGACTACTGTTC			oni-miR-192_R+1	ATGACCTATGAATTGACAGCCA	PC-3p-150962_47	AAATTGAAGAGTTTGATC
oni-mir-199c-p3	ACAGGTAGTCTGAACACTGGGCA			oni-mir-192-p3	CCTGTCAGTTCTGTAGGCCA	PC-3p-462314_5	TTTATGTTTTCAAATGGACTCC
dre-miR-199-5p	CCCAGTGTTCAGACTACCTGTTC			gmo-miR-193a-5p	TGGGTCTTTGCGGGCAAGGTGA	PC-3p-293262_11	TTGCAGGAAGAAAACGACAAC
dre-miR-199-3-3p_1ss10CT	ACAGTAGTCTGCACATTGGTT			oni-miR-193_R-2	AACTGGCCTACAAAGTCCCA	PC-5p-124411_69	GTTATGTAAGACAGATGTG
pol-miR-199a-5p_R+1	CCCAGTGTTCAGACTACCTGTTC			oni-miR-194b	TGTAACAGCATCTCCATATGGA	PC-3p-10411_1644	GTTCCAGGAAATAGCTCC
pol-miR-199a-3p_R-1	ACAGTAGTCTGCACATTGGTT			hhi-miR-196_R+1	TAGGTAGTCTCATGTTGTTGGGT	PC-3p-577117_5	ATCCGCTGTAGGCACCGAA
oni-mir-199b-1-p3	ACAGGTAGTCTGAACACTGGGCA			hhi-mir-196-p3	CCACAACACGAAACTGCCTTGA	PC-5p-419775_6	TATACACTGTATATACACTGT
dre-miR-199-3p_L-1	ACAGTAGTCTGCACATTGGTT			dre-miR-196a-5p	TAGGTAGTTTCATGTTGTTGGG	PC-3p-434349_6	AGGCGGTGATTCAAGTCAGA
ssa-miR-200b-5p	CATCTTACCTGACAGTGCTGGA			dre-miR-196a-3p_R-1_1ss8GA	CTGCAACATGAAACTGTCTTA	PC-5p-874_20494	ATGTTGGCTTAGAAGCAGC
oni-miR-200a_R-1	TAACACTGTCTGGTAACGATGT			oni-mir-196a-2-p3	TGGCTCGGCAACAAGAAACTGC	PC-3p-119490_75	TCACACACACCAACACACTGAT
ssa-miR-200a-2-5p	CATCTTACGAGGCAGCATTGGA			dre-miR-196b	TAGGTAGTTTCAAGTTGTTGGG	PC-3p-497894_5	AGAGTTTCCATGAATGAACAT
oni-miR-200b_R-1	TAATACTGCCTGGTAATGATGA			ssa-miR-196b-3p_L+2R-1_1ss18AG	CACAGGAACCTGAAACTGCCTGA	PC-3p-200340_25	TTTCTACACTGAACCACAGGCAC
dre-miR-202-5p_R-1	TTCCTATGCATATACCTCTTT			oni-miR-199c_L-1R+1	ACCAATGTGCAGACTACTGTTC	PC-3p-505746_5	TTGCTGTTTTTCCTGTGTTAGT
dre-miR-202-3p_L+2	AAAGAGGCATAGGGCATGGGAAAA			oni-mir-199c-p3	ACAGGTAGTCTGAACACTGGGCA	PC-3p-390293_6	CTTCTCTCTCTTCGTCAACAGT
pol-miR-203-5p_R-1	AGTGGTTCTCAACAGTTCAACA			dre-miR-199-5p	CCCAGTGTTCAGACTACCTGTTC	PC-3p-593753_5	TTGTCTGATTCTGTTTCAAG
pol-miR-203-3p	GTGAAATGTTTAGGACCACTTG			dre-miR-199-3-3p_1ss10CT	ACAGTAGTCTGCACATTGGTT	PC-5p-307872_10	TGATACTGACGCTGAGGC
dre-miR-204-5p	TTCCCTTTGTCATCCTATGCCT			pol-miR-199a-5p_R+1	CCCAGTGTTCAGACTACCTGTTC	PC-3p-536543_5	TGAGAAGACTGCCAATGGTCGT
dre-miR-204-3-3p_R+1_1ss19GT	GCAGGGACAGCAAAGGGATGCT			pol-miR-199a-3p_R-1	ACAGTAGTCTGCACATTGGTT	PC-5p-320912_9	GAGGAGATAGGGAGAGGGAA
oni-miR-204a	TTCCCTTTGTCATCCTATGCCT			oni-mir-199b-1-p3	ACAGGTAGTCTGAACACTGGGCA	PC-5p-6337_2736	CTGATTTCATTTGGTGGCATAGA
oni-miR-205	TCCTTCATTCCACCGGAGTCTG			oni-mir-199b-2-p3	ACAGGTAGTCTGAACACTGG	PC-3p-8770_1960	TGACTGGGGCGGTCTCCTC
gmo-miR-205-3p_L-1R+2_1ss18AT	TTTCAGTGGTGTGAAGTGTAAG			oni-mir-199b-3-p3	ACAGGTAGTCTGAACACTGG	PC-3p-284175_12	GGACATTTGAATGTATCGTT
pol-miR-206-5p_R+1	ACATGCTTCCTTATATCCCCATA			dre-miR-199-3p_L-1	ACAGTAGTCTGCACATTGGTT	PC-3p-70326_181	TTCAGTCATTGTTTCTGGTTGTT
pol-miR-206-3p	TGGAATGTAAGGAAGTGTGTGG			ssa-miR-200b-5p	CATCTTACCTGACAGTGCTGGA	PC-5p-365745_7	AATCCCAGCAGTGCCTCCA
dre-miR-210-5p	AGCCACTGACTAACGCACATTG			oni-miR-200a_R-1	TAACACTGTCTGGTAACGATGT	PC-3p-305841_10	GAAAATGATGGTGATCTGAGC
dre-miR-210-3p_R-2	CTGTGCGTGTGACAGCGGCT			ssa-miR-200a-2-5p	CATCTTACGAGGCAGCATTGGA	PC-3p-142740_53	TAGGTTATTTGTAGTGTTT
oni-miR-212a-5p	ACCTTGGCTTTAGACTGCTTACT			oni-miR-200b_R-1	TAATACTGCCTGGTAATGATGA	PC-5p-159056_42	AGCACAAATATATATGAACTTG
oni-miR-212a-3p	TAACAGTCTACAGTCATGGCT			dre-miR-202-5p_R-1	TTCCTATGCATATACCTCTTT	PC-3p-54257_259	CGGGGGTGGGAGTGTTTGCGCC
dre-miR-212-5p	ACCTTGGCTCTAGACTGCTTACT			pol-miR-203-5p_R-1	AGTGGTTCTCAACAGTTCAACA	PC-3p-515850_5	AGACATCAGAAAATCTGTGCTTT
dre-miR-212-3p_R-2	TAACAGTCTACAGTCATGGCT			pol-miR-203-3p	GTGAAATGTTTAGGACCACTTG	PC-3p-349380_7	TATACAGTTCCTGTACACTT
ssa-miR-214-5p_1ss22CA	TGCCTGTCTACACTTGCTGTGA			oni-mir-204b-p5	ATCCCTTTGCTGTCCCTGCCT	PC-5p-44243_339	GGTGGCTGTAGCTCAGCTG
oni-miR-214_L+1_1ss23AT	TACAGCAGGCACAGACAGGCAGT			dre-miR-204-5p	TTCCCTTTGTCATCCTATGCCT	PC-5p-241008_17	CATCTGCAAACGGGAAAAGCT
oni-miR-214_R-1	ACAGCAGGCACAGACAGGCAG			dre-miR-204-3-3p_R+1_1ss19GT	GCAGGGACAGCAAAGGGATGCT	PC-3p-271525_13	AGCTACCTGTAAATGAGCCAGA
oni-miR-216b	TAATCTCTGCAGGCAACTGTGA			oni-miR-204a	TTCCCTTTGTCATCCTATGCCT	PC-3p-101344_100	TCTAAGTACCTGCAGGAAA
oni-miR-216a	AAATCTCAGCTGGCAACTGTGA			oni-miR-205	TCCTTCATTCCACCGGAGTCTG	PC-5p-626596_5	AAAGACTTCGGGCGATATT
gmo-miR-216a-3p_L-1_1ss12GT	CACAATGGCCTCTGGGATTAT			gmo-miR-205-3p_L-1R+2_1ss18AT	TTTCAGTGGTGTGAAGTGTAAG	PC-3p-232342_18	TCAGCCGGCTGGTGACATCAT
fru-miR-217_R+1	TACTGCATCAGGAACTGATTGGC			pol-miR-206-5p_R+1	ACATGCTTCCTTATATCCCCATA	PC-3p-324149_9	GTGAGGTGTTCTGTTACTCTC
dre-miR-218b_R-2	TTGTGCTTGATCTAACCATG			pol-miR-206-3p	TGGAATGTAAGGAAGTGTGTGG	PC-5p-17264_975	GTATGGTGGGTAGTTTGA
ola-miR-218a_R+2	TTGTGCTTGATCTAACCATGTGT			dre-miR-210-5p	AGCCACTGACTAACGCACATTG	PC-3p-547222_5	TACACGTTGCCTCGCGATCT
dre-miR-218a_R+1	TTGTGCTTGATCTAACCATGTGT			dre-miR-210-3p_R-2	CTGTGCGTGTGACAGCGGCT	PC-3p-630875_5	ATGTGAACAGGAAACAGTGAGT
oni-miR-219a-5p_R-2	TGATTGTCCAAACGCAATTCT			oni-miR-212a-5p	ACCTTGGCTTTAGACTGCTTACT	PC-5p-426117_6	CGAGACAATGGTTAGCTGTGC
dre-miR-219-5p_R-1	TGATTGTCCAAACGCAATTCT			oni-miR-212a-3p	TAACAGTCTACAGTCATGGCT	PC-3p-622683_5	GTTTCATGTCCAGTTGCCTAGC
ssc-miR-221-5p_R-8	ACCTGGCATACAATGTAG			dre-miR-212-5p	ACCTTGGCTCTAGACTGCTTACT	PC-3p-114348_81	AATCAAAACCTAAAGAAAGTAT
oni-miR-221	AGCTACATTGTCTGCTGGGTTTC			dre-miR-212-3p_R-2	TAACAGTCTACAGTCATGGCT	PC-3p-507772_5	CCTGGGTAGGTTCGACTCC
pol-miR-221-5p	ACCTGGCATACAATGTAGATTT			gga-miR-214b-3p_L-1R+2_1ss16CT	ACAGCAAGTGTAGATAGGCAGA	PC-3p-546559_5	ACTTGTTGTGGATGGAATGGGAA
pol-miR-221-3p_R+1	AGCTACATTGTCTGCTGGGTTTC			ssa-miR-214-5p_1ss22CA	TGCCTGTCTACACTTGCTGTGA	PC-5p-150726_47	TTCAAACGAGAACTTTGA
ssa-miR-222b-5p_R+1_1ss11TG	TGCTCAGTAGGCAGTGTAGATCC			oni-miR-214_L+1_1ss23AT	TACAGCAGGCACAGACAGGCAGT	PC-5p-289989_11	GCACTGTGATTATGGCTTCGGTT
oni-miR-222	AGCTACATCTGGCTACTGGGTCTC			oni-miR-214_R-1	ACAGCAGGCACAGACAGGCAG	PC-3p-123293_70	CTTACCAGGTCCAGACATA
ssa-miR-222a-5p_R-1	TGCTCAGTAGGCAGTGTAGATCC			oni-miR-216b	TAATCTCTGCAGGCAACTGTGA	PC-3p-290994_11	GACACCAGCGCTGATGGACACT
ola-mir-223-p5	AGTGTATTTGACAAGCTGAGTT			oni-miR-216a	AAATCTCAGCTGGCAACTGTGA	PC-3p-295513_11	ACTTGAATCTCTTGACTTGGA
ola-miR-223	TGTCAGTTTGTCAAATACCC			fru-miR-217_R+1	TACTGCATCAGGAACTGATTGGC	PC-3p-49669_291	GACCTCTGACCCCAGACACGGA
dre-miR-301c-5p_R+1_2ss4CT9GA	GCTTTGACAATGTTGCACTACT			dre-miR-218b_R-2	TTGTGCTTGATCTAACCATG	PC-5p-48261_303	TAGGCAACTGGACATAAAATGT
dre-miR-301c-3p_R+1	CAGTGCAATAGTATTGTCATAGC			ola-miR-218a_R+2	TTGTGCTTGATCTAACCATGTGT	PC-5p-199765_26	AGTTCCAATGCGACTCTCTGTG
ssa-miR-301d-5p_L+1	GCTCTGACTTCATTGCACTACT			dre-miR-218a_R+1	TTGTGCTTGATCTAACCATGTGT	PC-3p-218693_21	GGCGCGTGTTGGTTAATGTGGT
oni-miR-301a_1ss1TC	CAGTGCAATAGTATTGTCAAAGC			oni-miR-219a-5p_R-2	TGATTGTCCAAACGCAATTCT	PC-3p-463613_5	CATGGTTACCTGGTACCTGGT
ssa-miR-301c-5p_2ss8TC11CT	GCTTTGACGATGTTGCACTACT			dre-miR-219-5p_R-1	TGATTGTCCAAACGCAATTCT	PC-3p-9345_1838	TATTGCACTTGTCCCGGCCTGTATT
oni-miR-301b	CAGTGCAATAGTATTGTCATAGC			dre-mir-219-2-p3	AGAATTGTGCCTGGACATCTGT	PC-5p-334887_8	GTTTGGTTCTGGTACATGATTTC
dre-miR-301b-5p_R+1	GCTTTGACGATGTTGCACTACT			ssc-miR-221-5p_R-8	ACCTGGCATACAATGTAG	PC-3p-554222_5	CTTTGGTGGCGACGGAGAA
nbr-mir-338-2-p5	AACAACATCCTGATGCTGTCT			oni-miR-221	AGCTACATTGTCTGCTGGGTTTC	PC-5p-510930_5	TAACATCAACTGGAGGACC
oni-miR-338_R-1	TCCAGCATCAGTGATTTTGTT			pol-miR-221-5p	ACCTGGCATACAATGTAGATTT	PC-5p-629518_5	AATCCCTCTTCCTTCGCCA
gmo-miR-338-3p_R-1	TCCAGCATCAGTGATTTTGTT			pol-miR-221-3p_R+1	AGCTACATTGTCTGCTGGGTTTC	PC-3p-212271_22	AATCAGAGTCTGAATCAGAGT
ssa-miR-338a-4-5p_R-2_1ss13GA	AACAACATCCTGATGCTGCCTGA			ssa-miR-222b-5p_R+1_1ss11TG	TGCTCAGTAGGCAGTGTAGATCC	PC-3p-12737_1335	TAAATGCTGCAGAATTGTGCTCT
dre-miR-365	TAATGCCCCTAAAAATCCTTAT			oni-miR-222	AGCTACATCTGGCTACTGGGTCTC	PC-5p-185537_30	GACGGAGTATGTGTCTTGAAGA
ssa-miR-375-3-5p_1ss12TC	ACGTTGAGCCACACGCACAATA			ssa-miR-222a-5p_R-1	TGCTCAGTAGGCAGTGTAGATCC	PC-5p-52001_275	TTGGACTTTGACAAGATTT
dre-miR-375	TTTGTTCGTTCGGCTCGCGTTA			ola-mir-223-p5	AGTGTATTTGACAAGCTGAGTT	PC-3p-318303_10	TTTTTGGCTGAAAATTTTGGGT
dre-miR-429a	TAATACTGTCTGGTAATGCCGT			ola-miR-223	TGTCAGTTTGTCAAATACCC	PC-5p-424866_6	AGAACACTGAGTTTGTAGTGAA
abu-miR-451_R+1	AAACCGTTACCATTACTGAGT			dre-miR-301c-5p_R+1_2ss4CT9GA	GCTTTGACAATGTTGCACTACT	PC-5p-82677_141	TTAAATTCTGTTAGGCAACTGG
abu-mir-451-p3	TTTTAGTAATGGTAAGGGTT			dre-miR-301c-3p_R+1	CAGTGCAATAGTATTGTCATAGC	PC-3p-405706_6	ACTGTTACTGTGACTGTTACT
oni-miR-454b_R-2	TAGTGCAATATTGCTTATAGGGT			ssa-miR-301d-5p_L+1	GCTCTGACTTCATTGCACTACT	PC-3p-283485_12	TACACCGCGGTAGTTCTCCAAT
tni-miR-455	TATGTGCCCTTGGACTACATCG			oni-miR-301a_1ss1TC	CAGTGCAATAGTATTGTCAAAGC	PC-3p-302354_11	TGGAGACCCAGCTCTGTTGGAATT
gga-miR-455-3p	TGCAGTCCATGGGCATATACAC			ssa-miR-301c-5p_2ss8TC11CT	GCTTTGACGATGTTGCACTACT	PC-3p-128071_65	CTCTCACTGTGAGGCTCGGTTT
dre-miR-455-5p	TATGTGCCCTTGGACTACATCG			oni-miR-301b	CAGTGCAATAGTATTGTCATAGC	PC-3p-252023_15	ACTGCAGTGTGAGCACTTAGGT
dre-miR-455-3p_L-1	TGCAGTCCATGGGCATATACAC			dre-miR-301b-5p_R+1	GCTTTGACGATGTTGCACTACT	PC-3p-600651_5	TAAACCTGATTGCGGTCTGCAGT
ssa-miR-456-5p_R+1	GCAGGCATCTTCCCAGCCTACC			dre-miR-301b-3p_R-3	CAGTGCAATAGTATTGTCA	PC-5p-319878_9	AAGACAAGAAAAAAGACAAAACA
oni-miR-456_1ss22AT	CAGGCTGGTTAGATGGTTGTCT			nbr-mir-338-2-p5	AACAACATCCTGATGCTGTCT	PC-5p-136749_57	GTGACATGATGAGATCAGT
oni-miR-462	TAACGGAACCCATAATGCAGCTG			oni-miR-338_R-1	TCCAGCATCAGTGATTTTGTT	PC-5p-418199_6	AAAAAGAAACGAGGGAAGA
ssa-miR-489-5p	TGGTCGTATGTATGACGTCATT			gmo-miR-338-3p_R-1	TCCAGCATCAGTGATTTTGTT
dre-miR-489_L-2R+1	TGACATCATATGTACGGCTGCT			ssa-miR-338a-4-5p_R-2_1ss13GA	AACAACATCCTGATGCTGCCTGA
oni-miR-499_R-1	TTAAGACTTGCAGTGATGTTT			gmo-miR-365-5p	AGGGACTTTTAGGGGCAGCTGTG
ola-miR-499_R+1	AACATCACTTTAAGTCTGTGCT			dre-miR-365	TAATGCCCCTAAAAATCCTTAT
ssa-miR-722-5p_L-1R+1	TTTGAAACGTTTTAGCCAAAA			dre-miR-375	TTTGTTCGTTCGGCTCGCGTTA
dre-miR-722_L-2	TTTTGCAGAAACGTTTCAGATT			dre-miR-429a	TAATACTGTCTGGTAATGCCGT
dre-miR-724	TTAAAGGGAATTTGCGACTGTT			abu-miR-451_R+1	AAACCGTTACCATTACTGAGT
oni-miR-724	TTAAAGGGAATTTGCGACTGTT			abu-mir-451-p3	TTTTAGTAATGGTAAGGGTT
gmo-miR-727b-3p	TTGAGGCGAGTTGAAGACTTTA			ssa-miR-454-5p_R+1	ACCCTATCAATATTGCCTCTGCT
oni-miR-728b_R-1_1ss16TA	AAATGTAGTAGACTTAAAGTAT			oni-miR-454b_R-2	TAGTGCAATATTGCTTATAGGGT
oni-miR-730	TCCTCATTGTGCATGCTGTGTG			tni-miR-455	TATGTGCCCTTGGACTACATCG
nbr-miR-731	AATGACACGTTTTCTCCCGGATT			gga-miR-455-3p	TGCAGTCCATGGGCATATACAC
mze-mir-731-p3	AACCGGGAATTTCGTGTCAGCCA			dre-miR-455-5p	TATGTGCCCTTGGACTACATCG
ssa-miR-734-5p_L+1R-1	TGAACTATTCTGCAACATTTGT			dre-miR-455-3p_L-1	TGCAGTCCATGGGCATATACAC
oni-miR-734	TAAATGCTGCAGAATTGTGCTC			ssa-miR-456-5p_R+1	GCAGGCATCTTCCCAGCCTACC
ipu-miR-737_L-1_1ss2TG	GTTTTTTAGGTTTTGATTTTT			oni-miR-456_1ss22AT	CAGGCTGGTTAGATGGTTGTCT
dre-miR-1306	CCACCTCCCCTGCAAACGTCCA			oni-miR-462	TAACGGAACCCATAATGCAGCTG
mmu-miR-1306-3p_L+3R-2_1ss9GA	TGGACGTTAGCTCTGGTGGTGA			ssa-miR-489-5p	TGGTCGTATGTATGACGTCATT
oni-miR-2188	AAGGTCCAACCTCACATGTCCT			dre-miR-489_L-2R+1	TGACATCATATGTACGGCTGCT
ssa-miR-2188-3p_R-1_1ss14AG	GCTGTGTGAGGTCGGACCTAT			oni-miR-499_R-1	TTAAGACTTGCAGTGATGTTT
ipu-miR-3618_L+1	TGATTTCCAATAATTGAGACAGT			ola-miR-499_R+1	AACATCACTTTAAGTCTGTGCT
ipu-mir-3618-p3	TGTCTACATTAATGAAAAGAAC			ssa-miR-722-5p_L-1R+1	TTTGAAACGTTTTAGCCAAAA
oni-miR-7132a-5p	GACTTGGTCAAAGCTCCTCAGC			dre-miR-722_L-2	TTTTGCAGAAACGTTTCAGATT
oni-miR-7132a-3p	TGAGGCGTTTAGAACAAGTTCA			dre-miR-724	TTAAAGGGAATTTGCGACTGTT
oni-miR-8160b	AGAATAATGCCAGCAGTCGGTC			oni-miR-724	TTAAAGGGAATTTGCGACTGTT
efu-mir-9277-p5_1ss17GA	GTGGCCGAGTGGTTAAAG			oni-miR-727b	TCAGTCTTCAGTTCCTCCCAGC
efu-mir-9277-p3	TCCCCGCGCAGGTTCGAATCCT			gmo-miR-727b-3p	TTGAGGCGAGTTGAAGACTTTA
oni-miR-10544_R-1	TAGGCGTGTCACTGCGTGTCAC			oni-miR-728b_R-1_1ss16TA	AAATGTAGTAGACTTAAAGTAT
gmo-miR-10544-3p_R+1	TGCGCACGGGGCCACGCCCTGC			oni-miR-730	TCCTCATTGTGCATGCTGTGTG
oni-miR-10545_R-3	TAAGTCTCACACCAGTGCAA			nbr-miR-731	AATGACACGTTTTCTCCCGGATT
gmo-miR-10545-3p_R-1_2ss7GA21GA	CTGCTCAGGTGTGGGACCATA			mze-mir-731-p3	AACCGGGAATTTCGTGTCAGCCA
dre-miR-1_1ss22TC	TGGAATGTAAAGAAGTATGTAC			ssa-miR-734-5p_L+1R-1	TGAACTATTCTGCAACATTTGT
dre-miR-7b_R+2_1ss10TA	TGGAAGACTAGTGATTTTGTTGA			oni-miR-734	TAAATGCTGCAGAATTGTGCTC
lgi-miR-9-5p_L-1R+1	CTTTGGTTATCTAGCTGTATGAT			ipu-miR-737_L-1_1ss2TG	GTTTTTTAGGTTTTGATTTTT
lgi-miR-9-5p_R+1	TCTTTGGTTATCTAGCTGTATGAT			dre-miR-1306	CCACCTCCCCTGCAAACGTCCA
dre-miR-10b-5p_R-1_1ss1TC	CACCCTGTAGAACCGAATTTGT			mmu-miR-1306-3p_L+3R-2_1ss9GA	TGGACGTTAGCTCTGGTGGTGA
dre-miR-10b-2-3p_R+2	CAAATACGTCTCTACAGGAATAC			dre-miR-2187-5p_R-1	TTAATTAGTATAGCCTGTTTT
dre-miR-10a-5p	TACCCTGTAGATCCGAATTTGT			oni-miR-2188	AAGGTCCAACCTCACATGTCCT
ssa-miR-10b-5p_1ss1TC	CACCCTGTAGAACCGAATTTGT			ssa-miR-2188-3p_R-1_1ss14AG	GCTGTGTGAGGTCGGACCTAT
ssa-miR-15b-5p_R+1_1ss16TA	TAGCAGCACATCATGATTTGCA			ipu-miR-3618_L+1	TGATTTCCAATAATTGAGACAGT
oni-miR-15c_1ss10AG	CAAATCATTGTGTGCTGCCACT			oni-miR-7132a-5p	GACTTGGTCAAAGCTCCTCAGC
dre-miR-16b_R-1_1ss21AT	TAGCAGCACGTAAATATTGGT			oni-miR-7132a-3p	TGAGGCGTTTAGAACAAGTTCA
xla-miR-16b-3p_R+1_3ss9-G12TC21TG	CCAGTATTGATCGTGCTGCTGAAA			oni-miR-8160b	AGAATAATGCCAGCAGTCGGTC
dre-miR-16a_R-1	TAGCAGCACGTAAATATTGGT			efu-mir-9277-p5_1ss17GA	GTGGCCGAGTGGTTAAAG
pny-miR-18b	TAAGGTGCATCTAGTGTAGTTG			efu-mir-9277-p3	TCCCCGCGCAGGTTCGAATCCT
oan-miR-106-3p_L+1R-3	TACTGCAATGTAAGCACTTC			oni-miR-10544_R-1	TAGGCGTGTCACTGCGTGTCAC
hhi-miR-21_1ss23CA	TAGCTTATCAGACTGGTGTTGGA			gmo-miR-10544-3p_R+1	TGCGCACGGGGCCACGCCCTGC
hsa-miR-22-3p_R-3	AAGCTGCCAGTTGAAGAAC			oni-miR-10545_R-3	TAAGTCTCACACCAGTGCAA
hsa-miR-22-3p	AAGCTGCCAGTTGAAGAACTGT			gmo-miR-10545-3p_R-1_2ss7GA21GA	CTGCTCAGGTGTGGGACCATA
pma-miR-22b-3p_R-3_1ss18GA	AAGCTGCCAGTTGAAGAAC			dre-miR-1_1ss22TC	TGGAATGTAAAGAAGTATGTAC
pma-miR-23a-5p_L-2	GGGTTCCTGGCACGGTGATTT			dre-miR-7b_R+2_1ss10TA	TGGAAGACTAGTGATTTTGTTGA
pma-miR-23b_R+1	ATCACATTGCCAGGGATTACCACT			lgi-miR-9-5p_L-1R+1	CTTTGGTTATCTAGCTGTATGAT
oni-miR-24b-5p	TGCCTACTGAACTGGTATCAGT			lgi-miR-9-5p_R+1	TCTTTGGTTATCTAGCTGTATGAT
dre-miR-24b-3p_R-2	TGGCTCAGTTCAGCAGGAAC			dre-miR-10b-5p_R-1_1ss1TC	CACCCTGTAGAACCGAATTTGT
hhi-miR-26_R+3	TTCAAGTAATCCAGGATAGGCTTT			dre-miR-10a-5p	TACCCTGTAGATCCGAATTTGT
hhi-miR-26_L+1R+1	CTTCAAGTAATCCAGGATAGGCT			ssa-miR-10b-5p_1ss1TC	CACCCTGTAGAACCGAATTTGT
ssa-miR-26a-4-3p_1ss19TC	CCTATTCTTGATTACTTGCTTC			ssa-miR-15b-5p_R+1_1ss16TA	TAGCAGCACATCATGATTTGCA
ssa-miR-26d-5p_R+1_1ss12TC	TTCAAGTAATCCAGGATAGGCTT			oni-miR-15c_1ss10AG	CAAATCATTGTGTGCTGCCACT
hhi-miR-26_R+2	TTCAAGTAATCCAGGATAGGCTT			dre-miR-16b_R-1_1ss21AT	TAGCAGCACGTAAATATTGGT
dre-miR-27e_1ss22GA	TTCACAGTGGCTAAGTTCAGTA			xla-miR-16b-3p_R+1_3ss9-G12TC21TG	CCAGTATTGATCGTGCTGCTGAAA
ccr-miR-27c-3p_R+1	TTCACAGTGGTTAAGTTCTGCCA			dre-miR-16a_R-1	TAGCAGCACGTAAATATTGGT
dre-miR-27a-3p	TTCACAGTGGCTAAGTTCCGCT			pny-miR-18b	TAAGGTGCATCTAGTGTAGTTG
dre-miR-27b-3p_R+1	TTCACAGTGGCTAAGTTCTGCAT			ola-mir-19a-p5_1ss18AG	TAGTTTTGCATAGTTGCGCTG
xla-miR-29b-5p_L-1_2ss2GA19AT	ACTGGTTTCATATGGTGTCTTAGA			oan-miR-20a-5p_R+1	TAAAGTGCTTATAGTGCAGGC
oni-miR-29d	TAGCACCATTTGAAATCGGTGTT			oan-miR-106-3p_L+1R-3	TACTGCAATGTAAGCACTTC
dre-miR-30e-5p_R-2_1ss12TC	TGTAAACATCCCTGACTGGA			hhi-miR-21_1ss23CA	TAGCTTATCAGACTGGTGTTGGA
dre-miR-30e-3p_R+1	CTTTCAGTCGGATGTTTGCAGCT			hsa-miR-22-3p_R-3	AAGCTGCCAGTTGAAGAAC
oni-miR-30c_R-1	TGTAAACATCCTACACTCTCGG			hsa-miR-22-3p	AAGCTGCCAGTTGAAGAACTGT
oni-miR-31_R-1_1ss17TA	AGGCAAGATGTTGGCAAAGCTG			pma-miR-22b-3p_R-3_1ss18GA	AAGCTGCCAGTTGAAGAAC
hsa-miR-31-3p_1ss11AT	TGCTATGCCATCATATTGCCAT			pma-miR-23a-5p_L-2	GGGTTCCTGGCACGGTGATTT
oni-miR-33a-3p_1ss19GA	CAATGTGTCTGCAGTGCAATA			pma-miR-23b_R+1	ATCACATTGCCAGGGATTACCACT
ola-miR-33_R+3_1ss14GA	CAATGTACCTGCAATGCAACAC			oni-miR-24b-5p	TGCCTACTGAACTGGTATCAGT
dre-miR-92a-3p_R+1	TATTGCACTTGTCCCGGCCTGTT			dre-miR-24b-3p_R-2	TGGCTCAGTTCAGCAGGAAC
dre-miR-93_R+2	AAAAGTGCTGTTTGTGCAGGTAGT			hhi-miR-26_R+3	TTCAAGTAATCCAGGATAGGCTTT
ssa-miR-93a-2-3p_R-1_1ss21CG	ACTGCAAAACCAGCACTTCCGG			oni-mir-26a-4-p3_1ss7AG	TGGCCTGTGCTTGATTACTTGC
isc-miR-96	TTTGGCACTAGCACATTTTTGT			hhi-miR-26_L+1R+1	CTTCAAGTAATCCAGGATAGGCT
dre-miR-99_R+1	AACCCGTAGATCCGATCTTGTGA			ssa-miR-26a-4-3p_1ss19TC	CCTATTCTTGATTACTTGCTTC
dre-miR-100-5p_R+1	AACCCGTAGATCCGAACTTGTGA			ssa-miR-26d-5p_R+1_1ss12TC	TTCAAGTAATCCAGGATAGGCTT
hsa-miR-100-3p_R+1_2ss15TC20AC	CAAGCTTGTATCTACAGGTCTGT			hhi-miR-26_R+2	TTCAAGTAATCCAGGATAGGCTT
hsa-miR-101-3p_R+2	TACAGTACTGTGATAACTGAAGA			dre-miR-27e_1ss22GA	TTCACAGTGGCTAAGTTCAGTA
oni-miR-106	TAAAGTGCTTACAGTGCAGGTAG			ccr-miR-27c-3p_R+1	TTCACAGTGGTTAAGTTCTGCCA
hsa-miR-106a-3p_L+1R-1_2ss11AG22AT	ACTGCAATGTGAGCACTTCTTT			dre-miR-27a-3p	TTCACAGTGGCTAAGTTCCGCT
dre-miR-107b_R-1	AGCAGCATTGTACAGGGCTT			dre-miR-27b-3p_R+1	TTCACAGTGGCTAAGTTCTGCAT
rno-miR-122-5p_L+1R-1	CTGGAGTGTGACAATGGTGTTT			xla-miR-29b-5p_L-1_2ss2GA19AT	ACTGGTTTCATATGGTGTCTTAGA
ccr-miR-124a_R+2	TCAAGGTCCGCTGTGAACACGA			oni-miR-29d	TAGCACCATTTGAAATCGGTGTT
dre-miR-125c-5p_R+1_1ss18CT	TCCCTGAGACCCTAACTTGTGAA			dre-miR-30e-5p_R-2_1ss12TC	TGTAAACATCCCTGACTGGA
dre-mir-125a-2-p3_1ss22CT	CAGGTGAGGTCCTTGGGAACAT			dre-miR-30e-3p_R+1	CTTTCAGTCGGATGTTTGCAGCT
hsa-miR-126-3p_2ss19TA22GA	TCGTACCGTGAGTAATAAAGCA			oni-miR-30c_R-1	TGTAAACATCCTACACTCTCGG
dre-miR-128-3p_R+1	TCACAGTGAACCGGTCTCTTTTT			oni-miR-31_R-1_1ss17TA	AGGCAAGATGTTGGCAAAGCTG
dre-miR-130a_R-2	CAGTGCAATGTTAAAAGGGC			hsa-miR-31-3p_1ss11AT	TGCTATGCCATCATATTGCCAT
oni-miR-130b-5p	ACTCTTTCCCTGTTGCACTACT			oni-miR-33a-3p_1ss19GA	CAATGTGTCTGCAGTGCAATA
pma-miR-133b-3p_R+1_1ss22CA	TTTGGTCCCCTTCAACCAGCTAT			ola-miR-33_R+3_1ss14GA	CAATGTACCTGCAATGCAACAC
xla-miR-133b_R+2	TTGGTCCCCTTCAACCAGCTATT			dre-miR-92a-3p_R+1	TATTGCACTTGTCCCGGCCTGTT
bbe-miR-137-3p_L+1R-2	TTATTGCTTGAGAATACACGT			dre-miR-93_R+2	AAAAGTGCTGTTTGTGCAGGTAGT
hsa-miR-138-5p_R+1	AGCTGGTGTTGTGAATCAGGCCGT			ssa-miR-93a-2-3p_R-1_1ss21CG	ACTGCAAAACCAGCACTTCCGG
gmo-miR-139-5p_R+1	TCTACAGTGCATGTGTCTCCAGTT			isc-miR-96	TTTGGCACTAGCACATTTTTGT
pol-miR-144-3p_R-3_1ss7AG	TACAGTGTAGATGATGTAC			hsa-miR-98-5p	TGAGGTAGTAAGTTGTATTGTT
dre-miR-146a_L+1R-1	ATGAGAACTGAATTCCATAGATG			dre-miR-99_R+1	AACCCGTAGATCCGATCTTGTGA
gmo-miR-146-3p_L-1R+1	TCTATGGGCTCAGTTCTTTTGC			dre-miR-100-5p_R+1	AACCCGTAGATCCGAACTTGTGA
hsa-miR-148a-3p	TCAGTGCACTACAGAACTTTGT			hsa-miR-100-3p_R+1_2ss15TC20AC	CAAGCTTGTATCTACAGGTCTGT
ssa-miR-152-3p_R+1	TCAGTGCATAACAGAACTTTGG			hsa-miR-101-3p_R+2	TACAGTACTGTGATAACTGAAGA
eca-mir-181a-2-p3	ACCATCGACCGTTGATTGTGCC			oni-miR-106	TAAAGTGCTTACAGTGCAGGTAG
ccr-miR-181b_R+5	AACATTCATTGCTGTCGGTGGGTTTT			hsa-miR-106a-3p_L+1R-1_2ss11AG22AT	ACTGCAATGTGAGCACTTCTTT
cin-miR-184_R+1	TGGACGGAGAACTGATAAGGGCT			gga-miR-106-5p_L-1R+2	AAAGTGCTTACAGTGCAGGTAGA
dre-miR-193a-5p_L+1_1ss23AT	TTGGGTCTTTGCGGGCAAGGTGT			dre-miR-107b_R-1	AGCAGCATTGTACAGGGCTT
gmo-miR-194b-5p	TGTAACAGCATCTCCATATGGAT			rno-miR-122-5p_L+1R-1	CTGGAGTGTGACAATGGTGTTT
mmu-miR-194-1-3p_1ss19CT	CCAGTGGAGCTGCTGTTATTTC			ccr-miR-124a_R+2	TCAAGGTCCGCTGTGAACACGA
bta-miR-194b_R+1	CACATGGAGTTGCTGTTACAT			dre-miR-125c-5p_R+1_1ss18CT	TCCCTGAGACCCTAACTTGTGAA
dre-miR-194a_R+1	TGTAACAGCAACTCCATGTGGA			bbe-miR-125b-3p	TCACAAGTTAGGGTCTCAGGGA
fru-miR-199_R-1_1ss22TC	CCCAGTGTTCAGACTACCTGTC			dre-mir-125a-2-p3_1ss22CT	CAGGTGAGGTCCTTGGGAACAT
mmu-miR-199a-3p_R+1	ACAGTAGTCTGCACATTGGTTAA			hsa-miR-126-3p_2ss19TA22GA	TCGTACCGTGAGTAATAAAGCA
mmu-miR-199a-3p_L-1R+1	CAGTAGTCTGCACATTGGTTAA			dre-miR-128-3p_R+1	TCACAGTGAACCGGTCTCTTTTT
dre-miR-200c-3p_R+2_1ss22CA	TAATACTGCCTGGTAATGATGATT			oni-miR-130b-5p	ACTCTTTCCCTGTTGCACTACT
ccr-miR-203a_L-1R+2	TGAAATGTTTAGGACCACTTGAT			pma-miR-133b-3p_R+1_1ss22CA	TTTGGTCCCCTTCAACCAGCTAT
pma-miR-205b_R+1_1ss1CT	TCCTTCATTCCACCGGAGTCTGTT			xla-miR-133b_R+2	TTGGTCCCCTTCAACCAGCTATT
gga-miR-205c-3p_L-1R+2	ACTCCGGTGGAATGAAGGATA			hsa-miR-138-5p_R+1	AGCTGGTGTTGTGAATCAGGCCGT
dre-miR-206-3p_R+1	TGGAATGTAAGGAAGTGTGTGGT			gmo-miR-139-5p_R+1	TCTACAGTGCATGTGTCTCCAGTT
hsa-miR-210-3p_2ss21GA22AC	CTGTGCGTGTGACAGCGGCTAC			pol-miR-144-3p_R-2_1ss13GC	TACAGTATAGATCATGTACT
ola-mir-214-p3	ACAGCAGGCACAGACAGGCAGAT			pol-miR-144-3p_R-3_1ss7AG	TACAGTGTAGATGATGTAC
dre-miR-217_R+1	TACTGCATCAGGAACTGATTGGA			dre-miR-146a_L+1R-1	ATGAGAACTGAATTCCATAGATG
oni-miR-218a_R+1	TTGTGCTTGATCTAACCATGTGA			gmo-miR-146-3p_L-1R+1	TCTATGGGCTCAGTTCTTTTGC
fru-miR-221_R-1_1ss22TC	AGCTACATTGTCTGCTGGGTTC			hsa-miR-148a-3p	TCAGTGCACTACAGAACTTTGT
ola-miR-222_R+6	AGCTACATCTGGCTACTGGGTCTCC			ssa-miR-152-3p_R+1	TCAGTGCATAACAGAACTTTGG
dre-miR-375_R+1	TTTGTTCGTTCGGCTCGCGTTAA			dre-miR-153c-3p_R+1	TTGCATAGTCACAAAAATGATCA
cfa-miR-429_R+1	TAATACTGTCTGGTAATGCCGTT			gmo-miR-181a-5p_R+3	AACATTCAACGCTGTCGGTGAGTTTA
dre-miR-451_R-3_1ss19AT	AAACCGTTACCATTACTGT			eca-mir-181a-2-p3	ACCATCGACCGTTGATTGTGCC
aca-miR-451-3p_L+3_1ss21CA	TTTTAGTAATGGTAAGGGTTAT			ccr-miR-181b_R+5	AACATTCATTGCTGTCGGTGGGTTTT
dre-miR-456_R+1	CAGGCTGGTTAGATGGTTGTCAT			cin-miR-184_R+1	TGGACGGAGAACTGATAAGGGCT
oni-miR-457_R-2_1ss10AT	TAGCAGCACTTCATTACTGG			api-miR-184b_R-3	TGGACGGAGAACTGATAAA
gga-miR-458a-5p_R-1	AGCGCCATTTTCAGAGCTAT			dre-miR-193a-5p_L+1_1ss23AT	TTGGGTCTTTGCGGGCAAGGTGT
oni-miR-458	ATAGCTCTTTAAATGGTACTGC			mmu-miR-194-1-3p_1ss19CT	CCAGTGGAGCTGCTGTTATTTC
dre-miR-460-5p_R-1	CCTGCATTGTACACACTGTGC			bta-miR-194b_R+1	CACATGGAGTTGCTGTTACAT
dre-miR-460-3p	CACAGCGCATACAATGTGGATG			dre-miR-194a_R+1	TGTAACAGCAACTCCATGTGGA
hsa-miR-499a-5p_R+2	TTAAGACTTGCAGTGATGTTTAA			fru-miR-199_R-1_1ss22TC	CCCAGTGTTCAGACTACCTGTC
oni-miR-551_1ss14TG	GCGACCCATCCTTGGTTTCTG			mmu-miR-199a-3p_R+1	ACAGTAGTCTGCACATTGGTTAA
oni-mir-725-p5_1ss5GA	AGCTAGAAACTTTGCCTGGGAAT			mmu-miR-199a-3p_L-1R+1	CAGTAGTCTGCACATTGGTTAA
oni-miR-725_1ss20CT	TTCAGTCATTGTTTCTGGTTGT			dre-miR-200c-3p_R+2_1ss22CA	TAATACTGCCTGGTAATGATGATT
dre-miR-730_L+1R-1_1ss23GT	CTCCTCATTGTGCATGCTGTGTT			ccr-miR-203a_L-1R+2	TGAAATGTTTAGGACCACTTGAT
dre-miR-736_L+1R-1_1ss2GA	TATAAGACGAACAAAAAGTTT			pma-miR-204-5p_R+2_1	TTCCCTTTGTCATCCTATGCCTGT
dre-miR-737-3p_L+1R-1_1ss20AG	AAATCAAAACCTAAAGAAAGT			pma-miR-205b_R+1_1ss1CT	TCCTTCATTCCACCGGAGTCTGTT
hhi-miR-1788	GGCTTGTTTTAAGTTGCCTGCG			ola-mir-205-p3	TTTCAGTGGTGTGAAGTGTAAA
dre-miR-1788-3p_R+1	CAGGCAGCTAAAGCAAGTCTGT			gga-miR-205c-3p_L-1R+2	ACTCCGGTGGAATGAAGGATA
dre-miR-2184	AACAGTAAGAGTTTATGTGCT			dre-miR-206-3p_R+1	TGGAATGTAAGGAAGTGTGTGGT
dre-miR-2188-5p_L+1	AAAGGTCCAACCTCACATGTCC			mdo-miR-210-5p_L+1	CAGCCACTGACTAACGCACATTG
dre-miR-2188-3p_L+1_2ss13TC22CT	GCTGTGTGAGGTCAGACCTATT			hsa-miR-210-3p_2ss21GA22AC	CTGTGCGTGTGACAGCGGCTAC
ssa-miR-7132a-5p	GACTTGGTCAAAGCTCCTCAGT			ola-mir-214-p3	ACAGCAGGCACAGACAGGCAGAT
oni-miR-7133_R-1_1ss20TC	GATGTTGAGTATCAAACTGCA			oni-miR-218a_R+1	TTGTGCTTGATCTAACCATGTGA
oni-miR-7552	TTACAATTAAAGGATATTTCTC			fru-miR-221_R-1_1ss22TC	AGCTACATTGTCTGCTGGGTTC
oni-miR-7565	TTCCTGCTGAACTGAGCCAGT			ola-mir-222-p5	TTGCTCAGTAGTCAGTGTAGAT
oni-miR-10551_1ss18TC	AGGAAATCTGCTTCTGTCGGTTT			ola-miR-222_R+6	AGCTACATCTGGCTACTGGGTCTCC
ipu-let-7e_L+1R-1_1ss2TG	AGGAGGTAGTAGATTGAATAGT			hsa-miR-338-3p_R+1	TCCAGCATCAGTGATTTTGTTGA
hsa-let-7f-2-3p_R-2_2ss5AG8GA	CTATGCAATCTACTGTCTTT			dre-miR-375_R+1	TTTGTTCGTTCGGCTCGCGTTAA
dme-let-7-5p_R+2	TGAGGTAGTAGGTTGTATAGTAG			cfa-miR-429_R+1	TAATACTGTCTGGTAATGCCGTT
ssa-let-7f-3p_R-1	CTATACAATCTATTGCCTTCC			dre-miR-451_R-3_1ss19AT	AAACCGTTACCATTACTGT
xla-let-7b-5p	TGAGGTAGTAGTTTGTGTAGTT			aca-miR-451-3p_L+3_1ss21CA	TTTTAGTAATGGTAAGGGTTAT
oni-let-7a_R+1	TGAGGTAGTAGGTTGTATAGTTA			dre-miR-455-2-5p	GTATGTGCCCTTGGACTACATT
dre-let-7d-5p_R-3_1ss19GT	TGAGGTAGTTGGTTGTATT			dre-miR-456_R+1	CAGGCTGGTTAGATGGTTGTCAT
sme-mir-7a-p5_1ss10GC	AGTTGAATTCGTTAATTTA			oni-miR-457_R-2_1ss10AT	TAGCAGCACTTCATTACTGG
sme-mir-7a-p3_1ss10GC	AGTTGAATTCGTTAATTTA			gga-miR-458a-5p_R-1	AGCGCCATTTTCAGAGCTAT
dre-miR-20b-5p_1ss1CA	AAAAGTGCTCACAGTGCAGGTAG			oni-miR-458	ATAGCTCTTTAAATGGTACTGC
pma-miR-23a-3p_R-1	ATCACATTGCCAGGGATTACCG			dre-miR-460-5p_R-1	CCTGCATTGTACACACTGTGC
oni-miR-24b-5p_L+1_1ss23TA	GTGCCTACTGAACTGGTATCAGA			dre-miR-460-3p	CACAGCGCATACAATGTGGATG
dre-miR-24b-5p_L-1R-2_1ss18AT	TGCCTACTGAGCTGATTACA			hsa-miR-499a-5p_R+2	TTAAGACTTGCAGTGATGTTTAA
gmo-miR-24a-3-5p_R-1	TGCCTACTGAGCTGATTATCA			oni-miR-551_1ss14TG	GCGACCCATCCTTGGTTTCTG
dre-miR-27b-3p_R+1_1ss22AT	TTCACAGTGGCTAAGTTCTGCTT			oni-mir-725-p5_1ss5GA	AGCTAGAAACTTTGCCTGGGAAT
dre-miR-30b_R+1	TGTAAACATCCTACACTCAGCTT			oni-miR-725_1ss20CT	TTCAGTCATTGTTTCTGGTTGT
dre-miR-92a-3p_R+1_1ss22TA	TATTGCACTTGTCCCGGCCTGAT			dre-miR-737-3p_L+1R-1_1ss20AG	AAATCAAAACCTAAAGAAAGT
hsa-miR-101-3p_R+1_1ss16AG	TACAGTACTGTGATAGCTGAAG			hhi-miR-1788	GGCTTGTTTTAAGTTGCCTGCG
dre-miR-103_R+1	AGCAGCATTGTACAGGGCTATGAG			dre-miR-1788-3p_R+1	CAGGCAGCTAAAGCAAGTCTGT
mdo-miR-128a-5p_R-2_1ss19AG	GGGGGCCGTTACACTGTCGGA			dre-miR-2184	AACAGTAAGAGTTTATGTGCT
pma-miR-143-3p_R-4	TGAGATGAAGCACTGTAA			dre-miR-2188-5p_L+1	AAAGGTCCAACCTCACATGTCC
pma-miR-143-3p_R-3_1ss19CA	TGAGATGAAGCACTGTAAA			dre-miR-2188-3p_L+1_2ss13TC22CT	GCTGTGTGAGGTCAGACCTATT
pol-mir-144-p5_1ss18TA	CTACAGTATAGATGATGAA			ssa-miR-7132a-5p	GACTTGGTCAAAGCTCCTCAGT
pol-miR-144-3p_R-2_1ss10GT	TACAGTATATATGATGTACT			oni-miR-7133_R-1_1ss20TC	GATGTTGAGTATCAAACTGCA
pol-miR-144-3p_L+1R-5	CTACAGTATAGATGATGT			oni-miR-7552	TTACAATTAAAGGATATTTCTC
pol-miR-144-3p_L+1R-4_1ss19AT	CTACAGTATAGATGATGTT			oni-miR-7565	TTCCTGCTGAACTGAGCCAGT
pol-miR-144-3p_R-2_1ss14AG	TACAGTATAGATGGTGTACT			pbv-mir-9651-p5_3	AAGACTATACTTTCAGGGATCA
pol-miR-144-3p_R-3_1ss19CG	TACAGTATAGATGATGTAG			oni-miR-10551_1ss18TC	AGGAAATCTGCTTCTGTCGGTTT
pol-miR-144-3p_R-3_1ss1TA	AACAGTATAGATGATGTAC			oni-mir-10551-p3_1ss22CT	ATCACAGGAGCAGAGTTTTTCT
pol-miR-144-3p_L+1R-5_1ss18TA	CTACAGTATAGATGATGA			ipu-let-7e_L+1R-1_1ss2TG	AGGAGGTAGTAGATTGAATAGT
oan-miR-147_L+2R+1_1ss20CT	CAGTGTGCGGAGATGCTTCTGC			hsa-let-7f-2-3p_R-2_2ss5AG8GA	CTATGCAATCTACTGTCTTT
ola-miR-150_L+1R+2	CACTCCCAATCCTTGTACCAGTGT			dme-let-7-5p_R+2	TGAGGTAGTAGGTTGTATAGTAG
oni-miR-155_R-1_1ss12CT	TTAATGCTAATTGTGATAGGGG			ssa-let-7f-3p_R-1	CTATACAATCTATTGCCTTCC
fru-mir-199-3-p3_1ss21TA	ACAGTAGTCTGCACATTGGTAAA			xla-let-7b-5p	TGAGGTAGTAGTTTGTGTAGTT
tni-mir-199-3-p5_1ss21AT	CAGTAGTCTGCACATTGGTTTT			oni-let-7a_R+1	TGAGGTAGTAGGTTGTATAGTTA
xtr-miR-221_R+2	AGCTACATTGTCTGCTGGGTTTCTT			dre-let-7d-5p_R-3_1ss19GT	TGAGGTAGTTGGTTGTATT
cpi-miR-223-5p_L-2R+1_1ss23TA	TGTATTTGACAAGCTGAGTTAG			dre-miR-20b-5p_1ss1CA	AAAAGTGCTCACAGTGCAGGTAG
gga-miR-223_R+1_1ss21CT	TGTCAGTTTGTCAAATACCCTA			pma-miR-23a-3p_R-1	ATCACATTGCCAGGGATTACCG
oan-miR-223-3p_1ss3TC	TGCCAGTTTGTCAAATACCCTA			oni-miR-24b-5p_L+1_1ss23TA	GTGCCTACTGAACTGGTATCAGA
gmo-mir-223b-p5	GGGTATTTGACAAACTGACACT			dre-miR-24b-5p_L-1R-2_1ss18AT	TGCCTACTGAGCTGATTACA
gmo-miR-363-3p_R-3	AATTGCACAGTATCCATCT			gmo-miR-24a-3-5p_R-1	TGCCTACTGAGCTGATTATCA
gmo-miR-363-3p_1ss21TC	AATTGCACAGTATCCATCTGCA			dre-miR-27b-3p_R+1_1ss22AT	TTCACAGTGGCTAAGTTCTGCTT
pma-miR-451_R-4_1ss16TC	AAACCGTTACCATTACTGTA			dre-miR-30b_R+1	TGTAAACATCCTACACTCAGCTT
dre-miR-459-5p	TCAGTAACAAGGATTCATCCTG			dre-miR-92a-3p_R+1_1ss22TA	TATTGCACTTGTCCCGGCCTGAT
dre-miR-462_R+3	TAACGGAACCCATAATGCAGCTGTT			hsa-miR-101-3p_R+1_1ss16AG	TACAGTACTGTGATAGCTGAAG
dre-miR-731_R-1	AATGACACGTTTTCTCCCGGATC			dre-miR-103_R+1	AGCAGCATTGTACAGGGCTATGAG
ssa-miR-731-3p_R+2_2ss1CA22AC	AACCGGGAATTTCGTGTCAGCCAA			mdo-miR-128a-5p_R-2_1ss19AG	GGGGGCCGTTACACTGTCGGA
sme-mir-749-p3	GTGGTCCGGGGTGCAGGC			pma-miR-143-3p_R-4	TGAGATGAAGCACTGTAA
hsa-miR-1260b_R-1_1ss9AG	ATCCCACCGCTGCCACCA			pma-miR-143-3p_R-3_1ss19CA	TGAGATGAAGCACTGTAAA
bta-miR-1260b_R+1_1ss9AG	ATCCCACCGCTGCCACCAC			pol-mir-144-p5_1ss18TA	CTACAGTATAGATGATGAA
cgr-miR-1260_R+1	ATCCCACCGCTGCCACCAA			pol-miR-144-3p_R-4_1ss17TA	TACAGTATAGATGATGAA
oan-miR-1357_L+1_1ss19CT	GATTATGAGATCTGAGGGTC			pol-miR-144-3p_R-2_1ss12TC	TACAGTATAGACGATGTACT
gga-miR-1692_L-1R-1_1ss12TC	GTAGCTCAGTCGGTAGAG			pol-miR-144-3p_R-2_1ss10GT	TACAGTATATATGATGTACT
gga-mir-1692-p3_1ss2AC	GCAGTTGTAGCTCAGTTGG			pol-miR-144-3p_R-2_1ss13GT	TACAGTATAGATTATGTACT
dre-miR-2188-5p_L+1_1ss9AG	AAAGGTCCGACCTCACATGTCC			pol-miR-144-3p_R-3_1ss12TA	TACAGTATAGAAGATGTAC
bta-miR-2478_L-2R+1_1	ATCCCACTTCTGACACCAA			pol-miR-144-3p_L+1R-5	CTACAGTATAGATGATGT
bta-miR-2478_L-1_1ss2TA	AATCCCACTTCTGACACCA			pol-miR-144-3p_L+1R-4_1ss19AT	CTACAGTATAGATGATGTT
bta-miR-2478_L-2	ATCCCACTTCTGACACCA			pol-miR-144-3p_R-2_1ss14AG	TACAGTATAGATGGTGTACT
bta-mir-2478-p5_1ss20GT	ATCCCACTTCTGACACCATT			pol-miR-144-3p_R-3_1ss19CG	TACAGTATAGATGATGTAG
bta-miR-2478_L-2R+1_3	ATCCCACTTCTGACACCAT			pol-miR-144-3p_R-3_1ss16GT	TACAGTATAGATGATTTAC
bta-miR-2478_L-2R+1_2	ATCCCACTTCTGACACCAC			pol-miR-144-3p_R-2_1ss7AC	TACAGTCTAGATGATGTACT
bmo-miR-2779_L-1_1ss2TA	AATCCGGCTCGAAGGACCA			pol-miR-144-3p_R-3_1ss1TA	AACAGTATAGATGATGTAC
hsa-miR-3150b-5p_L-4_1ss9AC	CTCGCGGATCTCCCCAGC			pol-miR-144-3p_L+1R-5_1ss18TA	CTACAGTATAGATGATGA
sja-mir-3488-p3_1ss3TC	CTCAGTTGGTTAGAGCGCC			oan-miR-147_L+2R+1_1ss20CT	CAGTGTGCGGAGATGCTTCTGC
bta-mir-3533-p3_1ss20TC	TGGAGTCCTGTGGCATCCACGAGAC			ola-miR-150_L+1R+2	CACTCCCAATCCTTGTACCAGTGT
rno-mir-3570-p5_1ss5AG	TACAGTCAACGGTCGATGGTTT			oni-miR-155_R-1_1ss12CT	TTAATGCTAATTGTGATAGGGG
ssc-mir-4335-p3_1ss3CG	TCGAGCCCCACGTTGGGCGCCA			oni-mir-155-p3	CACCTAACATGTTAGCATTAGCT
hsa-miR-4448_R-2_1ss6CG	GGCTCGTTGGTCTAGGGG			fru-mir-199-3-p3_1ss21TA	ACAGTAGTCTGCACATTGGTAAA
hsa-miR-4454_L-2_1ss8AG	ATCCGGGTCACGGCACCA			tni-mir-199-3-p5_1ss21AT	CAGTAGTCTGCACATTGGTTTT
mmu-miR-5106_R-4_1ss1AT	TGGTCTGTAGCTCAGTTGG			xtr-miR-221_R+2	AGCTACATTGTCTGCTGGGTTTCTT
mmu-miR-5106_R-4_1ss1AG	GGGTCTGTAGCTCAGTTGG			cpi-miR-223-5p_L-2R+1_1ss23TA	TGTATTTGACAAGCTGAGTTAG
mmu-miR-5106_L-4_1ss20CT	CTGTAGCTCAGTTGGTAGA			gga-miR-223_R+1_1ss21CT	TGTCAGTTTGTCAAATACCCTA
mmu-mir-5106-p3_2ss1AG17TA	GGGTCTGTAGCTCAGTAGG			oan-miR-223-3p_1ss3TC	TGCCAGTTTGTCAAATACCCTA
mmu-miR-5106_L-1R-4	GGTCTGTAGCTCAGTTGG			gmo-mir-223b-p5	GGGTATTTGACAAACTGACACT
mmu-mir-5108-p3_1ss3TG	GGGGGTAGAGCACTGGATG			oan-miR-223-3p_R-1_1ss18CA	TGTCAGTTTGTCAAATAACCT
mmu-miR-5110_L-5R-2_1ss6AT	TGGTAGAGGGTGGTGGAA			gmo-miR-363-3p_R-3	AATTGCACAGTATCCATCT
mmu-miR-5119_L+1R-2	TCATCTCATCCTGGGGCT			gmo-miR-363-3p_1ss21TC	AATTGCACAGTATCCATCTGCA
mmu-miR-5119_R-1_1ss5TA	CATCACATCCTGGGGCTG			pma-miR-451_R-4_1ss16TC	AAACCGTTACCATTACTGTA
mmu-miR-5119_R-1	CATCTCATCCTGGGGCTG			dre-miR-459-5p	TCAGTAACAAGGATTCATCCTG
mmu-mir-5119-p3_1ss1GC	CTCATCTCATCCTGGGGCT			dre-miR-462_R+3	TAACGGAACCCATAATGCAGCTGTT
mmu-miR-5124a_L-1R-1_1ss5CA	GTCAAGTGACTAAGAGCA			dre-miR-731_R-1	AATGACACGTTTTCTCCCGGATC
mmu-mir-6236-p3_1ss2CG	TGAACTAGCCCTGAAAAT			ssa-miR-731-3p_R+2_2ss1CA22AC	AACCGGGAATTTCGTGTCAGCCAA
mmu-mir-6236-p3	ATCAACTAGCCCTGAAAA			sme-mir-749-p3	GTGGTCCGGGGTGCAGGC
mmu-mir-6236-p5_1ss17GA	AAAATGGATGGCGCTGAA			hsa-miR-1260b_R-1_1ss9AG	ATCCCACCGCTGCCACCA
mmu-mir-6240-p5_1ss19GT	TCTGCCCAGTGCTCTGAAT			cgr-miR-1260_L-1R+2	TCCCACCGCTGCCACCAGA
mmu-mir-6240-p3	TTTCTGCCCAGTGCTCTGA			bta-miR-1260b_R+1_1ss9AG	ATCCCACCGCTGCCACCAC
bmo-mir-6497-p5_1ss7AG	CTTCGGGATAAGGATTGG			cgr-miR-1260_R+1	ATCCCACCGCTGCCACCAA
bmo-mir-6497-p5_1ss19CT	AAGGATTGGCTCTGAGGAT			ssc-mir-1285-p5_1ss1AC	CTCAGTAGTGGGATCGCG
mmu-mir-6987-p5_1ss2TG	GGGGGACAGGGTGACAGG			ssc-mir-1285-p3_1ss17TC	GTAGTGGGATCGCGCCCGTGAATA
ssa-miR-7132a-5p_R+1	GACTTGGTCAAAGCTCCTCAGTG			ssc-mir-1285-p5_1ss17TC	GTAGTGGGATCGCGCCCGTGAATA
dre-miR-7147_R+1	TGTACCATGCTGGTAGCCAGTG			hsa-miR-1290_1ss2GT	TTGATTTTTGGATCAGGGA
oni-mir-7550-p5_2	TCCGGCTCGAAGGACCAT			oan-miR-1357_L+1_1ss19CT	GATTATGAGATCTGAGGGTC
oni-miR-7550_L-1R+3	TCCGGCTCGAAGGACCATTT			oan-miR-1386	CTCCTGGCTGGCTCGCCA
oni-mir-7550-p5_1	ATCCGGCTCGAAGGACCAT			gga-miR-1692_L-1R-1_1ss12TC	GTAGCTCAGTCGGTAGAG
oni-miR-7550	ATCCGGCTCGAAGGACCA			gga-miR-1692_R-2_1ss2GA	TATAGCTCAGTTGGTAGA
gmo-miR-7550-5p_L-1R+1	TCCGGCTCGAAGGACCAA			gga-mir-1692-p3_1ss2AC	GCAGTTGTAGCTCAGTTGG
gmo-miR-7550-5p_L+1_1ss2CA	AATCCGGCTCGAAGGACCA			hsa-mir-1973-p3_1ss6CT	GGTATTCTGACCGTGCAAAGGT
oni-mir-7550-p3_1ss19AT	TCCGGCTCGAAGGACCATT			mmu-mir-1983-p5_1ss2GA	TAATGCCGAGGTTGTGAGTTC
oni-mir-7550-p5_1ss19AT	TCCGGCTCGAAGGACCATT			mmu-mir-1983-p3_1	AGTTCGAGCCTCACCTGG
mmu-miR-8117_L-1R-1_1ss15GA	CTCGTGTGGAACAAAAGGG			mmu-mir-1983-p3_1ss21TC	TTCGAGCCTCACCTGGAGCAC
oni-miR-8159_R-1	TCAGTAACTGGAATCTGTCCCTG			mmu-mir-1983-p3_1ss2GA	TAATGCCGAGGTTGTGAGTTCGA
cfa-mir-8908d-3-p5_1ss15CA	TCCTCTGCAGGCCAAGCT			mmu-mir-1983-p5	ATGCCGAGGTTGTGAGTTC
efu-miR-9226_L-5R+1_1ss22GA	TCCCTGTTCGGGCGCCAT			mmu-mir-1983-p3_2	GAGTTCGAGCCTCACCTGG
pal-mir-9226-p5	TCAAGTCCCTGTTCGGGCGCCA			dre-miR-2188-5p_L+1_1ss9AG	AAAGGTCCGACCTCACATGTCC
efu-miR-9226_L-4_1ss22GA	GTCCCTGTTCGGGCGCCA			bta-miR-2478_1ss2TA	GAATCCCACTTCTGACACCA
hsa-miR-1290_R-1_1ss2GT	TTGATTTTTGGATCAGGG			bta-miR-2478_L-2R+1_1	ATCCCACTTCTGACACCAA
oni-miR-10926	ATCCCAGCGGTGCCTCCA			bta-miR-2478_L-1_1ss2TA	AATCCCACTTCTGACACCA
bta-miR-11980_L-1R-1_1ss4CG	GGGAACGGGCTTGGCGGA			bta-miR-2478_L-2	ATCCCACTTCTGACACCA
bta-miR-11987_L-1R-1_1ss8TA	GAGGAAACTCTGGTGGAGG			bta-mir-2478-p5_1ss20GT	ATCCCACTTCTGACACCATT
bta-miR-11987_L-1R-2_1ss8TA	GAGGAAACTCTGGTGGAG			bta-miR-2478_L-2R+1_3	ATCCCACTTCTGACACCAT
pma-let-7a_R+2	TGAGGTAGTAGGTTGTATAGTTAT			bta-miR-2478_L-2R+1_2	ATCCCACTTCTGACACCAC
oni-let-7b-2-p5_1ss9GA	GTTCGTACAGGGTGAGGTAG			bmo-miR-2779_L-1_1ss2TA	AATCCGGCTCGAAGGACCA
dre-let-7j_R+2	TGAGGTAGTTGTTTGTACAGTTTT			hsa-miR-3150b-5p_L-4_1ss9AC	CTCGCGGATCTCCCCAGC
pma-let-7d_R-3	TGAGGTAGTAGGTTGTAAA			sja-mir-3488-p3_1ss3TC	CTCAGTTGGTTAGAGCGCC
xla-let-7b-5p_R-4	TGAGGTAGTAGTTTGTGT			bta-mir-3533-p3_1ss20TC	TGGAGTCCTGTGGCATCCACGAGAC
oha-miR-1a-3p_R+1	TGGAATGTAAAGAAGTATGTACT			rno-mir-3570-p5_1ss5AG	TACAGTCAACGGTCGATGGTTT
asu-miR-2a-3p_R+1	TATCACAGCCAGCTTTGATGTGCT			ssc-mir-4335-p3_1ss3CG	TCGAGCCCCACGTTGGGCGCCA
cte-miR-9-5p_R+1_1ss23AT	TCTTTGGTTATCTAGCTGTATGTT			hsa-miR-4448_R-2_1ss6CG	GGCTCGTTGGTCTAGGGG
bmo-miR-14-3p_R+1	TCAGTCTTTTTCTCTCTCCTAT			hsa-miR-4448_R-1_1ss6CG	GGCTCGTTGGTCTAGGGGT
cpo-miR-15b-5p_R-1_1ss21CA	TAGCAGCACATCATGATTTAA			hsa-miR-4454_L-2_1ss8AG	ATCCGGGTCACGGCACCA
pma-miR-15a_R+1_1ss11TG	TAGCAGCACGGAATGGTTTGTAT			mmu-miR-5106_R-4_1ss1AT	TGGTCTGTAGCTCAGTTGG
aca-miR-16a-5p_R+2	TAGCAGCACGTAAATATTGGTA			mmu-miR-5106_R-4_1ss1AG	GGGTCTGTAGCTCAGTTGG
ssa-miR-16b-5p_1ss22GA	TAGCAGCACGTAAATATTGGTA			mmu-miR-5106_L-4_1ss20CT	CTGTAGCTCAGTTGGTAGA
ccr-miR-20a-5p_R+2	TAAAGTGCTTATAGTGCAGGTAGAA			mmu-mir-5106-p3_2ss1AG17TA	GGGTCTGTAGCTCAGTAGG
ola-miR-21_R+3	TAGCTTATCAGACTGGTGTTGGAA			mmu-miR-5106_L-1R-4	GGTCTGTAGCTCAGTTGG
hsa-miR-21-5p_R+1	TAGCTTATCAGACTGATGTTGAC			mmu-mir-5108-p3_1ss3TG	GGGGGTAGAGCACTGGATG
mmu-miR-21c_R-2_1ss19CA	TAGCTTATCAGACTGGTAA			mmu-miR-5110_L-5R-2_1ss6AT	TGGTAGAGGGTGGTGGAA
ami-miR-23a-3p_R+3	ATCACATTGCCAGGGATTTCCAAAT			mmu-miR-5119_L+1R-2	TCATCTCATCCTGGGGCT
aca-miR-24-3p_R+1	TGGCTCAGTTCAGCAGGAACAGT			mmu-miR-5119_R-1_1ss5TA	CATCACATCCTGGGGCTG
cgr-miR-24-3p_1ss23GT	TGGCTCAGTTCAGCAGGAACAGT			mmu-miR-5119_R-1	CATCTCATCCTGGGGCTG
dre-miR-26a-5p_R+1_1ss22TA	TTCAAGTAATCCAGGATAGGCAT			mmu-mir-5119-p3_1ss1GC	CTCATCTCATCCTGGGGCT
gmo-miR-26a-5p_R+1_1ss22TA	TTCAAGTAATCCAGGATAGGCAT			mmu-miR-5124a_L-1R-1_1ss5CA	GTCAAGTGACTAAGAGCA
dre-miR-27b-3p_R+1_1ss11CT	TTCACAGTGGTTAAGTTCTGCAT			mmu-mir-6236-p3_1ss2CG	TGAACTAGCCCTGAAAAT
dre-miR-27e_R+1_1ss22GT	TTCACAGTGGCTAAGTTCAGTTT			mmu-mir-6236-p3	ATCAACTAGCCCTGAAAA
aca-miR-30a-5p_R+4_1ss13CT	TGTAAACATCCTTGACTGGAAGCTTT			mmu-mir-6236-p5_1ss17GA	AAAATGGATGGCGCTGAA
aca-miR-30a-3p_R+1_1ss22CT	CTTTCAGTCGGATGTTTGCAGTT			mmu-mir-6240-p3_1ss4TG	GACGCGATGTGATTTCTG
aca-miR-31-5p_R+2	AGGCAAGATGTTGGCATAGCTGA			mmu-mir-6240-p5_1ss19GT	TCTGCCCAGTGCTCTGAAT
aae-miR-34-5p_R-1	TGGCAGTGTGGTTAGCTGGTT			mmu-mir-6240-p3	TTTCTGCCCAGTGCTCTGA
asu-miR-46-3p	TGTCATGGAGTTGCTCTCTTCA			mmu-miR-6412_R-2_1ss15AT	TCGAAACCATCCTCTGCTAC
asu-miR-57-5p_1ss24TG	TACCCTGTAGTACCGAGCTGTGTGT			mmu-miR-6412_R-4_1ss15AT	TCGAAACCATCCTCTGCT
asu-miR-86-5p	TAAGTGAATGCTTTGCCACAGTCT			bmo-mir-6497-p5_1ss7AG	CTTCGGGATAAGGATTGG
ame-miR-87-3p_R+2	GTGAGCAAAGTTTCAGGTGTGG			bmo-mir-6497-p5_1ss19CT	AAGGATTGGCTCTGAGGAT
dre-miR-92a-3p_R+2	TATTGCACTTGTCCCGGCCTGTAA			hsa-mir-6516-p3_1ss3AT	TGTTCATGTATGATACTGCA
lva-miR-92a-3p_1ss22CG	TATTGCACTTGTCCCGGCCTAGT			mmu-mir-6987-p5_1ss2TG	GGGGGACAGGGTGACAGG
csa-miR-92c_R-1_1ss9CT	TATTGCACTTGTCCCGGCCGA			dre-miR-7147_R+1	TGTACCATGCTGGTAGCCAGTG
age-miR-93_L+1	CAAAGTGCTGTTCGTGCAGGTAG			gga-mir-7447-p5_1ss1TC	CCTGAGACCACCTGAGCA
cfa-miR-99b	CACCCGTAGAACCGACCTTGCG			oni-miR-7550_1ss1AT	TTCCGGCTCGAAGGACCA
aca-miR-101-3p_R+3	TACAGTACTGTGATAACTGAAAA			gmo-mir-7550-p3_1ss18AC	TCCGGCTCGAAGGACCACT
dre-miR-103_R+2	AGCAGCATTGTACAGGGCTATGAGT			oni-mir-7550-p5_2	TCCGGCTCGAAGGACCAT
cte-miR-125_R+1_1ss5TG	TCCCGGAGACCCTAACTTGTGAA			oni-miR-7550_L-1R+3	TCCGGCTCGAAGGACCATTT
ami-miR-125b-5p_R+1_1ss5TG	TCCCGGAGACCCTAACTTGTGAT			oni-mir-7550-p5_1	ATCCGGCTCGAAGGACCAT
cgr-miR-125a-5p_R-2	TCCCTGAGACCCTTTAACCTGT			oni-miR-7550_L-1R+1	TCCGGCTCGAAGGACCAC
xtr-miR-126-3p_L-1R+3	CGTACCGTGAGTAATAATGCCCA			oni-miR-7550	ATCCGGCTCGAAGGACCA
bta-miR-127	TCGGATCCGTCTGAGCTTGGCT			gmo-miR-7550-5p	CTCCGGCTCGAAGGACCA
pbv-miR-128-3p_R+3	TCACAGTGAACCGGTCTCTTTTAT			gmo-miR-7550-5p_L-1R+1	TCCGGCTCGAAGGACCAA
dpe-miR-133_R+2	TTGGTCCCCTTCAACCAGCTGTTT			gmo-miR-7550-5p_L+1_1ss2CA	AATCCGGCTCGAAGGACCA
dre-miR-141-3p	TAACACTGTCTGGTAACGATGC			oni-mir-7550-p3_1ss19AT	TCCGGCTCGAAGGACCATT
aca-miR-144-3p	TACAGTATAGATGATGTACT			oni-mir-7550-p5_1ss19AT	TCCGGCTCGAAGGACCATT
bta-miR-151-5p	TCGAGGAGCTCACAGTCTAGT			mmu-miR-8117_L-1R-1_1ss15GA	CTCGTGTGGAACAAAAGGG
aca-miR-181b_R+4	AACATTCATTGCTGTCGGTGGGTTAT			oni-miR-8159_R-1	TCAGTAACTGGAATCTGTCCCTG
aca-miR-184-3p_R+1	TGGACGGAGAACTGATAAGGGTT			gmo-miR-8160a-5p_R+2	AGAATAATGCCAGCAGTCGGTCA
bta-miR-185	TGGAGAGAAAGGCAGTTCCTGA			cfa-mir-8908d-3-p5_1ss15CA	TCCTCTGCAGGCCAAGCT
cgr-miR-185-5p	TGGAGAGAAAGGCAGTTCCTGA			pal-mir-9226-p5_1ss4AG	TCAGGTCCCTGTTCGGGCGCCA
aae-miR-190_R-1	AGATATGTTTGATATTCTTGGTT			efu-miR-9226_L-5R+1_1ss22GA	TCCCTGTTCGGGCGCCAT
aca-miR-191-5p_R-1	CAACGGAATCCCAAAAGCAGCT			pal-mir-9226-p5	TCAAGTCCCTGTTCGGGCGCCA
ccr-miR-192_L+1	AATGACCTATGAATTGACAGCC			efu-miR-9226_L-4_1ss22GA	GTCCCTGTTCGGGCGCCA
ola-miR-192-3p_R-1_1ss21CA	CCTGTCAGTTCTGTAGGCCAAT			efu-mir-9341-p5_1ss3TC	ATCGCTTCTCGGCCTTTTGGC
ola-miR-192-5p_L+2R-1	AATGACCTATGAATTGACAGCC			efu-mir-9341-p3_1ss11GC	TGGCTAAGATCAAGTGTAG
bdo-miR-193_L-1R+1	TGGGATTTTTTAGATCAGCAGT			efu-mir-9341-p5_1ss11GC	TGGCTAAGATCAAGTGTAG
cja-miR-194_R+2	TGTAACAGCAACTCCATGTGGACC			hsa-miR-1290_R-1_1ss2GT	TTGATTTTTGGATCAGGG
ssa-miR-199a-3p_L+2	TCACAGTAGTCTGCACATTGGTT			efu-mir-9341-p3_1ss13GC	TTTGGCTAAGATCAAGTG
ssa-miR-199a-3p_R+2	ACAGTAGTCTGCACATTGGTTTT			efu-mir-9341-p3_1ss19GC	CGGCCTTTTGGCTAAGATCAAGTGTA
aca-miR-200b-3p_R+3	TAATACTGCCTGGTAATGATGATTT			efu-mir-9341-p3_1ss12GC	TTGGCTAAGATCAAGTGTAG
aca-miR-203-3p_L-1R+2	TGAAATGTTTAGGACCACTTGTT			pbv-mir-9651-p5_2	AAGACTATACTTTCAGGGATC
aca-miR-206-3p_R+4	TGGAATGTAAGGAAGTGTGTGGTAT			pbv-mir-9651-p3_1ss5TC	AGTACCTAACTGGAGAAATG
dre-miR-206-3p_R+3	TGGAATGTAAGGAAGTGTGTGGTAT			pbv-mir-9651-p5_1	AAGACTATACTTTCAGGGAT
bmo-miR-210_R+3_1ss1TC	CTGTGCGTGTGACAGCGGCTATT			pbv-mir-9651-p5_4	AAGACTATACTTTCAGGGATCAT
cgr-miR-210-3p_1ss22AT	CTGTGCGTGTGACAGCGGCTGT			oni-miR-10926	ATCCCAGCGGTGCCTCCA
cli-miR-214-3p_L+1R+2	TACAGCAGGCACAGACAGGCAGTAG			bta-miR-11980_L-1R-1_1ss4CG	GGGAACGGGCTTGGCGGA
ola-miR-214_L-1R+8	TACAGCAGGCACAGACAGGCAGAAAA			bta-miR-11987_L-1R-1_1ss8TA	GAGGAAACTCTGGTGGAGG
pma-miR-221_R+1_1ss22CA	AGCTACATTGTCTGCTGGGTTAA			bta-miR-11987_L-1R-2_1ss8TA	GAGGAAACTCTGGTGGAG
ami-miR-223-5p_L-1R+1	GTGTATTTGACAAGCTGAGTTTT			pma-let-7a_R+2	TGAGGTAGTAGGTTGTATAGTTAT
asu-miR-228-5p	AATGGCACTAGATGAATTCACGG			oni-let-7b-2-p5_1ss9GA	GTTCGTACAGGGTGAGGTAG
asu-miR-252-5p	CTAAGTAGTAGTGCCGCAGGTAA			api-let-7_R-1_1ss20GA	TGAGGTAGTTGGTTGTATAA
dan-miR-274_L-1R-4	TTTGTGACCGACACTAACGGG			dre-let-7j_R+2	TGAGGTAGTTGTTTGTACAGTTTT
aae-miR-275-3p_R+3	TCAGGTACCTGAAGTAGCGCGCG			pma-let-7d_R-3	TGAGGTAGTAGGTTGTAAA
aae-miR-276-3p_R+1	TAGGAACTTCATACCGTGCTCT			xla-let-7b-5p_R-4	TGAGGTAGTAGTTTGTGT
dqu-miR-277-3p	TAAATGCACTATCTGGTACGACA			oha-miR-1a-3p_R+1	TGGAATGTAAAGAAGTATGTACT
aae-miR-279_R-1_1ss21AC	TGACTAGATCCACACTCATTC			odi-miR-7_R+3	TGGAAGACTAGTGATTTTGTTGAGT
aae-miR-317_R+1	TGAACACAGCTGGTGGTATCTC			cte-miR-9-5p_R+1_1ss23AT	TCTTTGGTTATCTAGCTGTATGTT
bta-miR-320a_R-2	AAAAGCTGGGTTGAGAGGGC			bmo-miR-14-3p_R+1	TCAGTCTTTTTCTCTCTCCTAT
bta-miR-328_R+1	CTGGCCCTCTCTGCCCTTCCGTA			cpo-miR-15b-5p_R-1_1ss21CA	TAGCAGCACATCATGATTTAA
aca-miR-338-3p_R+2	TCCAGCATCAGTGATTTTGTTAA			pma-miR-15a_R+1_1ss11TG	TAGCAGCACGGAATGGTTTGTAT
bta-miR-361	TTATCAGAATCTCCAGGGGTAC			aca-miR-16a-5p_R+2	TAGCAGCACGTAAATATTGGTA
chi-miR-361-5p	TTATCAGAATCTCCAGGGGTAC			ssa-miR-16b-5p_1ss22GA	TAGCAGCACGTAAATATTGGTA
aca-miR-375-3p_R+2	TTTGTTCGTTCGGCTCGCGTTAGT			mze-miR-18b_1ss21TA	TAAGGTGCATCTAGTGTAGTAG
bta-miR-423-3p_L-1	AGCTCGGTCTGAGGCCCCTCAGT			ccr-miR-19d_R+1	TGTGCAAACCCATGCAAAACTGAA
bta-miR-424-5p	CAGCAGCAATTCATGTTTTGA			dre-miR-19c-3p_R-1	TGTGCAAATCCATGCAAAACTC
ami-miR-429-3p_R+4	TAATACTGTCTGGTAATGCCGTTT			ccr-miR-20a-5p_R+2	TAAAGTGCTTATAGTGCAGGTAGAA
mmu-miR-434-3p	TTTGAACCATCACTCGACTCCT			ola-miR-21_R+3	TAGCTTATCAGACTGGTGTTGGAA
cli-miR-451-5p_R-2_1ss21TA	AAACCGTTACCATTACTGTGA			hsa-miR-21-5p_R+1	TAGCTTATCAGACTGATGTTGAC
aca-miR-451-5p_R+2	AAACCGTTACCATTACTGAGTTAA			mmu-miR-21c_R-2_1ss19CA	TAGCTTATCAGACTGGTAA
aca-miR-456_R+2	CAGGCTGGTTAGATGGTTGTCTT			ami-miR-23a-3p_R+3	ATCACATTGCCAGGGATTTCCAAAT
bta-miR-484_R+1	TCAGGCTCAGTCCCCTCCCGATT			aca-miR-24-3p_R+1	TGGCTCAGTTCAGCAGGAACAGT
bta-miR-486	TCCTGTACTGAGCTGCCCCGAG			cgr-miR-24-3p_1ss23GT	TGGCTCAGTTCAGCAGGAACAGT
cfa-miR-486_R+1	TCCTGTACTGAGCTGCCCCGAG			dre-miR-26a-5p_R+1_1ss22TA	TTCAAGTAATCCAGGATAGGCAT
oha-miR-499-3p_R+2	AACATCACTTTAAGTCTGTGCTTT			gmo-miR-26a-5p_R+1_1ss22TA	TTCAAGTAATCCAGGATAGGCAT
asu-miR-750-3p_1ss22GC	CCAGATCTATTACTTCCAACTCA			dre-miR-27b-3p_R+1_1ss11CT	TTCACAGTGGTTAAGTTCTGCAT
cgr-miR-1260_R+3	ATCCCACCGCTGCCACCATAT			dre-miR-27e_R+1_1ss22GT	TTCACAGTGGCTAAGTTCAGTTT
gmo-miR-2188-5p_R+3	AAGGTCCAACCTCACATGTCCTTTA			aca-miR-30a-5p_R+4_1ss13CT	TGTAAACATCCTTGACTGGAAGCTTT
gmo-miR-2188-3p_1ss14AG	GCTGTGTGGGGTCGGACCTAT			aca-miR-30a-3p_R+1_1ss22CT	CTTTCAGTCGGATGTTTGCAGTT
bta-miR-2478_L+2	TCGTATCCCACTTCTGACACCA			pma-miR-33a_1ss22TG	GTGCATTGTAGTTGCATTGTAG
aae-miR-2765	TGGTAACTCCACCACCGTTGGC			asu-miR-50-5p_L-2R-1	ATATGTCTGGTATTCTTGGGT
mmu-miR-3964_L+1_1ss6GA	CATAAAGTAGAAAGCACTAAA			pte-miR-71-3p	TCTCACTACCTTGTCTTTGACG
cin-miR-4171-5p_R-1_1ss15AT	TGACTCTCTTAAGGTAGCC			dre-miR-92a-3p_R+2	TATTGCACTTGTCCCGGCCTGTAA
hsa-miR-4286_R+1	ACCCCACTCCTGGTACCA			lva-miR-92a-3p_1ss22CG	TATTGCACTTGTCCCGGCCTAGT
cel-miR-4806-3p_R-3_1ss15AT	ATAGCTCAGCCGGTTAGA			csa-miR-92c_R-1_1ss9CT	TATTGCACTTGTCCCGGCCGA
dme-miR-4951-3p_L-4R-1_1ss15CT	CAAAAAACCTTACCCACC			sha-miR-92a_L+2R+4	AATATTGCACTTGTCCCGGCCTGT
mmu-miR-5106_R-3_1ss1AG	GGGTCTGTAGCTCAGTTGGC			age-miR-93_L+1	CAAAGTGCTGTTCGTGCAGGTAG
mmu-miR-5119_1ss19GT	CATCTCATCCTGGGGCTGT			cfa-miR-99b	CACCCGTAGAACCGACCTTGCG
mmu-miR-5124a_L-1_1ss5CA	GTCAAGTGACTAAGAGCAT			aca-miR-101-3p_R+3	TACAGTACTGTGATAACTGAAAA
mmu-miR-6239_R-2_1ss6TG	TAGCGGTGGATCACTCGG			cin-miR-101_R-2_1ss17AC	TACAGTACTGTGATAACTAT
gmo-miR-7132a-5p_R+2	GACTTGGTCAAAGCTCCTCAGTT			dre-miR-103_R+2	AGCAGCATTGTACAGGGCTATGAGT
ipu-miR-7551_1ss19GA	GGGGCCTGAGTCCTTCTGA			cte-miR-125_R+1_1ss5TG	TCCCGGAGACCCTAACTTGTGAA
hsa-miR-7975_1ss6AG	ATCCTGGTCACGGCACCA			ami-miR-125b-5p_R+1_1ss5TG	TCCCGGAGACCCTAACTTGTGAT
hsa-miR-7977_1ss6AG	TTCCCGGCCAACGCACCA			cgr-miR-125a-5p_R-2	TCCCTGAGACCCTTTAACCTGT
bta-miR-8549_L+1R+5_1ss14GT	TGAGGTAGTAGGTTGTATAGTAA			xtr-miR-126-3p_L-1R+3	CGTACCGTGAGTAATAATGCCCA
pal-miR-9993b-3p	ATCTCGCTGGGGCCTCCA			bta-miR-127	TCGGATCCGTCTGAGCTTGGCT
pal-miR-9995-3p	ATCTCGGTGGAACCTCCA			pbv-miR-128-3p_R+3	TCACAGTGAACCGGTCTCTTTTAT
pal-miR-10014-5p_1ss17AT	TGGAGTGTGACAATGGTAA			oni-miR-130b-5p_R+1	ACTCTTTCCCTGTTGCACTACTT
oni-miR-10955_L-1_1ss10TC	TCCCCGTACGGGCCACCA			cgr-miR-130b-5p_R+1	ACTCTTTCCCTGTTGCACTACTT
gmo-miR-11202-5p_1ss12AG	TTCCGGTTCGAGGGACCA			oan-miR-130c-3p_L-1R-3_1ss14AT	AGTGCAATGGTATAAGGG
gmo-miR-11213-5p_1ss6AT	TATGATCCTTGCACTGGAAGA			dpe-miR-133_R+2	TTGGTCCCCTTCAACCAGCTGTTT
bta-miR-11987_L-1_1ss8TA	GAGGAAACTCTGGTGGAGGT			pma-miR-140_R+4	CAGTGGTTTTACCCTATGGTAGTTTT
aca-let-7e-5p_L+2	TCTGAGGTAGTAGATTGAATAGTT			dre-miR-141-3p	TAACACTGTCTGGTAACGATGC
tca-let-7-5p_R+3	TGAGGTAGTAGGTTGTATAGTAA			ami-miR-142-3p_L-3R+2	AGTGTTTCCTACTTTATGGAGT
ccr-let-7j_R+2	TGAGGTAGTTGTTTGTACAGTTGT			aca-miR-144-5p_L+1R-2	AGGATATCATCATATACTGT
mmu-let-7j_1ss8TG	TGAGGTAGTAGTTTGTGCTGTTAT			aca-miR-144-3p	TACAGTATAGATGATGTACT
pol-let-7a-5p_R+3_1ss17AG	TGAGGTAGTAGGTTGTGTGGTTTGT			aca-miR-144-5p_R+2	GGATATCATCATATACTGTAAGT
asu-lin-4-5p_1ss16CT	TCCCTGAGACCTCTGTTGTGA			pma-miR-144-3p_R-2_1ss10TG	TACAGTATAGATGATGTGCT
pmi-let-7-5p_R-2_1ss10CT	TGAGGTAGTTGGTTGTAAA			oan-miR-145-5p_R+1	GTCCAGTTTTCCCAGGAATA
				bta-miR-146b	TGAGAACTGAATTCCATAGGCTGT
				cgr-miR-146b-5p_R+1	TGAGAACTGAATTCCATAGGCTGT
				cli-miR-148b-3p_R-1	TCAGTGCATCACAGAACTTGG
				bta-miR-151-5p	TCGAGGAGCTCACAGTCTAGT
				aca-miR-181b_R+4	AACATTCATTGCTGTCGGTGGGTTAT
				aca-miR-184-3p_R+1	TGGACGGAGAACTGATAAGGGTT
				bta-miR-185	TGGAGAGAAAGGCAGTTCCTGA
				cgr-miR-185-5p	TGGAGAGAAAGGCAGTTCCTGA
				aca-miR-191-5p_R-1	CAACGGAATCCCAAAAGCAGCT
				ccr-miR-192_L+1	AATGACCTATGAATTGACAGCC
				ola-miR-192-3p_R-1_1ss21CA	CCTGTCAGTTCTGTAGGCCAAT
				ola-miR-192-5p_L+2R-1	AATGACCTATGAATTGACAGCC
				cja-miR-194_R+2	TGTAACAGCAACTCCATGTGGACC
				bta-miR-197_R+1	TTCACCACCTTCTCCACCCAGCT
				ssa-miR-199a-5p_2ss22TC23CA	CCCAGTGTTCAGACTACCTGTCA
				ssa-miR-199a-3p_L+2	TCACAGTAGTCTGCACATTGGTT
				ssa-miR-199a-3p_R+2	ACAGTAGTCTGCACATTGGTTTT
				aca-miR-200b-3p_R+3	TAATACTGCCTGGTAATGATGATTT
				aca-miR-203-3p_L-1R+2	TGAAATGTTTAGGACCACTTGTT
				pma-miR-204-5p_R+2_2	TTCCCTTTGTCATCCTATGCCTTT
				aca-miR-206-3p_R+4	TGGAATGTAAGGAAGTGTGTGGTAT
				dre-miR-206-3p_R+3	TGGAATGTAAGGAAGTGTGTGGTAT
				bmo-miR-210_R+3_1ss1TC	CTGTGCGTGTGACAGCGGCTATT
				cgr-miR-210-3p_1ss22AT	CTGTGCGTGTGACAGCGGCTGT
				cli-miR-214-3p_L+1R+2	TACAGCAGGCACAGACAGGCAGTAG
				ola-miR-214_L-1R+8	TACAGCAGGCACAGACAGGCAGAAAA
				oni-miR-218a_R+2	TTGTGCTTGATCTAACCATGTGAA
				pma-miR-221_R+1_1ss22CA	AGCTACATTGTCTGCTGGGTTAA
				ami-miR-223-5p_L-1R+1	GTGTATTTGACAAGCTGAGTTTT
				gga-miR-223_R+2_2ss4CA21CT	TGTAAGTTTGTCAAATACCCTAT
				aae-miR-276-3p_R+1	TAGGAACTTCATACCGTGCTCT
				dps-miR-276c_L-1R-4_1ss6AT	AGGATCTTGAGAACAAGG
				bta-miR-320a_R-2	AAAAGCTGGGTTGAGAGGGC
				aca-miR-338-3p_R+2	TCCAGCATCAGTGATTTTGTTAA
				bta-miR-378	ACTGGACTTGGAGTCAGAAGGC
				ami-miR-429-3p_R+4	TAATACTGTCTGGTAATGCCGTTT
				mmu-miR-434-3p	TTTGAACCATCACTCGACTCCT
				cli-miR-451-5p_R-2_1ss21TA	AAACCGTTACCATTACTGTGA
				aca-miR-451-5p_R+2	AAACCGTTACCATTACTGAGTTAA
				dre-miR-455-2-5p_1ss18AG	GTATGTGCCCTTGGACTGCATT
				aca-miR-456_R+2	CAGGCTGGTTAGATGGTTGTCTT
				ola-miR-460-5p_R+2	CCTGCATTGTACACACTGTGAA
				dre-miR-462_R+4	TAACGGAACCCATAATGCAGCTGTTT
				bta-miR-486	TCCTGTACTGAGCTGCCCCGAG
				cfa-miR-486_R+1	TCCTGTACTGAGCTGCCCCGAG
				ggo-miR-515-5p_R-1	TTCTCCAAAAGAAAGCACTTTCT
				ggo-miR-516a_R-1	TTCTCGAGGAAAGAAGCACTTT
				ggo-miR-517c_R+1	ATCGTGCATCCCTTTAGAGTGT
				hsa-miR-520a-3p	AAAGTGCTTCCCTTTGGACTGT
				ccr-miR-551_R+1	GCGACCCATCCTTGGTTTCTGT
				cte-miR-981_R-2_1ss10GT	TTCGTTGTCTTCGAAACCTGC
				bta-miR-1246_L-2R+1	TGGATTTTTGGAGCAGGG
				cgr-miR-1260_R+3	ATCCCACCGCTGCCACCATAT
				hsa-miR-1290_R-1_1ss13TG	TGGATTTTTGGAGCAGGG
				cja-miR-1323	TCAAAACTGAGGGGCATTTTCT
				oan-miR-1386_1ss10GA	CTCCTGGCTAGCTCGCCA
				aca-miR-1788-3p_R+2	CAGGCAGCTAAAGCAAGTCTGTT
				mmu-miR-1960_L-2R-1_1ss12AC	AGTGCTGTTCGAAGAGGGC
				gmo-miR-2188-5p_R+3	AAGGTCCAACCTCACATGTCCTTTA
				gmo-miR-2188-3p_1ss14AG	GCTGTGTGGGGTCGGACCTAT
				bta-miR-2478_L+2	TCGTATCCCACTTCTGACACCA
				mmu-miR-3964_L+1_1ss6GA	CATAAAGTAGAAAGCACTAAA
				cin-miR-4171-5p_R-1_1ss15AT	TGACTCTCTTAAGGTAGCC
				hsa-miR-4286_R+1	ACCCCACTCCTGGTACCA
				hsa-miR-4671-5p_R-3_1ss10TG	ACCGAAGACGGTGCGCTAA
				mmu-miR-5100_1ss21TC	TCGAATCCCAGCGGTGCCTCC
				mmu-miR-5106_R-3_1ss1AG	GGGTCTGTAGCTCAGTTGGC
				mmu-miR-5119_1ss19GT	CATCTCATCCTGGGGCTGT
				mmu-miR-5124a_L-1_1ss5CA	GTCAAGTGACTAAGAGCAT
				mml-miR-6134_R+4_1ss18GT	TGAGGTAGTAGGATGTATAGTTA
				mmu-miR-6239_R-2_1ss6TG	TAGCGGTGGATCACTCGG
				gmo-miR-7132a-5p_R+2	GACTTGGTCAAAGCTCCTCAGTT
				ipu-miR-7551_1ss19GA	GGGGCCTGAGTCCTTCTGA
				hsa-miR-7977_1ss6AG	TTCCCGGCCAACGCACCA
				bta-miR-8549_L+1R+5_1ss14GT	TGAGGTAGTAGGTTGTATAGTAA
				pal-miR-9993b-3p	ATCTCGCTGGGGCCTCCA
				pal-miR-9995-3p	ATCTCGGTGGAACCTCCA
				pal-miR-10014-5p_1ss17AT	TGGAGTGTGACAATGGTAA
				oni-miR-10926_1ss9GA	ATCCCAGCAGTGCCTCCA
				oni-miR-10955_L-1_1ss10TC	TCCCCGTACGGGCCACCA
				gmo-miR-11202-5p_1ss12AG	TTCCGGTTCGAGGGACCA
				gmo-miR-11213-5p_1ss6AT	TATGATCCTTGCACTGGAAGA
				bta-miR-11977_1ss3TG	TGGCTCAGTTCAGCAGGAAG
				bta-miR-11987_L-1_1ss8TA	GAGGAAACTCTGGTGGAGGT
				aca-let-7e-5p_L+2	TCTGAGGTAGTAGATTGAATAGTT
				tca-let-7-5p_R+3	TGAGGTAGTAGGTTGTATAGTAA
				ccr-let-7j_R+2	TGAGGTAGTTGTTTGTACAGTTGT
				mmu-let-7j_1ss8TG	TGAGGTAGTAGTTTGTGCTGTTAT
				pol-let-7a-5p_R+3_1ss17AG	TGAGGTAGTAGGTTGTGTGGTTTGT
				pmi-let-7-5p_R-2_1ss10CT	TGAGGTAGTTGGTTGTAAA

## Sheet: Known&novel miRs in EvL
Number	Early infection	Late infection	Overlaps
known miRNA	680	775	640
novel miRNA	225	257	148
Early infection						Late infection
known miRNA	seq	novel miRNA	seq			known miRNA	seq	novel miRNA	seq
hhi-miR-1	TGGAATGTAAAGAAGTATGTAT	PC-5p-88229_127	TGTGACAACCAGACTGAACTAT			ssa-miR-1-5p_R+1_2ss15GA17AG	ACATACTTCTTTATATGCCCATA	PC-5p-88229_127	TGTGACAACCAGACTGAACTAT
pol-miR-1-5p_L-1	CATACTTCTTTATATGCCCATA	PC-3p-97780_107	TTGTTCAATCTGGTTGTCACGT			hhi-miR-1	TGGAATGTAAAGAAGTATGTAT	PC-3p-97780_107	TTGTTCAATCTGGTTGTCACGT
pol-miR-1-3p	TGGAATGTAAAGAAGTATGTAT	PC-3p-52111_274	TTAACCAAACTGGAATGCAACA			pol-miR-1-5p_L-1	CATACTTCTTTATATGCCCATA	PC-3p-52111_274	TTAACCAAACTGGAATGCAACA
dre-let-7i	TGAGGTAGTAGTTTGTGCTGTT	PC-5p-353_52171	CTTGGTTATTGAATGATGTGT			pol-miR-1-3p	TGGAATGTAAAGAAGTATGTAT	PC-5p-353_52171	CTTGGTTATTGAATGATGTGT
chi-let-7i-3p_1ss9GT	CTGCGCAATCTACTGCCTTGCT	PC-3p-14030_1212	CACATCATTCAATAGCCAAGCC			dre-let-7i	TGAGGTAGTAGTTTGTGCTGTT	PC-3p-14030_1212	CACATCATTCAATAGCCAAGCC
dre-let-7a	TGAGGTAGTAGGTTGTATAGTT	PC-5p-76404_159	AAAGAGCAGAAAACGAAACGA			chi-let-7i-3p_1ss9GT	CTGCGCAATCTACTGCCTTGCT	PC-5p-76404_159	AAAGAGCAGAAAACGAAACGA
ola-let-7a-3p_R+1	CTATACAACTTACTGTCTTTCC	PC-3p-50804_283	TTCGTTTCGTTTTCTGCTCTTT			dre-let-7a	TGAGGTAGTAGGTTGTATAGTT	PC-3p-50804_283	TTCGTTTCGTTTTCTGCTCTTT
hhi-let-7c_1ss10AT	TGAGGTAGTTGGTTGTATGGTT	PC-5p-73625_169	TTCTAGTAGCAACTGAAATCCT			ola-let-7a-3p_R+1	CTATACAACTTACTGTCTTTCC	PC-5p-73625_169	TTCTAGTAGCAACTGAAATCCT
dre-let-7c-3p_R-1_1ss12TC	CTGTACAACCTCCTAGCTTTC	PC-3p-151320_47	AAGGATTTCAGTTGCTACTAGA			hhi-let-7c_1ss10AT	TGAGGTAGTTGGTTGTATGGTT	PC-3p-151320_47	AAGGATTTCAGTTGCTACTAGA
oni-let-7a	TGAGGTAGTAGGTTGTATAGTT	PC-5p-69667_183	CATCTTTGCTCCATTTCTCCTG			dre-let-7c-3p_R-1_1ss12TC	CTGTACAACCTCCTAGCTTTC	PC-5p-69667_183	CATCTTTGCTCCATTTCTCCTG
ssa-let-7a-4-3p_1ss15GA	CTATACAGTCTATTACCTTCCT	PC-3p-32715_487	AGAAATGGAGCAAAGATGGTGA			oni-let-7a	TGAGGTAGTAGGTTGTATAGTT	PC-3p-32715_487	AGAAATGGAGCAAAGATGGTGA
ssa-let-7a-3p_R-1_1ss8GA	CTGTACAACCTCCTAGCTTTC	PC-5p-129287_64	TCGTACGCAGCTGAACTTCTT			ssa-let-7a-4-3p_1ss15GA	CTATACAGTCTATTACCTTCCT	PC-5p-129287_64	TCGTACGCAGCTGAACTTCTT
ola-let-7b_R+1	TGAGGTAGTAGGTTGTGTGGTT	PC-3p-139062_55	AAGTCCACGTTGGGTACGAAACT			ssa-let-7a-3p_R-1_1ss8GA	CTGTACAACCTCCTAGCTTTC	PC-3p-139062_55	AAGTCCACGTTGGGTACGAAACT
hsa-let-7b-3p_R-2	CTATACAACCTACTGCCTTC	PC-5p-334620_8	TCACTGTGTGGGGCGGGAGCTGT			ola-let-7b_R+1	TGAGGTAGTAGGTTGTGTGGTT	PC-5p-562646_5	AAAGTAGAACTATGGTATT
oni-let-7g_1ss12TG	TGAGGTAGTAGGTTGTATAGTT	PC-5p-543241_5	GAGTCCTGTTAGGCAGCTGGAT			hsa-let-7b-3p_R-2	CTATACAACCTACTGCCTTC	PC-5p-117681_77	CGGATTTTCCTCTCCAGTACTCT
ssa-let-7g-3p_1ss22CT	CTATACAGTCTACTGTCTTTCT	PC-3p-402459_6	CTAGTTGCCTAAAAGGACTCCT			oni-let-7g_1ss12TG	TGAGGTAGTAGGTTGTATAGTT	PC-3p-8238_2086	GTGCTGTAGCTAACGCATT
oni-let-7i	TGAGGTAGTAGTTTGTGCTGTT	PC-5p-117681_77	CGGATTTTCCTCTCCAGTACTCT			ssa-let-7g-3p_1ss22CT	CTATACAGTCTACTGTCTTTCT	PC-5p-69776_183	AGGACTCTGAGGACCCTGAAGG
ssa-let-7i-2-3p_2ss9GT22CT	CTGCGCAATCTACTGCCTTGCT	PC-3p-8238_2086	GTGCTGTAGCTAACGCATT			oni-let-7i	TGAGGTAGTAGTTTGTGCTGTT	PC-5p-15783_1068	TAATACATCATTCAGACTCTGA
oni-let-7e	TGAGGTAGTAGATTGAATAGTT	PC-5p-69776_183	AGGACTCTGAGGACCCTGAAGG			ssa-let-7i-2-3p_2ss9GT22CT	CTGCGCAATCTACTGCCTTGCT	PC-5p-396717_6	TGAGCTGGGTTGGCTGTTGTGTA
ssa-let-7e-3p_1ss21CT	CTATACAATCTACTGTCTTTTC	PC-5p-15783_1068	TAATACATCATTCAGACTCTGA			oni-let-7e	TGAGGTAGTAGATTGAATAGTT	PC-3p-271959_13	CATAACGTTGACACGGCTCAGT
dre-let-7g	TGAGGTAGTAGTTTGTATAGTT	PC-5p-396717_6	TGAGCTGGGTTGGCTGTTGTGTA			ssa-let-7e-3p_1ss21CT	CTATACAATCTACTGTCTTTTC	PC-3p-209819_23	TGTGAGTCCAGTTGCCTTCTT
dre-let-7g-1-p3	CTATACAGCCTACTGTCTTTCT	PC-3p-271959_13	CATAACGTTGACACGGCTCAGT			dre-let-7g	TGAGGTAGTAGTTTGTATAGTT	PC-5p-168013_37	ATGTTGAGACGGAGAAGGAAGA
oni-let-7h	TGAGGTAGTAAGTTGTGTTGTT	PC-3p-209819_23	TGTGAGTCCAGTTGCCTTCTT			dre-let-7g-1-p3	CTATACAGCCTACTGTCTTTCT	PC-3p-116296_78	AAACACAGGTCTCTGCGA
ssa-let-7h-3p	CTATACAACTTACTGCCTTCCT	PC-5p-168013_37	ATGTTGAGACGGAGAAGGAAGA			oni-let-7h	TGAGGTAGTAAGTTGTGTTGTT	PC-5p-364201_7	TAGACTGTGTCCTTAATAAGC
hhi-let-7j	TGAGGTAGTTGTTTGTACAGTT	PC-3p-258869_14	TTTTTCTTCCTGAGCTCAGCCC			ssa-let-7h-3p	CTATACAACTTACTGCCTTCCT	PC-5p-260564_14	TGGCTTGGCTATTGAATGATGT
gmo-let-7j-3p_1ss22CT	CTGTACAAGTGACTGCCTTGCT	PC-3p-116296_78	AAACACAGGTCTCTGCGA			hhi-let-7j	TGAGGTAGTTGTTTGTACAGTT	PC-3p-218316_21	GTTTGCAGACTAGGATGGATTC
pol-let-7b-5p	TGAGGTAGTAGGTTGTGTGGTT	PC-5p-260564_14	TGGCTTGGCTATTGAATGATGT			gmo-let-7j-3p_1ss22CT	CTGTACAAGTGACTGCCTTGCT	PC-3p-78880_152	TGAACGGAACTGAAATGTTAGT
pol-let-7a-3p_R-1	CTATACAACCTACTGCCTTC	PC-3p-218316_21	GTTTGCAGACTAGGATGGATTC			pol-let-7b-5p	TGAGGTAGTAGGTTGTGTGGTT	PC-3p-86773_131	TGCACGTAGAGAACATTTTTAT
gmo-let-7h-5p	TGAGGTAGTAAGTTGTGTTGTT	PC-3p-78880_152	TGAACGGAACTGAAATGTTAGT			pol-let-7a-3p_R-1	CTATACAACCTACTGCCTTC	PC-5p-256881_15	TTTTGTAGTGTTGAGGATCTGA
gmo-let-7h-2-3p	CTATACAACTTACTGCCTTC	PC-3p-86773_131	TGCACGTAGAGAACATTTTTAT			gmo-let-7h-5p	TGAGGTAGTAAGTTGTGTTGTT	PC-3p-152393_46	TAACAAAAGAACAAATATGAAT
oni-let-7e-2-p3_1ss21CT	CTATACAATCTACTGTCTTTTC	PC-5p-256881_15	TTTTGTAGTGTTGAGGATCTGA			gmo-let-7h-2-3p	CTATACAACTTACTGCCTTC	PC-3p-236337_18	TCATTCCTCAGACTTACTTCCT
ipu-let-7a-5-p3_1ss8GA	CTATACAATCTATTGCCTTCCT	PC-3p-152393_46	TAACAAAAGAACAAATATGAAT			oni-let-7e-2-p3_1ss21CT	CTATACAATCTACTGTCTTTTC	PC-5p-376481_7	CAGCAGCTGTTGATTCACCACT
dre-let-7d-5p	TGAGGTAGTTGGTTGTATGGTT	PC-5p-504885_5	GGAAGTAAGTCTGAGGAATGTGT			ipu-let-7a-5-p3_1ss8GA	CTATACAATCTATTGCCTTCCT	PC-5p-177677_33	AGCGGTTCTGGACACTTCAACA
dre-let-7c-3p_R-1	CTGTACAACCTTCTAGCTTTC	PC-3p-236337_18	TCATTCCTCAGACTTACTTCCT			dre-let-7d-5p	TGAGGTAGTTGGTTGTATGGTT	PC-3p-16747_1006	TGAAATGTTCAGGACCACTGA
oni-miR-7	TGGAAGACTAGTGATTTTGTTGT	PC-5p-376481_7	CAGCAGCTGTTGATTCACCACT			dre-let-7c-3p_R-1	CTGTACAACCTTCTAGCTTTC	PC-5p-41142_371	TGGGCAGCTGATTCAAGTAACT
tgu-miR-7-1-3p_R-1	CAACAAATCACAGTCTGCCA	PC-5p-269465_13	TCTGTCTCACAAAGCTAAGCT			oni-miR-7	TGGAAGACTAGTGATTTTGTTGT	PC-3p-28343_573	TTACTTGAATCGGATGCCCATT
ssa-miR-7a-5p	TGGAAGACTAGTGATTTTGTTGT	PC-3p-546245_5	TTAGCTTTGGGAGACAGACAGT			tgu-miR-7-1-3p_R-1	CAACAAATCACAGTCTGCCA	PC-5p-110667_86	AACGGAACCAAGGACACTTGAT
ssa-miR-7a-3-3p_R-2	CAACAAATCACAGTCTGCCA	PC-5p-177677_33	AGCGGTTCTGGACACTTCAACA			ssa-miR-7a-5p	TGGAAGACTAGTGATTTTGTTGT	PC-3p-230288_19	TAAACTTGGACAATTTCACTCT
pol-let-7d-5p	TGAGGTAGTTGGTTGTATGGTT	PC-3p-16747_1006	TGAAATGTTCAGGACCACTGA			ssa-miR-7a-3-3p_R-2	CAACAAATCACAGTCTGCCA	PC-5p-123505_70	ACATCGAGGGTAACTGGACAGC
pol-let-7d-3p_R-1	CTGTACAACCTTCTAGCTTTC	PC-5p-41142_371	TGGGCAGCTGATTCAAGTAACT			pol-let-7d-5p	TGAGGTAGTTGGTTGTATGGTT	PC-3p-59251_230	TGTCCAGTTGCCCTCGGTGTAC
dre-miR-9-5p	TCTTTGGTTATCTAGCTGTATGA	PC-3p-28343_573	TTACTTGAATCGGATGCCCATT			pol-let-7d-3p_R-1	CTGTACAACCTTCTAGCTTTC	PC-3p-293004_11	GAATCCTGCTCTCCCCACCA
dre-miR-9-3p_L+1	ATAAAGCTAGATAACCGAAAGT	PC-5p-110667_86	AACGGAACCAAGGACACTTGAT			dre-miR-9-5p	TCTTTGGTTATCTAGCTGTATGA	PC-5p-63052_211	CGGGTGGATGATTTTGCAATTT
oni-miR-9b	TTTCGGTTATCTAGCTTTATGA	PC-3p-230288_19	TAAACTTGGACAATTTCACTCT			dre-miR-9-3p_L+1	ATAAAGCTAGATAACCGAAAGT	PC-3p-128049_65	AATTGCACAGTATCCATCTGCAT
pol-miR-9b-5p	TCTTTGGTTATCTAGCTGTATGA	PC-3p-384731_6	CGAGACCAGAGACCGGCCGAGG			oni-miR-9b	TTTCGGTTATCTAGCTTTATGA	PC-5p-386_46559	TAGCTTATATGACTGGTGTTGGC
pol-miR-9b-3p	TAAAGCTAGAGAACCGAAAGTA	PC-3p-59251_230	TGTCCAGTTGCCCTCGGTGTAC			oha-miR-9-3p_L-3R+2	TACAGCTAGATAACCAAAGATA	PC-3p-6293_2753	CAACAGTGGTCTGTAGGCTGCC
oni-miR-9a-5p_R+1	TCTTTGGTTATCTAGCTGTATGA	PC-3p-293004_11	GAATCCTGCTCTCCCCACCA			pol-miR-9b-5p	TCTTTGGTTATCTAGCTGTATGA	PC-5p-496927_5	TAACGCCGAGATGGAAACAGGAC
ola-miR-9a-3p_R+1	ATAAAGCTAGATAACCGAAAGT	PC-5p-63052_211	CGGGTGGATGATTTTGCAATTT			oni-miR-9a-5p_R+1	TCTTTGGTTATCTAGCTGTATGA	PC-3p-127715_66	ACCATCGAGTGTTGATTGTACCT
gmo-miR-9-3p_L+1	ATAAAGCTAGATAACCGAAAGT	PC-3p-128049_65	AATTGCACAGTATCCATCTGCAT			ola-miR-9a-3p_R+1	ATAAAGCTAGATAACCGAAAGT	PC-3p-448700_6	CTAACAAATGTGTGGCGCCTCC
dre-miR-9-4-3p	TAAAGCTAGAGAACCGAATGTA	PC-5p-386_46559	TAGCTTATATGACTGGTGTTGGC			gmo-miR-9-3p_L+1	ATAAAGCTAGATAACCGAAAGT	PC-5p-481192_5	TTCACACCGACTGTGTTTCCT
pol-miR-10b-5p_1ss19GT	TACCCTGTAGAACCGAATTTGT	PC-3p-6293_2753	CAACAGTGGTCTGTAGGCTGCC			dre-miR-9-4-3p	TAAAGCTAGAGAACCGAATGTA	PC-5p-60680_223	AGGTCTCAATCTGTACAATCGC
pol-miR-10b-3p_L+1R-2	CAGATTCGATTCTAGGGGAGT	PC-5p-429194_6	ATACACACAAAGTAACCTC			oni-mir-9b-4-p3	TACAGCTAGATAACCAAAGATA	PC-5p-353240_7	TGCATAATTCTGATATTCTTTG
oni-miR-10c	TACCCTGTAGATCCGGATTTGT	PC-3p-127715_66	ACCATCGAGTGTTGATTGTACCT			oni-mir-9b-3-p3	TACAGCTAGATAACCAAAGATA	PC-5p-613720_5	TCCAGAATGTGGGCCGCACCATC
oni-miR-10b	TACCCTGTAGAACCGAATGTGT	PC-5p-609508_5	AGGCGCCACACATTTGTTAGAA			pol-miR-10b-5p_1ss19GT	TACCCTGTAGAACCGAATTTGT	PC-3p-618803_5	CCCACAGAGGAAAAAGGAA
oni-miR-10a	TACCCTGTAGAACCGAATTTGT	PC-5p-60680_223	AGGTCTCAATCTGTACAATCGC			pol-miR-10b-3p_L+1R-2	CAGATTCGATTCTAGGGGAGT	PC-3p-570366_5	AAATGTTAAATAAGCCTGAAA
oni-mir-10a-2-p3	CAAATACGTCTCTACAGGAAT	PC-3p-572876_5	ACCGTGTGTTTGTGTGTTTC			oni-miR-10c	TACCCTGTAGATCCGGATTTGT	PC-3p-222747_20	TAGTGCAATGAAGTCAGAGC
hhi-miR-15a_R-1	TAGCAGCACGGAATGGTTTGT	PC-3p-624743_5	TACTCTAGGAACTAGTACTAT			oni-miR-10b	TACCCTGTAGAACCGAATGTGT	PC-5p-10319_1656	ATAGGTGGGAGGCTTTGA
oni-miR-15b	TAGCAGCGCATCATGGTTTGA	PC-3p-222747_20	TAGTGCAATGAAGTCAGAGC			oni-miR-10a	TACCCTGTAGAACCGAATTTGT	PC-3p-85807_133	CAATGTACCTGCAATGCAACAT
oni-mir-15b-p3	TGCGAACCATAATTTGCTGCTT	PC-5p-10319_1656	ATAGGTGGGAGGCTTTGA			oni-mir-10a-2-p3	CAAATACGTCTCTACAGGAAT	PC-3p-495182_5	TGAACTTTGAACTTGTTTGTG
oni-miR-16a_R-2	TAGCAGCACGTAAATATTGG	PC-5p-295646_11	TCCTTCTTCCATCTGCTACGCA			hhi-miR-15a_R-1	TAGCAGCACGGAATGGTTTGT	PC-3p-1158_15441	TGGACGGAGAACTGATAAGAGG
oni-miR-16b	TAGCAGCACGTAAATATTGGAG	PC-3p-85807_133	CAATGTACCTGCAATGCAACAT			oni-miR-15b	TAGCAGCGCATCATGGTTTGA	PC-3p-5254_3316	ACAGTGTATGGTGGGTAG
ssa-miR-16a-3p_R+1_1ss10TA	CCAGTATTGATCGTGCTGCTGAA	PC-3p-1158_15441	TGGACGGAGAACTGATAAGAGG			oni-mir-15b-p3	TGCGAACCATAATTTGCTGCTT	PC-3p-75286_163	CAATGGATCTGCTGTGCAACA
ola-miR-17_R+4	CAAAGTGCTTACAGTGCAGGTA	PC-3p-5254_3316	ACAGTGTATGGTGGGTAG			oni-miR-16a_R-2	TAGCAGCACGTAAATATTGG	PC-3p-103556_97	ATTACGAGAAGTGAAACCA
ipu-miR-17a_R-1_2ss19CT20TC	ACTGCAGTGGAGGCACTTTCA	PC-5p-229988_19	TGGGACCTGTGTGTACCTGAGA			ola-mir-16-p3_1ss23GT	CAATATTAGCAGTGCTGCTTCAT	PC-3p-260711_14	CAGGAGAAATTCCAGGGAACGC
oni-miR-17a	CAAAGTGCTTACAGTGCAGGTA	PC-3p-75286_163	CAATGGATCTGCTGTGCAACA			oni-miR-16b	TAGCAGCACGTAAATATTGGAG	PC-5p-168031_37	TCGTAGTCTTAACCATAAA
ccr-miR-17-3p_R-2_2ss19CT20TC	ACTGCAGTGGAGGCACTTTCA	PC-5p-556827_5	AGCTAAAGTTGTGGACCA			ssa-miR-16a-3p_R+1_1ss10TA	CCAGTATTGATCGTGCTGCTGAA	PC-3p-163616_39	CTCCGTGATGCGTTGGTT
dre-miR-18a_R-1	TAAGGTGCATCTAGTGCAGAT	PC-3p-305414_10	TGGAGTCCTGGAGTCCTGGAGT			ola-miR-17_R+4	CAAAGTGCTTACAGTGCAGGTA	PC-3p-450555_6	TCTGTTTCCAGCCTCCCTGTCT
gmo-miR-18a-3p_1ss15CT	ACTGCCCTAAGTGCTCCTTCT	PC-3p-103556_97	ATTACGAGAAGTGAAACCA			ipu-miR-17a_R-1_2ss19CT20TC	ACTGCAGTGGAGGCACTTTCA	PC-5p-301796_11	GTGTCTGATTTTGTCATCCCGTGG
oni-miR-18a_R-1	TAAGGTGCATCTAGTGCAGAT	PC-3p-260711_14	CAGGAGAAATTCCAGGGAACGC			oni-miR-17a	CAAAGTGCTTACAGTGCAGGTA	PC-5p-303135_10	TGGTTCGTCAACTGGCTGATT
xla-miR-18b-3p_L+1R-1	ACTGCCCTAAGTGCTCCTTCT	PC-5p-168031_37	TCGTAGTCTTAACCATAAA			ccr-miR-17-3p_R-2_2ss19CT20TC	ACTGCAGTGGAGGCACTTTCA	PC-3p-238243_17	TTTCAGAATCGGTTCCAGAACC
oni-miR-18b	TAAGGTGCATCTAGTGTAGTT	PC-3p-163616_39	CTCCGTGATGCGTTGGTT			dre-miR-18a_R-1	TAAGGTGCATCTAGTGCAGAT	PC-3p-22707_730	TGTCTCCTCCACCCTCCTCCT
oni-miR-19d	TGTGCAAACCCATGCAAAACTG	PC-5p-565552_5	CTTTTCCGGCAACTCCAGC			gmo-miR-18a-3p_1ss15CT	ACTGCCCTAAGTGCTCCTTCT	PC-3p-47065_312	GAAGAGGGGATGAGGAACC
oni-mir-19a-p5	AGTTTTGCATAGTTGCGCTG	PC-5p-294013_11	TTCCACTAGGGGGCAGAGCTGA			oni-miR-18a_R-1	TAAGGTGCATCTAGTGCAGAT	PC-5p-263549_14	TGATTTTCAGTGTGAATAC
oni-miR-19a_R-1	TGTGCAAATCTATGCAAAACT	PC-5p-334034_8	ATGAAGCTCTGGCTGCTGC			xla-miR-18b-3p_L+1R-1	ACTGCCCTAAGTGCTCCTTCT	PC-5p-205469_24	CTTTGTTCTGGAGATTTGT
nbr-miR-19c	TGTGCAAATCCATGCAAAGCTCT	PC-3p-22707_730	TGTCTCCTCCACCCTCCTCCT			oni-miR-18b	TAAGGTGCATCTAGTGTAGTT	PC-5p-153490_45	CTAACTAGTCTGTACGAACTAG
ssa-miR-19c-3-5p_R-4_1ss1CA	AGTTTTGCTGGTTTGCTTT	PC-3p-47065_312	GAAGAGGGGATGAGGAACC			ssa-miR-18a-3p_L+1R-3_1ss10AG	TACTGCCCTGGTTGCTCCTTCT	PC-5p-616785_5	ATGCAAATGAGGCGAAAGG
oni-miR-19b	TGTGCAAATCCATGCAAAACTG	PC-5p-392951_6	GTCGGTGACGATGACGGTG			gmo-miR-19d-5p	AGCTTTGCAGGGTGGGCAGTCAGC	PC-3p-576706_5	TTGCACTGGTGTGAGACTT
ssa-miR-19c-4-5p_R-3	AGTTTTGCTGGTTTGCTTT	PC-3p-417492_6	TGCTTTAACGGTTACTGCAGC			oni-miR-19d	TGTGCAAACCCATGCAAAACTG	PC-3p-468268_5	TATCTGGTGGAGGTTTGTT
dre-miR-19a-3p_R-2	TGTGCAAATCTATGCAAAACT	PC-5p-205469_24	CTTTGTTCTGGAGATTTGT			oni-mir-19a-p5	AGTTTTGCATAGTTGCGCTG	PC-3p-197024_26	CAGCCAGGGAGTGCAGGGAGA
oni-miR-20	TAAAGTGCTTATAGTGCAGGTAG	PC-5p-153490_45	CTAACTAGTCTGTACGAACTAG			oni-miR-19a_R-1	TGTGCAAATCTATGCAAAACT	PC-5p-105540_94	ATTGACTGTGTGAGCTGCA
oni-mir-20-1-p3_1ss19GC	ACTGCAATGTAAGCACTTCA	PC-3p-354312_7	AGACTGTCCTCGCCTCGCCGC			nbr-mir-19c-p5_1ss8AT	AGTTTTGTTGGTTTGCTCTCAGC	PC-5p-183029_31	TCGCCGGCTTCTTAGAGA
ssa-miR-20a-5p	TAAAGTGCTTATAGTGCAGGTAG	PC-5p-164451_39	ACACCCTGCCTCCCCTAGTGCTC			nbr-miR-19c	TGTGCAAATCCATGCAAAGCTCT	PC-5p-64813_203	ACGGCATAGTATGTACTCT
pol-miR-21-5p_R+1	TAGCTTATCAGACTGGTGTTGGC	PC-5p-411777_6	GAAGGAAGGAGGACGAAGT			ssa-miR-19c-3-5p_R-4_1ss1CA	AGTTTTGCTGGTTTGCTTT	PC-5p-535055_5	CCACTTTCGGCGCCAGCTT
pol-miR-21-3p_R-1_1ss14AT	CGACAACAGTCTGTAGGCTGT	PC-3p-315052_10	TAGCTGTTCGTGCTTGAATTGA			oni-miR-19b	TGTGCAAATCCATGCAAAACTG	PC-3p-276805_12	GTGCGCGCGCGCGGGCGTC
gmo-miR-21-5p_R+1	TAGCTTATCAGACTGGTGTTGGC	PC-5p-361470_7	TTGGGAATGTGAAACTTACAGC			ssa-miR-19c-4-5p_R-3	AGTTTTGCTGGTTTGCTTT	PC-3p-79984_148	TTAGTCTCCTCCTCTTTCTGTG
oni-mir-22b-p5	AGTTCTTCACTGGCAAGCTTT	PC-3p-219331_21	GTGTTAACGCTCTGTCCTTGCT			dre-miR-19a-5p_L-2	AGTTTTGCATAGTTGCACTA	PC-3p-145415_51	CCACAGCTGCACTTACAACCTTG
oni-miR-22b	AAGCTGCCAGCTGAAGAACTG	PC-3p-280140_12	TCGGCTAAAAACACTTCTTTAT			dre-miR-19a-3p_R-2	TGTGCAAATCTATGCAAAACT	PC-5p-441702_6	CAGGTAGAGATTCCTGTA
ssa-miR-22b-5p	CGTTCTTCACTGGCTAGCTTT	PC-5p-552711_5	AGTCAGTCTGAGTCACTCTGA			oni-miR-20	TAAAGTGCTTATAGTGCAGGTAG	PC-5p-220719_20	AACAACATCCTGATGCTGCCTGT
oni-miR-22c	AAGCTGCCAGTTGAAGAGCTGT	PC-5p-460608_5	TTGGGATGAACTCCATTGTTA			oni-mir-20-1-p3_1ss19GC	ACTGCAATGTAAGCACTTCA	PC-5p-277104_12	TGTGGAGACGGATGAAGACGTTT
pol-miR-22-5p_R-1	AGTTCTTCACTGGCAAGCTTT	PC-5p-105540_94	ATTGACTGTGTGAGCTGCA			ssa-miR-20a-5p	TAAAGTGCTTATAGTGCAGGTAG	PC-3p-317290_10	TGTCCTGTTCTAGAACCATCCA
pol-miR-22-3p	AAGCTGCCAGCTGAAGAACTGT	PC-5p-597252_5	GCTCTGGGCGAGGATGTGG			pol-miR-21-5p_R+1	TAGCTTATCAGACTGGTGTTGGC	PC-3p-213457_22	TCTCCAAAACACAGAGCCCTGT
dre-miR-23a-3p	ATCACATTGCCAGGGATTTCCA	PC-3p-251513_15	TCTCTTTCTCTCTCTGCGTCTT			pol-miR-21-3p_R-1_1ss14AT	CGACAACAGTCTGTAGGCTGT	PC-5p-148268_49	CACCTGCTGGATTGACTGCTGACT
oni-mir-23b-p5	GGGTTCCTGGCGTGCTGATTT	PC-5p-64813_203	ACGGCATAGTATGTACTCT			gmo-miR-21-5p_R+1	TAGCTTATCAGACTGGTGTTGGC	PC-3p-38696_400	TGGAATGTAAGGAAGTGTGTGGTAA
oni-miR-23b_R+1	ATCACATTGCCAGGGATTACCA	PC-3p-79984_148	TTAGTCTCCTCCTCTTTCTGTG			oni-mir-22b-p5	AGTTCTTCACTGGCAAGCTTT	PC-5p-151392_47	CTTTGGAGAATTGTAGTC
dre-miR-23b-5p	GGGTTCCTGGCGTGCTGATTT	PC-3p-185583_30	ATGTGTTTGAAAATGTATGTCT			oni-miR-22b	AAGCTGCCAGCTGAAGAACTG	PC-3p-312427_10	TCTACTATTGTATGACCCTCT
ssa-miR-23a-3-5p_R+1_2ss12TC15AG	GGAATTCCTGGCAGGGTGATTT	PC-3p-145415_51	CCACAGCTGCACTTACAACCTTG			ssa-miR-22b-5p	CGTTCTTCACTGGCTAGCTTT	PC-5p-73957_167	TGAAGAAAATACACTCTGTTGT
hhi-miR-23a	ATCACATTGCCAGGGATTTCCA	PC-5p-125673_68	ACCATACTGTACTGTACTGTACT			oni-miR-22c	AAGCTGCCAGTTGAAGAGCTGT	PC-3p-400478_6	TGAAGAGACAACAGCAGCAG
dre-miR-23a-3-5p	GGATTCCTGGCAGAGTGATTT	PC-3p-317290_10	TGTCCTGTTCTAGAACCATCCA			pol-miR-22-5p_R-1	AGTTCTTCACTGGCAAGCTTT	PC-5p-58927_232	TTTTGGTGATGGTCAACA
abu-miR-24c_1ss10CT	TGGCTCAGTTCAGCAGGAACAA	PC-3p-213457_22	TCTCCAAAACACAGAGCCCTGT			pol-miR-22-3p	AAGCTGCCAGCTGAAGAACTGT	PC-5p-201627_25	ATGTGCGATCGCTTGGACCT
oni-mir-24a-2-p5	TGCCTGCTGTGCTGATAATCAGT	PC-5p-148268_49	CACCTGCTGGATTGACTGCTGACT			dre-miR-23a-3p	ATCACATTGCCAGGGATTTCCA	PC-5p-129167_64	CAGGTGGGGAGTTTGACT
ssa-miR-25-5p_R-1_1ss9TA	AGGCGGAGACTTGGGCAATTGC	PC-3p-38696_400	TGGAATGTAAGGAAGTGTGTGGTAA			oni-mir-23b-p5	GGGTTCCTGGCGTGCTGATTT	PC-5p-320940_9	TCAGCTAATGGACACAGCTTGCT
dre-miR-25-3p	CATTGCACTTGTCTCGGTCTGA	PC-5p-480062_5	CTGATGCCATACCCATATTCTGT			oni-miR-23b_R+1	ATCACATTGCCAGGGATTACCA	PC-3p-472686_5	CGCATTGGGCTCTTTTCTCT
oni-miR-26a	TTCAAGTAATCCAGGATAGGCT	PC-5p-73957_167	TGAAGAAAATACACTCTGTTGT			dre-miR-23b-5p	GGGTTCCTGGCGTGCTGATTT	PC-3p-545733_5	ATGATGAATAACAATAATAAAGT
oni-miR-26b_R-2	TTCAAGTAATCCAGGATAGG	PC-5p-58927_232	TTTTGGTGATGGTCAACA			ssa-miR-23a-3-5p_R+1_2ss12TC15AG	GGAATTCCTGGCAGGGTGATTT	PC-3p-315157_10	GACTTTGAACCAATCTGTG
ssa-miR-26b-3p_1ss10CG	CCTATTCTGGATGACTTGGTTC	PC-5p-129167_64	CAGGTGGGGAGTTTGACT			hhi-miR-23a	ATCACATTGCCAGGGATTTCCA	PC-3p-203577_24	CTGGGAGAGGGGTGTTTACGCTT
oni-miR-27e	TTCACAGTGGCTAAGTTCAGT	PC-5p-391395_6	ACAGACGTCTTCAGATCTGACT			dre-miR-23a-3-5p	GGATTCCTGGCAGAGTGATTT	PC-3p-126117_67	CAATGTGTCTGCAGTGCAATAT
oni-miR-27a	TTCACAGTGGCTAAGTTCCGC	PC-5p-242013_17	TCAAAACATCTTTTAGACTCT			abu-mir-24c-p5_1ss17TA	TGCCTACTGAACTGGAATCAGT	PC-3p-286640_12	ACTGCAAAACCAGCACTTCCGT
ssa-miR-27b-5p	AGAGCTTAGCTGATTGGTGAAC	PC-3p-203577_24	CTGGGAGAGGGGTGTTTACGCTT			abu-miR-24c_1ss10CT	TGGCTCAGTTCAGCAGGAACAA	PC-5p-424646_6	TTGGGAGACAGAAACTATGT
oni-miR-27b	TTCACAGTGGCTAAGTTCTGC	PC-3p-126117_67	CAATGTGTCTGCAGTGCAATAT			oni-mir-24a-2-p5	TGCCTGCTGTGCTGATAATCAGT	PC-3p-425621_6	TTCTGCCAGGACTGAGGAGAAGA
oni-mir-27e-2-p5	CAGAACTTAGCTCATTAGTGA	PC-3p-286640_12	ACTGCAAAACCAGCACTTCCGT			ssa-miR-25-5p_R-1_1ss9TA	AGGCGGAGACTTGGGCAATTGC	PC-3p-204992_24	AGTACTGACAGCTGATCGATC
ola-miR-27c-5p_R+1_1ss9GA	AGGACTTAACCCACATGTGAACA	PC-5p-424646_6	TTGGGAGACAGAAACTATGT			dre-miR-25-3p	CATTGCACTTGTCTCGGTCTGA	PC-5p-31734_505	TTACTGTAGCTTTGTATTG
oni-miR-27c_R+1	TTCACAGTGGTTAAGTTCTGC	PC-5p-505832_5	AGGGGTTGCAATAAACTGG			oni-miR-26a	TTCAAGTAATCCAGGATAGGCT	PC-5p-227588_19	TTTGAGTTTGACATCCCTGACA
gmo-miR-29a-3-5p_R-1_1ss10TC	ACCGTTTTCCTCTGGTGTTTAG	PC-5p-31734_505	TTACTGTAGCTTTGTATTG			oni-miR-26b_R-2	TTCAAGTAATCCAGGATAGG	PC-3p-5443_3206	GCCCAGGTTGAGGAGCCA
oni-miR-29a	TAGCACCATTTGAAATCGGTTA	PC-5p-227588_19	TTTGAGTTTGACATCCCTGACA			ssa-miR-26b-3p_1ss10CG	CCTATTCTGGATGACTTGGTTC	PC-5p-379716_6	TAGGGTCTGTACATCTCCACT
oni-miR-29c_R-5_1ss17AG	CTGATTTCATTTGGTGGC	PC-3p-5443_3206	GCCCAGGTTGAGGAGCCA			ola-miR-27b-5p	AGAGCTTAGCTAATTGGTGAGC	PC-3p-61277_220	TCTGGTTCTTGTGCGTGCAC
oni-mir-29c-p3	TAGCACCATATGAAATCAGTGT	PC-3p-61277_220	TCTGGTTCTTGTGCGTGCAC			oni-miR-27e	TTCACAGTGGCTAAGTTCAGT	PC-3p-264580_14	TCCTCTTACCACTCAGGCTGTT
gmo-miR-29b-5p_L-1_1ss10CA	CTGGTTTCAGATGGTGGCTTAGA	PC-5p-448258_6	TTTTTATTAGAGGCACGGG			oni-miR-27a	TTCACAGTGGCTAAGTTCCGC	PC-3p-604192_5	AGTTTGTGAGTGACGGAGAAA
oni-miR-29b	TAGCACCATTTGAAATCAGTGT	PC-3p-264580_14	TCCTCTTACCACTCAGGCTGTT			ssa-miR-27b-5p	AGAGCTTAGCTGATTGGTGAAC	PC-5p-579456_5	AGGAAAGGAGGAGGAGTGA
ssa-miR-29b-3-5p_R-2_1ss3CT	ACTGATTTCTTTTGGTGTTCA	PC-5p-347921_7	CGGAGGAGTTGAAGGTACGC			oni-miR-27b	TTCACAGTGGCTAAGTTCTGC	PC-5p-218128_21	ACTGTGAAGAGACATGAGA
fru-miR-30b	TGTAAACATCCTACACTCAGCT	PC-5p-218128_21	ACTGTGAAGAGACATGAGA			ola-miR-27c-5p_R+1_1ss9GA	AGGACTTAACCCACATGTGAACA	PC-5p-116243_79	GACGGATGTGGAAGTGCAG
fru-mir-30b-p3_1ss22AT	TGAGAGAAGGTTGTTTACTTGT	PC-5p-116243_79	GACGGATGTGGAAGTGCAG			oni-miR-27c_R+1	TTCACAGTGGTTAAGTTCTGC	PC-3p-272286_13	CAGCTCCAGCACACAGCGCCACCT
gmo-miR-30a-5p_R-4	TGTAAACATCCCCGACTGGA	PC-3p-272286_13	CAGCTCCAGCACACAGCGCCACCT			gmo-miR-29a-3-5p_R-1_1ss10TC	ACCGTTTTCCTCTGGTGTTTAG	PC-3p-592898_5	TACGTGAAAAGACCTGTGT
gga-mir-30d-p3_1ss10AG	CTTTCAGTCGGATGTTTGCT	PC-3p-54122_260	AGGAGCTGTCCTTAGTAC			oni-miR-29a	TAGCACCATTTGAAATCGGTTA	PC-3p-54122_260	AGGAGCTGTCCTTAGTAC
oni-miR-30a	TGTAAACATCCTTGACTGGAAGCT	PC-3p-239550_17	AAGGGTTTGATTCTGGCTC			oni-miR-29c_R-5_1ss17AG	CTGATTTCATTTGGTGGC	PC-3p-239550_17	AAGGGTTTGATTCTGGCTC
ssa-miR-30c-3p	CTTTCAGTCGGATGTTTGCAGC	PC-5p-479635_5	ATACATGAAGAACAAACAA			oni-mir-29c-p3	TAGCACCATATGAAATCAGTGT	PC-5p-439526_6	CCCGTCCGTCCTCTCTCTG
ola-miR-30a-3p_R+3	CTTTCAGTCGGATGTTTGCAGC	PC-5p-172818_35	CAGTCGCTGTGTGTAGACC			gmo-miR-29b-5p_L-1_1ss10CA	CTGGTTTCAGATGGTGGCTTAGA	PC-5p-470460_5	AAGGGGGTGGGGTGTGAGGG
oni-miR-30b_R-1	TGTAAACATCCTACACTCTCAGC	PC-5p-290645_11	TTTGGTTCCACGGGATCACACT			oni-miR-29b	TAGCACCATTTGAAATCAGTGT	PC-5p-172818_35	CAGTCGCTGTGTGTAGACC
ssa-miR-30a-4-3p	CTGGGAGAGGGGTGTTTACGCT	PC-3p-126238_67	TCCCTCATGTCTTAGTAAATAT			ssa-miR-29b-3-5p_R-2_1ss3CT	ACTGATTTCTTTTGGTGTTCA	PC-3p-126238_67	TCCCTCATGTCTTAGTAAATAT
oni-miR-33a-5p_R-1	GTGCATTGTAGTTGCATTGC	PC-3p-311725_10	AGACTCTGGGGACACTGACTCT			fru-miR-30b	TGTAAACATCCTACACTCAGCT	PC-5p-499139_5	TGTGAAGAGTTCTGTTAGGA
oni-miR-33b-3p_1ss14GA	CAATGTACCTGCAATGCAACA	PC-3p-182084_31	ACTACTGGATGAGCTGAGGAAG			fru-mir-30b-p3_1ss22AT	TGAGAGAAGGTTGTTTACTTGT	PC-5p-487168_5	TGGTAGGTTGTTGTTGACTT
dre-miR-34a	TGGCAGTGTCTTAGCTGGTTGT	PC-5p-10979_1559	AGGACTTAGTTCTCTTTGTGAACA			gmo-miR-30a-5p_R-4	TGTAAACATCCCCGACTGGA	PC-5p-10979_1559	AGGACTTAGTTCTCTTTGTGAACA
oni-mir-92a-1-p5	AGGTTGGGAGAGGTGGCAATGCT	PC-3p-103072_98	GCGGAGGAAAAGAAACTAA			gga-mir-30d-p3_1ss10AG	CTTTCAGTCGGATGTTTGCT	PC-3p-103072_98	GCGGAGGAAAAGAAACTAA
oni-miR-92a	TATTGCACTTGTCCCGGCCTGT	PC-3p-187673_29	ATGAGTGTGTGTGAACGTGTCT			oni-miR-30a	TGTAAACATCCTTGACTGGAAGCT	PC-5p-317497_10	CGGGAGTGAGGGCGGGGGT
nbr-mir-92a-2-p5	AGGTGGGGATAGGTAGCAATGCT	PC-3p-26005_630	TCTATGGGCTCAGTTCTTTTGCT			ssa-miR-30c-3p	CTTTCAGTCGGATGTTTGCAGC	PC-3p-187673_29	ATGAGTGTGTGTGAACGTGTCT
oni-miR-93	AAAAGTGCTGTTTGTGCAGGTAG	PC-3p-225095_20	TTCAAACTTTGCCTTCTCCACT			ola-miR-30a-3p_R+3	CTTTCAGTCGGATGTTTGCAGC	PC-3p-26005_630	TCTATGGGCTCAGTTCTTTTGCT
ssa-miR-93a-2-3p_R-3	ACTGCAAAACCAGCACTTCC	PC-3p-164316_39	TCTTGTTCTGGTGATTTGT			oni-miR-30b_R-1	TGTAAACATCCTACACTCTCAGC	PC-3p-582335_5	GACAGAACATTGGAAAATT
oni-miR-96	TTTGGCACTAGCACATTTTTGCT	PC-5p-598998_5	CCAGTGCGGAGTCAACCTT			ssa-miR-30a-4-3p	CTGGGAGAGGGGTGTTTACGCT	PC-3p-225095_20	TTCAAACTTTGCCTTCTCCACT
ssa-miR-96-3p_1ss5CT	CAATTATGTGTAGTGCCAATAT	PC-5p-445196_6	AGTGCGTTTGTGAGTCTTT			oni-miR-33a-5p_R-1	GTGCATTGTAGTTGCATTGC	PC-3p-164316_39	TCTTGTTCTGGTGATTTGT
oni-miR-99b_R-1	AACCCGTAGATCCGATCTTGT	PC-5p-236244_18	TCTTTTCAGCCCAAGGAC			oni-miR-33b-3p_1ss14GA	CAATGTACCTGCAATGCAACA	PC-3p-164027_39	CACATGGAGTTGCTGTTACATC
oni-mir-99b-p3_1ss10CT	CAAGCTCGCTTCTGTGGGTCT	PC-5p-56219_248	CAGGACTGTTGTTTGCACATT			dre-miR-34a	TGGCAGTGTCTTAGCTGGTTGT	PC-5p-236244_18	TCTTTTCAGCCCAAGGAC
oni-miR-99a	AGACCTGTAGATACAAGCTTGT	PC-3p-598416_5	GAAGTAGAAAAGAGCACAT			oni-mir-92a-1-p5	AGGTTGGGAGAGGTGGCAATGCT	PC-5p-56219_248	CAGGACTGTTGTTTGCACATT
oni-miR-100	AACCCGTAGATCCGAACTTGTG	PC-5p-125885_68	TATCTGGACTGGGGACCG			oni-miR-92a	TATTGCACTTGTCCCGGCCTGT	PC-5p-125885_68	TATCTGGACTGGGGACCG
ola-miR-101b-5p_R-1	TCAGTTATCATGGTACCGGTGC	PC-3p-489295_5	CCACCGTGTCTCACCCACTCT			nbr-mir-92a-2-p5	AGGTGGGGATAGGTAGCAATGCT	PC-3p-258547_14	ACCCAGCAGGAGAGGCTCT
oni-miR-101b_L-1R+1	TACAGTACTATGATAACTGAAG	PC-3p-258547_14	ACCCAGCAGGAGAGGCTCT			oni-miR-93	AAAAGTGCTGTTTGTGCAGGTAG	PC-5p-491242_5	GTAGACTGTAGTACACTGTAGT
ola-miR-101a-5p	TCAGTTATCACAGTGCTGATGC	PC-3p-506484_5	TCAGCGTCCACTGGGTTTGAGT			ssa-miR-93a-2-3p_R-3	ACTGCAAAACCAGCACTTCC	PC-3p-567846_5	TCTTTGTCCTTTCACCCACTGT
dre-miR-101a	TACAGTACTGTGATAACTGAAG	PC-3p-21694_765	GTACACACTGTAGTACACACT			oni-miR-96	TTTGGCACTAGCACATTTTTGCT	PC-3p-392078_6	CCTATTCTTGATTACTTGCTTT
gmo-miR-103-2-5p_R+1	AGCCTCTTTACAGTGCTGCCTTG	PC-3p-577594_5	CAAGGTGCGAAGGAAAGTCTA			ssa-miR-96-3p_1ss5CT	CAATTATGTGTAGTGCCAATAT	PC-3p-327653_9	TCAATGGACTTCTGTATTGA
oni-miR-103	AGCAGCATTGTACAGGGCTATGA	PC-3p-76158_160	ACTGCAGTGGAGGCACTTTCT			oni-miR-99b_R-1	AACCCGTAGATCCGATCTTGT	PC-3p-21694_765	GTACACACTGTAGTACACACT
ssa-miR-103-5p_R-1_2ss11TC13AG	AGCCTCTTTACGGTGCTGCCTTG	PC-3p-428873_6	CGTTCGCGGACATCACGGAC			oni-mir-99b-p3_1ss10CT	CAAGCTCGCTTCTGTGGGTCT	PC-3p-76158_160	ACTGCAGTGGAGGCACTTTCT
ssa-miR-107-5p	AGCTTCTTTACAGTGTTGCCTTG	PC-5p-84396_136	ACCCTGTATCGAAAGTGATC			oni-miR-99a	AGACCTGTAGATACAAGCTTGT	PC-5p-84396_136	ACCCTGTATCGAAAGTGATC
dre-miR-107a-3p_1ss22CG	AGCAGCATTGTACAGGGCTATGA	PC-5p-599581_5	CTTTTCCTTATTTGCCAGC			oni-miR-100	AACCCGTAGATCCGAACTTGTG	PC-5p-627849_5	TTGCCTTTATGTGTTGCCCTTTC
pol-miR-122-5p	TGGAGTGTGACAATGGTGTTTG	PC-3p-65289_201	CTACGAAAGGGCACTCTA			ola-miR-101b-5p_R-1	TCAGTTATCATGGTACCGGTGC	PC-3p-65289_201	CTACGAAAGGGCACTCTA
pol-miR-122-3p_R-1_1ss19TA	AACGCCATTATCACACTAAAT	PC-3p-355876_7	CAACCACTGTTCCCTTTTATGA			oni-miR-101b_L-1R+1	TACAGTACTATGATAACTGAAG	PC-3p-445457_6	TGGTTTTGTTGCTTTGAATT
oni-miR-124b	TCAAGGTCCGCTGTGAACACG	PC-3p-168521_37	ACGGGTTAGGCTCTTGGGACGTT			ola-miR-101a-5p	TCAGTTATCACAGTGCTGATGC	PC-3p-168521_37	ACGGGTTAGGCTCTTGGGACGTT
oni-miR-124a_R-1	TAAGGCACGCGGTGAATGC	PC-3p-331538_8	TCACACAGGACCTCCTTTCTT			dre-miR-101a	TACAGTACTGTGATAACTGAAG	PC-3p-37248_418	CAGCCATCATTTAAAGAAA
dre-miR-124-3p_R-3	TAAGGCACGCGGTGAATGC	PC-3p-37248_418	CAGCCATCATTTAAAGAAA			gmo-miR-103-2-5p_R+1	AGCCTCTTTACAGTGCTGCCTTG	PC-5p-154491_45	TAATCGAAAGCAACTGGACAA
pma-miR-124-3p_R-2	TAAGGCACGCGGTGAATGC	PC-3p-613779_5	CTTCCTGCCAGCGACCAAA			oni-miR-103	AGCAGCATTGTACAGGGCTATGA	PC-5p-45109_330	AGTCCTGTCACCTCCACCA
pol-miR-124-3p_R-3	TAAGGCACGCGGTGAATGC	PC-5p-154491_45	TAATCGAAAGCAACTGGACAA			ssa-miR-103-5p_R-1_2ss11TC13AG	AGCCTCTTTACGGTGCTGCCTTG	PC-3p-116225_79	CCAGTGGAGGTGTTGTTACGTC
oni-miR-125b	TCCCTGAGACCCTAACTTGTGA	PC-5p-45109_330	AGTCCTGTCACCTCCACCA			ssa-miR-107-5p	AGCTTCTTTACAGTGTTGCCTTG	PC-3p-25322_648	TTATTGCAAGTGGTAGGA
oni-mir-125b-2-p3	ACGGGTTAGGCTCTCGGGAGCT	PC-3p-116225_79	CCAGTGGAGGTGTTGTTACGTC			dre-miR-107a-3p_1ss22CG	AGCAGCATTGTACAGGGCTATGA	PC-3p-239670_17	ACTGGAACCAAACATTGATTTT
dre-miR-125a	TCCCTGAGACCCTTAACCTGTG	PC-3p-25322_648	TTATTGCAAGTGGTAGGA			pol-miR-122-5p	TGGAGTGTGACAATGGTGTTTG	PC-5p-514734_5	TGGAATGTAAAAGTATGTAT
ola-miR-125a-3p_R-1	ACAGGTGAGGTCCTCGGGAAC	PC-5p-385294_6	CTTTTAATCTCAAGGCTGT			pol-miR-122-3p_R-1_1ss19TA	AACGCCATTATCACACTAAAT	PC-5p-473258_5	CAGACAGTACCGATGAAG
ssa-miR-125a-2-3p_1ss22CT	ACGGGTTAGGCTCTTGGGACGT	PC-5p-196749_26	GGTTAACAAAACGGAATG			oni-miR-124b	TCAAGGTCCGCTGTGAACACG	PC-5p-196749_26	GGTTAACAAAACGGAATG
oni-miR-125a	TCCCTGAGACCCTTAACCTGTG	PC-3p-191566_28	CACCTAGGATGCCGTGCTGCTG			oni-miR-124a_R-1	TAAGGCACGCGGTGAATGC	PC-3p-268259_13	TGAGCTGGTTCAGTGCTGCAGA
gmo-miR-125a-3p_R-1	ACAGGTGAGGTCCTTGGGAAC	PC-5p-261651_14	GTGAGGTCCAGATGATGAAGACT			dre-miR-124-3p_R-3	TAAGGCACGCGGTGAATGC	PC-5p-437611_6	TCAGTGTCTCCACCCTTCTTC
oni-miR-126	CATTATTACTTTTGGTACGCG	PC-5p-320862_9	TCAGCGCTCTGCAGCACTAACG			pma-miR-124-3p_R-2	TAAGGCACGCGGTGAATGC	PC-5p-342474_8	TTGCTGTGGCTTTAGTTGC
ola-miR-126-3p_R+2	TCGTACCGTGAGTAATAATGCA	PC-3p-224362_20	CAGGAAATCACTGTTACTGTGG			pol-miR-124-3p_R-3	TAAGGCACGCGGTGAATGC	PC-3p-191566_28	CACCTAGGATGCCGTGCTGCTG
oni-mir-128-1-p5	CGGGGCCGGGACGCTGTCTGAGA	PC-3p-448273_6	CGGCCCGGACTCTCCCTTTGT			oni-miR-125b	TCCCTGAGACCCTAACTTGTGA	PC-3p-527116_5	ATACTCCATCTTGACTTACTGCAG
oni-miR-128	TCACAGTGAACCGGTCTCTTT	PC-3p-386202_6	TTGTGTGTGTGTGTGACGTGTAT			oni-mir-125b-2-p3	ACGGGTTAGGCTCTCGGGAGCT	PC-3p-619128_5	CACTGTGCTTCATAATGAA
dre-miR-129-5p_R-1	CTTTTTGCGGTCTGGGCTTGC	PC-3p-315039_10	TTTCTTTTGTTATCTGACCT			dre-miR-125a	TCCCTGAGACCCTTAACCTGTG	PC-3p-466466_5	GAGTGAGGATCATGACTGTCTG
dre-miR-129-3-3p_1ss20TC	AAGCCCTTACCCCAAAAAGCAT	PC-5p-148388_49	TAATACAGTCAGACCCAGTCTTT			ola-miR-125a-3p_R-1	ACAGGTGAGGTCCTCGGGAAC	PC-3p-506673_5	TCTTGCTAAGAGGTGAAACATCT
oni-miR-129	CTTTTTGCGGTCTGGGCTTGC	PC-3p-442368_6	ATTGGGAGACTCGAAATGG			ssa-miR-125a-2-3p_1ss22CT	ACGGGTTAGGCTCTTGGGACGT	PC-5p-320862_9	TCAGCGCTCTGCAGCACTAACG
gmo-miR-129-3p	AAGCCCTTACCCCAAAAAGCAT	PC-5p-526965_5	GAAGTTGAAGTGTTTGTGATG			oni-miR-125a	TCCCTGAGACCCTTAACCTGTG	PC-5p-278863_12	TTGTTAGTGGGGCTTTTTT
hhi-miR-129a_R-1	CTTTTTGCGGTCTGGGCTTGC	PC-3p-355690_7	AAGGCAGTGGTGAATCAACAG			gmo-miR-125a-3p_R-1	ACAGGTGAGGTCCTTGGGAAC	PC-3p-125475_68	GCGACCCATCCTTAGTTTCTGT
dre-miR-129-3p	AAGCCCTTACCCCAAAAAGCAT	PC-5p-31714_506	AAGCTGTAGCTGAAGGTGC			oni-miR-126	CATTATTACTTTTGGTACGCG	PC-5p-560159_5	AAAGAACCTGAAACCGTGT
oni-miR-130b-3p	CAGTGCAATAATGAAAGGGCAT	PC-3p-438126_6	ATGCCCTGGGGATGTGAAA			ola-miR-126-3p_R+2	TCGTACCGTGAGTAATAATGCA	PC-3p-224362_20	CAGGAAATCACTGTTACTGTGG
xtr-mir-130c-p5	GCCCTTTTTCTGTTGTACTACT	PC-3p-32149_498	CTTTAAGTCTGATGTGAAA			oni-mir-128-1-p5	CGGGGCCGGGACGCTGTCTGAGA	PC-3p-448273_6	CGGCCCGGACTCTCCCTTTGT
pny-miR-130a	CAGTGCAATATTAAAAGGGCA	PC-3p-181634_31	TGGCGCGGAATGAAAGTGA			oni-miR-128	TCACAGTGAACCGGTCTCTTT	PC-3p-415175_6	TGAGACATGGATCTCCATCACGT
oni-mir-130a-2-p5	GCCCTTTTTCTGTTGCACTACT	PC-3p-150962_47	AAATTGAAGAGTTTGATC			dre-miR-129-5p_R-1	CTTTTTGCGGTCTGGGCTTGC	PC-5p-409917_6	AGCTGGGATAGCAGGTAGTC
oni-miR-130a	CAGTGCAATATTAAAAGGGCA	PC-3p-293262_11	TTGCAGGAAGAAAACGACAAC			dre-miR-129-3-3p_1ss20TC	AAGCCCTTACCCCAAAAAGCAT	PC-3p-467197_5	AATGACTAAAGAACAAATC
dre-miR-130c-5p	GCCCTTTTTCTGTTGTACTACT	PC-5p-124411_69	GTTATGTAAGACAGATGTG			oni-miR-129	CTTTTTGCGGTCTGGGCTTGC	PC-3p-315039_10	TTTCTTTTGTTATCTGACCT
dre-miR-130c-3p_R-1	CAGTGCAATATTAAAAGGGCA	PC-3p-10411_1644	GTTCCAGGAAATAGCTCC			gmo-miR-129-3p	AAGCCCTTACCCCAAAAAGCAT	PC-5p-489912_5	TTCCACCGGAATGATCAATGTT
oni-mir-132d-p5	ATGGCTGTAGACTGTTACCATG	PC-5p-874_20494	ATGTTGGCTTAGAAGCAGC			hhi-miR-129a_R-1	CTTTTTGCGGTCTGGGCTTGC	PC-5p-148388_49	TAATACAGTCAGACCCAGTCTTT
oni-miR-132b-5p	ACCGTGGCTTTAGATTGTTACT	PC-3p-119490_75	TCACACACACCAACACACTGAT			dre-miR-129-3p	AAGCCCTTACCCCAAAAAGCAT	PC-3p-559388_5	TATAAAGCTGTGCTGCTGG
oni-miR-132a_R+1	TAACAGTCTACAGCCATGGTCG	PC-3p-505746_5	TTGCTGTTTTTCCTGTGTTAGT			oni-miR-130b-3p	CAGTGCAATAATGAAAGGGCAT	PC-5p-334358_8	ACTGGTCTGTAGACTGGTCTGT
dre-miR-132-3p	TAACAGTCTACAGCCATGGTCG	PC-3p-390293_6	CTTCTCTCTCTTCGTCAACAGT			xtr-mir-130c-p5	GCCCTTTTTCTGTTGTACTACT	PC-3p-577569_5	AGAGGGGGCCCTGATCCTTCAG
dre-miR-133a-2-5p_R+1	AGCTGGTAAAATGGAACCAAAT	PC-5p-307872_10	TGATACTGACGCTGAGGC			pny-miR-130a	CAGTGCAATATTAAAAGGGCA	PC-3p-230743_18	TGCACGTAGAGAACATTTTTA
dre-miR-133a-3p_L-1R+1	TTGGTCCCCTTCAACCAGCTGT	PC-3p-536543_5	TGAGAAGACTGCCAATGGTCGT			oni-mir-130a-2-p5	GCCCTTTTTCTGTTGCACTACT	PC-3p-545286_5	ATACGTTCAAACAGACTGACA
pol-miR-133-3p	TTTGGTCCCCTTCAACCAGCT	PC-5p-320912_9	GAGGAGATAGGGAGAGGGAA			oni-miR-130a	CAGTGCAATATTAAAAGGGCA	PC-5p-630277_5	TGTAGGAGTGAAAGGCCAATC
oni-miR-135a	TATGGCTTTTTATTCCTATCTG	PC-5p-6337_2736	CTGATTTCATTTGGTGGCATAGA			dre-miR-130c-5p	GCCCTTTTTCTGTTGTACTACT	PC-3p-166645_38	TTCAGGGACATACAACAGTAGT
ssa-miR-135a-3p	TATAGGGATGGAAGCCATGCA	PC-3p-8770_1960	TGACTGGGGCGGTCTCCTC			dre-miR-130c-3p_R-1	CAGTGCAATATTAAAAGGGCA	PC-5p-357220_7	ACATCGAGGGCAACTGGACAGAAGAA
oni-miR-135d	TATGGCTTTTTATTCCTACGTGA	PC-3p-70326_181	TTCAGTCATTGTTTCTGGTTGTT			oni-mir-132d-p5	ATGGCTGTAGACTGTTACCATG	PC-3p-401456_6	GGACAAACCGCTGCGGCTGG
dre-miR-135c_R+1	TATGGCTTTCTATTCCTATGTGA	PC-3p-142740_53	TAGGTTATTTGTAGTGTTT			oni-mir-132d-p3	TAGAGTAACAATCTAAAGCCACG	PC-5p-259137_14	AAAATGTAGTAGACTTAAAGT
oni-miR-135b	TATGGCTTTCTATTCCTATGTGA	PC-5p-159056_42	AGCACAAATATATATGAACTTG			oni-miR-132b-5p	ACCGTGGCTTTAGATTGTTACT	PC-5p-617364_5	TGTTTATGTCCTTGATATT
oni-miR-137b_R-2	TTATTGCTTGAGAATACGCGT	PC-3p-54257_259	CGGGGGTGGGAGTGTTTGCGCC			oni-miR-132a_R+1	TAACAGTCTACAGCCATGGTCG	PC-5p-31714_506	AAGCTGTAGCTGAAGGTGC
oni-miR-138	AGCTGGTGTTGTGAATCAGGCCG	PC-5p-44243_339	GGTGGCTGTAGCTCAGCTG			oni-miR-132c	AGCCATGACTGTAGACTGTTACT	PC-3p-277105_12	AAGAAGCCTCTTGAATGAAAGT
dre-miR-138-5p	AGCTGGTGTTGTGAATCAGGCCG	PC-5p-241008_17	CATCTGCAAACGGGAAAAGCT			dre-miR-132-3p	TAACAGTCTACAGCCATGGTCG	PC-3p-32149_498	CTTTAAGTCTGATGTGAAA
dre-miR-138-3p_R+1	GCTATTTCACAACACCAGGGTT	PC-3p-271525_13	AGCTACCTGTAAATGAGCCAGA			dre-miR-133a-2-5p_R+1	AGCTGGTAAAATGGAACCAAAT	PC-3p-181634_31	TGGCGCGGAATGAAAGTGA
oni-miR-139	TCTACAGTGCATGTGTCTCCAGT	PC-3p-101344_100	TCTAAGTACCTGCAGGAAA			dre-miR-133a-3p_L-1R+1	TTGGTCCCCTTCAACCAGCTGT	PC-3p-150962_47	AAATTGAAGAGTTTGATC
oni-mir-139-p3	TGGAGACCCAGCTCTGTTGGAAT	PC-3p-232342_18	TCAGCCGGCTGGTGACATCAT			pol-miR-133-3p	TTTGGTCCCCTTCAACCAGCT	PC-3p-462314_5	TTTATGTTTTCAAATGGACTCC
pol-miR-140-5p	CAGTGGTTTTACCCTATGGTAG	PC-5p-17264_975	GTATGGTGGGTAGTTTGA			oni-miR-135a	TATGGCTTTTTATTCCTATCTG	PC-5p-124411_69	GTTATGTAAGACAGATGTG
pol-miR-140-3p	ACCACAGGGTAGAACCACGGAC	PC-3p-630875_5	ATGTGAACAGGAAACAGTGAGT			ssa-miR-135a-3p	TATAGGGATGGAAGCCATGCA	PC-3p-10411_1644	GTTCCAGGAAATAGCTCC
oni-miR-142	CATAAAGTAGAAAGCACTACT	PC-3p-114348_81	AATCAAAACCTAAAGAAAGTAT			oni-miR-135d	TATGGCTTTTTATTCCTACGTGA	PC-3p-577117_5	ATCCGCTGTAGGCACCGAA
gmo-miR-142-2-3p	TGTAGTGTTTCCTACTTTATGG	PC-5p-150726_47	TTCAAACGAGAACTTTGA			dre-miR-135c_R+1	TATGGCTTTCTATTCCTATGTGA	PC-5p-419775_6	TATACACTGTATATACACTGT
dre-miR-142a-5p	CATAAAGTAGAAAGCACTACT	PC-5p-289989_11	GCACTGTGATTATGGCTTCGGTT			oni-miR-135b	TATGGCTTTCTATTCCTATGTGA	PC-3p-434349_6	AGGCGGTGATTCAAGTCAGA
dre-miR-142a-3p_R-1	TGTAGTGTTTCCTACTTTATGG	PC-3p-123293_70	CTTACCAGGTCCAGACATA			dre-miR-137-3p_L-1R+1	TATTGCTTAAGAATACGCGTAG	PC-5p-874_20494	ATGTTGGCTTAGAAGCAGC
ssa-miR-143-5p_R-1	GGTGCAGTGCTGCATCTCTGG	PC-3p-290994_11	GACACCAGCGCTGATGGACACT			oni-miR-137b_R-2	TTATTGCTTGAGAATACGCGT	PC-3p-119490_75	TCACACACACCAACACACTGAT
oni-miR-143	TGAGATGAAGCACTGTAGCTC	PC-3p-295513_11	ACTTGAATCTCTTGACTTGGA			oni-miR-138	AGCTGGTGTTGTGAATCAGGCCG	PC-3p-497894_5	AGAGTTTCCATGAATGAACAT
tni-mir-144-p5	AGGATATCATCTTATACTGTA	PC-3p-49669_291	GACCTCTGACCCCAGACACGGA			dre-miR-138-5p	AGCTGGTGTTGTGAATCAGGCCG	PC-3p-200340_25	TTTCTACACTGAACCACAGGCAC
tni-miR-144_L+3R-1	CACTACAGTATAGATGATGTAC	PC-5p-48261_303	TAGGCAACTGGACATAAAATGT			oni-miR-139	TCTACAGTGCATGTGTCTCCAGT	PC-3p-593753_5	TTGTCTGATTCTGTTTCAAG
oni-miR-145	GTCCAGTTTTCCCAGGAATCCCT	PC-5p-199765_26	AGTTCCAATGCGACTCTCTGTG			oni-mir-139-p3	TGGAGACCCAGCTCTGTTGGAAT	PC-5p-307872_10	TGATACTGACGCTGAGGC
oha-miR-145-3p	GGATTCCTGGAAATACTGTTCT	PC-3p-218693_21	GGCGCGTGTTGGTTAATGTGGT			pol-miR-140-5p	CAGTGGTTTTACCCTATGGTAG	PC-5p-6337_2736	CTGATTTCATTTGGTGGCATAGA
ssa-miR-146a-5p	TGAGAACTGAATTCCATAGATGG	PC-3p-463613_5	CATGGTTACCTGGTACCTGGT			pol-miR-140-3p	ACCACAGGGTAGAACCACGGAC	PC-3p-8770_1960	TGACTGGGGCGGTCTCCTC
ssa-miR-146a-3p_R-1_1ss20CT	ATCTATGGGCTCAGTTCTTTTG	PC-3p-9345_1838	TATTGCACTTGTCCCGGCCTGTATT			oni-miR-142	CATAAAGTAGAAAGCACTACT	PC-3p-284175_12	GGACATTTGAATGTATCGTT
ssa-miR-148a-5p_2ss18TA19CA	AAGTTCTGTGATACACTAAGACT	PC-5p-334887_8	GTTTGGTTCTGGTACATGATTTC			gmo-miR-142-2-3p	TGTAGTGTTTCCTACTTTATGG	PC-3p-70326_181	TTCAGTCATTGTTTCTGGTTGTT
dre-miR-148_R-1	TCAGTGCATTACAGAACTTTG	PC-5p-629518_5	AATCCCTCTTCCTTCGCCA			dre-miR-142a-5p	CATAAAGTAGAAAGCACTACT	PC-5p-365745_7	AATCCCAGCAGTGCCTCCA
oni-miR-150_R-2	ACTCCCAATCCTTGTACCAGTG	PC-3p-212271_22	AATCAGAGTCTGAATCAGAGT			dre-miR-142a-3p_R-1	TGTAGTGTTTCCTACTTTATGG	PC-3p-305841_10	GAAAATGATGGTGATCTGAGC
fru-mir-152-p5	AAGTTCTGTGATACACTCTGACT	PC-3p-12737_1335	TAAATGCTGCAGAATTGTGCTCT			ssa-miR-143-5p_R-1	GGTGCAGTGCTGCATCTCTGG	PC-5p-159056_42	AGCACAAATATATATGAACTTG
fru-miR-152	TCAGTGCATAACAGAACTTTGT	PC-5p-185537_30	GACGGAGTATGTGTCTTGAAGA			oni-miR-143	TGAGATGAAGCACTGTAGCTC	PC-3p-54257_259	CGGGGGTGGGAGTGTTTGCGCC
dre-miR-153a-3p	TTGCATAGTCACAAAAGTGATC	PC-5p-52001_275	TTGGACTTTGACAAGATTT			tni-mir-144-p5	AGGATATCATCTTATACTGTA	PC-3p-515850_5	AGACATCAGAAAATCTGTGCTTT
oni-miR-153b	TTGCATAGTCACAAAAATGATC	PC-5p-82677_141	TTAAATTCTGTTAGGCAACTGG			tni-miR-144_L+3R-1	CACTACAGTATAGATGATGTAC	PC-3p-349380_7	TATACAGTTCCTGTACACTT
oni-miR-181b_1ss18CG	AACATTCATTGCTGTCGGTGGGT	PC-3p-283485_12	TACACCGCGGTAGTTCTCCAAT			oni-miR-145	GTCCAGTTTTCCCAGGAATCCCT	PC-5p-44243_339	GGTGGCTGTAGCTCAGCTG
ssa-miR-181a-5p	AACATTCAACGCTGTCGGTGAGT	PC-3p-128071_65	CTCTCACTGTGAGGCTCGGTTT			oha-miR-145-3p	GGATTCCTGGAAATACTGTTCT	PC-5p-241008_17	CATCTGCAAACGGGAAAAGCT
ssa-miR-181a-5-3p_R-3	ACCATCGACCGTTGACTGT	PC-3p-252023_15	ACTGCAGTGTGAGCACTTAGGT			ssa-miR-146a-5p	TGAGAACTGAATTCCATAGATGG	PC-3p-271525_13	AGCTACCTGTAAATGAGCCAGA
oni-miR-181c_R+1	AACATTCAACGCTGTCGGTGAGT	PC-5p-136749_57	GTGACATGATGAGATCAGT			ssa-miR-146a-3p_R-1_1ss20CT	ATCTATGGGCTCAGTTCTTTTG	PC-3p-101344_100	TCTAAGTACCTGCAGGAAA
oni-mir-181c-2-p3_1ss16GT	ACCATCGAGTGTTGATTGTACC	PC-5p-418199_6	AAAAAGAAACGAGGGAAGA			ssa-miR-148a-5p_2ss18TA19CA	AAGTTCTGTGATACACTAAGACT	PC-5p-626596_5	AAAGACTTCGGGCGATATT
dre-miR-181b-5p_R+1	AACATTCATTGCTGTCGGTGGGT					dre-miR-148_R-1	TCAGTGCATTACAGAACTTTG	PC-3p-232342_18	TCAGCCGGCTGGTGACATCAT
dre-miR-181b-3-3p_1ss11AG	CTCACTGAACGATGAATGCAA					oni-miR-150_R-2	ACTCCCAATCCTTGTACCAGTG	PC-3p-324149_9	GTGAGGTGTTCTGTTACTCTC
oni-miR-181a	CACATTCATCGCTGTCGGTGGG					fru-mir-152-p5	AAGTTCTGTGATACACTCTGACT	PC-5p-17264_975	GTATGGTGGGTAGTTTGA
oni-mir-181a-p3	CTCGCCGGGCGATGAATGACA					fru-miR-152	TCAGTGCATAACAGAACTTTGT	PC-3p-547222_5	TACACGTTGCCTCGCGATCT
dre-miR-181a-5p	AACATTCAACGCTGTCGGTGAGT					oni-miR-153c	TTGCATAGTCACAAAAATGAGC	PC-5p-426117_6	CGAGACAATGGTTAGCTGTGC
dre-miR-181a-3p_1ss16TC	ACCATCGACCGTTGACTGTACC					dre-miR-153a-3p	TTGCATAGTCACAAAAGTGATC	PC-3p-622683_5	GTTTCATGTCCAGTTGCCTAGC
pol-miR-182-5p	TTTGGCAATGGTAGAACTCACA					oni-miR-153b	TTGCATAGTCACAAAAATGATC	PC-3p-114348_81	AATCAAAACCTAAAGAAAGTAT
pol-miR-182-3p_R-1	TGGTTCTAGACTTGCCAACT					oni-miR-181b_1ss18CG	AACATTCATTGCTGTCGGTGGGT	PC-3p-507772_5	CCTGGGTAGGTTCGACTCC
hhi-miR-183_R-2	TATGGCACTGGTAGAATTCACT					ssa-miR-181a-5p	AACATTCAACGCTGTCGGTGAGT	PC-3p-546559_5	ACTTGTTGTGGATGGAATGGGAA
dre-miR-183-5p_R-1	TATGGCACTGGTAGAATTCACT					ssa-miR-181a-5-3p_R-3	ACCATCGACCGTTGACTGT	PC-5p-150726_47	TTCAAACGAGAACTTTGA
ola-miR-184-3p_1ss20GA	TGGACGGAGAACTGATAAGAG					oni-miR-181c_R+1	AACATTCAACGCTGTCGGTGAGT	PC-3p-123293_70	CTTACCAGGTCCAGACATA
hhi-miR-187_R+3	TCGTGTCTTGTGTTGCAGCCAGT					oni-mir-181c-2-p3_1ss16GT	ACCATCGAGTGTTGATTGTACC	PC-3p-290994_11	GACACCAGCGCTGATGGACACT
dre-miR-190a_R+1	TGATATGTTTGATATATTAGGTT					dre-miR-181b-5p_R+1	AACATTCATTGCTGTCGGTGGGT	PC-3p-49669_291	GACCTCTGACCCCAGACACGGA
gmo-miR-190a-3p	ACTATATATCAAACATATTCCT					dre-miR-181b-3-3p_1ss11AG	CTCACTGAACGATGAATGCAA	PC-5p-48261_303	TAGGCAACTGGACATAAAATGT
oni-miR-190a_R-1	TGATATGTTTGATATATTAGGTT					oni-miR-181a	CACATTCATCGCTGTCGGTGGG	PC-5p-199765_26	AGTTCCAATGCGACTCTCTGTG
aca-miR-190a-3p_2ss17-A18-T	ACTATATATCAAACATATTCCT					dre-miR-181a-5p	AACATTCAACGCTGTCGGTGAGT	PC-3p-218693_21	GGCGCGTGTTGGTTAATGTGGT
oni-miR-192_R+1	ATGACCTATGAATTGACAGCCA					dre-miR-181a-3p_1ss16TC	ACCATCGACCGTTGACTGTACC	PC-3p-9345_1838	TATTGCACTTGTCCCGGCCTGTATT
gmo-miR-193a-5p	TGGGTCTTTGCGGGCAAGGTGA					pol-miR-182-5p	TTTGGCAATGGTAGAACTCACA	PC-3p-554222_5	CTTTGGTGGCGACGGAGAA
oni-miR-193_R-2	AACTGGCCTACAAAGTCCCA					pol-miR-182-3p_R-1	TGGTTCTAGACTTGCCAACT	PC-5p-510930_5	TAACATCAACTGGAGGACC
oni-miR-194b	TGTAACAGCATCTCCATATGGA					hhi-miR-183_R-2	TATGGCACTGGTAGAATTCACT	PC-3p-212271_22	AATCAGAGTCTGAATCAGAGT
hhi-miR-196_R+1	TAGGTAGTCTCATGTTGTTGGGT					hhi-mir-183-p3_1ss14GT	GTGAATTACCATATGGCCATA	PC-3p-12737_1335	TAAATGCTGCAGAATTGTGCTCT
hhi-mir-196-p3	CCACAACACGAAACTGCCTTGA					dre-miR-183-5p_R-1	TATGGCACTGGTAGAATTCACT	PC-5p-185537_30	GACGGAGTATGTGTCTTGAAGA
dre-miR-196a-5p	TAGGTAGTTTCATGTTGTTGGG					ola-miR-183-3p_L-1R+1	TGAATTACCATAGGGCCATAA	PC-5p-52001_275	TTGGACTTTGACAAGATTT
dre-miR-196b	TAGGTAGTTTCAAGTTGTTGGG					ola-mir-184-1-p5_1ss14AT	TTATCACTTTTCCTGCCCAGC	PC-3p-318303_10	TTTTTGGCTGAAAATTTTGGGT
ssa-miR-196b-3p_L+2R-1_1ss18AG	CACAGGAACCTGAAACTGCCTGA					ola-miR-184-3p_1ss20GA	TGGACGGAGAACTGATAAGAG	PC-5p-424866_6	AGAACACTGAGTTTGTAGTGAA
oni-miR-199c_L-1R+1	ACCAATGTGCAGACTACTGTTC					hhi-miR-187_R+3	TCGTGTCTTGTGTTGCAGCCAGT	PC-5p-82677_141	TTAAATTCTGTTAGGCAACTGG
oni-mir-199c-p3	ACAGGTAGTCTGAACACTGGGCA					dre-miR-190a_R+1	TGATATGTTTGATATATTAGGTT	PC-3p-405706_6	ACTGTTACTGTGACTGTTACT
dre-miR-199-5p	CCCAGTGTTCAGACTACCTGTTC					gmo-miR-190a-3p	ACTATATATCAAACATATTCCT	PC-3p-302354_11	TGGAGACCCAGCTCTGTTGGAATT
dre-miR-199-3-3p_1ss10CT	ACAGTAGTCTGCACATTGGTT					oni-miR-190a_R-1	TGATATGTTTGATATATTAGGTT	PC-3p-128071_65	CTCTCACTGTGAGGCTCGGTTT
pol-miR-199a-5p_R+1	CCCAGTGTTCAGACTACCTGTTC					aca-miR-190a-3p_2ss17-A18-T	ACTATATATCAAACATATTCCT	PC-3p-600651_5	TAAACCTGATTGCGGTCTGCAGT
pol-miR-199a-3p_R-1	ACAGTAGTCTGCACATTGGTT					oni-miR-192_R+1	ATGACCTATGAATTGACAGCCA	PC-5p-319878_9	AAGACAAGAAAAAAGACAAAACA
oni-mir-199b-1-p3	ACAGGTAGTCTGAACACTGGGCA					oni-mir-192-p3	CCTGTCAGTTCTGTAGGCCA	PC-5p-136749_57	GTGACATGATGAGATCAGT
dre-miR-199-3p_L-1	ACAGTAGTCTGCACATTGGTT					gmo-miR-193a-5p	TGGGTCTTTGCGGGCAAGGTGA
ssa-miR-200b-5p	CATCTTACCTGACAGTGCTGGA					oni-miR-193_R-2	AACTGGCCTACAAAGTCCCA
oni-miR-200a_R-1	TAACACTGTCTGGTAACGATGT					oni-miR-194b	TGTAACAGCATCTCCATATGGA
ssa-miR-200a-2-5p	CATCTTACGAGGCAGCATTGGA					hhi-miR-196_R+1	TAGGTAGTCTCATGTTGTTGGGT
oni-miR-200b_R-1	TAATACTGCCTGGTAATGATGA					hhi-mir-196-p3	CCACAACACGAAACTGCCTTGA
dre-miR-202-5p_R-1	TTCCTATGCATATACCTCTTT					dre-miR-196a-5p	TAGGTAGTTTCATGTTGTTGGG
pol-miR-203-5p_R-1	AGTGGTTCTCAACAGTTCAACA					dre-miR-196a-3p_R-1_1ss8GA	CTGCAACATGAAACTGTCTTA
pol-miR-203-3p	GTGAAATGTTTAGGACCACTTG					oni-mir-196a-2-p3	TGGCTCGGCAACAAGAAACTGC
oni-mir-204b-p5	ATCCCTTTGCTGTCCCTGCCT					dre-miR-196b	TAGGTAGTTTCAAGTTGTTGGG
dre-miR-204-5p	TTCCCTTTGTCATCCTATGCCT					ssa-miR-196b-3p_L+2R-1_1ss18AG	CACAGGAACCTGAAACTGCCTGA
dre-miR-204-3-3p_R+1_1ss19GT	GCAGGGACAGCAAAGGGATGCT					oni-miR-199c_L-1R+1	ACCAATGTGCAGACTACTGTTC
oni-miR-204a	TTCCCTTTGTCATCCTATGCCT					oni-mir-199c-p3	ACAGGTAGTCTGAACACTGGGCA
oni-miR-205	TCCTTCATTCCACCGGAGTCTG					dre-miR-199-5p	CCCAGTGTTCAGACTACCTGTTC
gmo-miR-205-3p_L-1R+2_1ss18AT	TTTCAGTGGTGTGAAGTGTAAG					dre-miR-199-3-3p_1ss10CT	ACAGTAGTCTGCACATTGGTT
pol-miR-206-3p	TGGAATGTAAGGAAGTGTGTGG					pol-miR-199a-5p_R+1	CCCAGTGTTCAGACTACCTGTTC
dre-miR-210-5p	AGCCACTGACTAACGCACATTG					pol-miR-199a-3p_R-1	ACAGTAGTCTGCACATTGGTT
dre-miR-210-3p_R-2	CTGTGCGTGTGACAGCGGCT					oni-mir-199b-1-p3	ACAGGTAGTCTGAACACTGGGCA
oni-miR-212a-5p	ACCTTGGCTTTAGACTGCTTACT					oni-mir-199b-2-p3	ACAGGTAGTCTGAACACTGG
oni-miR-212a-3p	TAACAGTCTACAGTCATGGCT					oni-mir-199b-3-p3	ACAGGTAGTCTGAACACTGG
dre-miR-212-3p_R-2	TAACAGTCTACAGTCATGGCT					dre-miR-199-3p_L-1	ACAGTAGTCTGCACATTGGTT
ssa-miR-214-5p_1ss22CA	TGCCTGTCTACACTTGCTGTGA					ssa-miR-200b-5p	CATCTTACCTGACAGTGCTGGA
oni-miR-214_L+1_1ss23AT	TACAGCAGGCACAGACAGGCAGT					oni-miR-200a_R-1	TAACACTGTCTGGTAACGATGT
oni-miR-214_R-1	ACAGCAGGCACAGACAGGCAG					ssa-miR-200a-2-5p	CATCTTACGAGGCAGCATTGGA
oni-miR-216b	TAATCTCTGCAGGCAACTGTGA					oni-miR-200b_R-1	TAATACTGCCTGGTAATGATGA
oni-miR-216a	AAATCTCAGCTGGCAACTGTGA					dre-miR-202-5p_R-1	TTCCTATGCATATACCTCTTT
fru-miR-217_R+1	TACTGCATCAGGAACTGATTGGC					pol-miR-203-5p_R-1	AGTGGTTCTCAACAGTTCAACA
dre-miR-218b_R-2	TTGTGCTTGATCTAACCATG					pol-miR-203-3p	GTGAAATGTTTAGGACCACTTG
ola-miR-218a_R+2	TTGTGCTTGATCTAACCATGTGT					dre-miR-204-5p	TTCCCTTTGTCATCCTATGCCT
dre-miR-218a_R+1	TTGTGCTTGATCTAACCATGTGT					dre-miR-204-3-3p_R+1_1ss19GT	GCAGGGACAGCAAAGGGATGCT
oni-miR-219a-5p_R-2	TGATTGTCCAAACGCAATTCT					oni-miR-204a	TTCCCTTTGTCATCCTATGCCT
dre-miR-219-5p_R-1	TGATTGTCCAAACGCAATTCT					oni-miR-205	TCCTTCATTCCACCGGAGTCTG
dre-mir-219-2-p3	AGAATTGTGCCTGGACATCTGT					gmo-miR-205-3p_L-1R+2_1ss18AT	TTTCAGTGGTGTGAAGTGTAAG
ssc-miR-221-5p_R-8	ACCTGGCATACAATGTAG					pol-miR-206-5p_R+1	ACATGCTTCCTTATATCCCCATA
oni-miR-221	AGCTACATTGTCTGCTGGGTTTC					pol-miR-206-3p	TGGAATGTAAGGAAGTGTGTGG
pol-miR-221-5p	ACCTGGCATACAATGTAGATTT					dre-miR-210-5p	AGCCACTGACTAACGCACATTG
pol-miR-221-3p_R+1	AGCTACATTGTCTGCTGGGTTTC					dre-miR-210-3p_R-2	CTGTGCGTGTGACAGCGGCT
ssa-miR-222b-5p_R+1_1ss11TG	TGCTCAGTAGGCAGTGTAGATCC					oni-miR-212a-5p	ACCTTGGCTTTAGACTGCTTACT
oni-miR-222	AGCTACATCTGGCTACTGGGTCTC					oni-miR-212a-3p	TAACAGTCTACAGTCATGGCT
ssa-miR-222a-5p_R-1	TGCTCAGTAGGCAGTGTAGATCC					dre-miR-212-5p	ACCTTGGCTCTAGACTGCTTACT
ola-mir-223-p5	AGTGTATTTGACAAGCTGAGTT					dre-miR-212-3p_R-2	TAACAGTCTACAGTCATGGCT
ola-miR-223	TGTCAGTTTGTCAAATACCC					gga-miR-214b-3p_L-1R+2_1ss16CT	ACAGCAAGTGTAGATAGGCAGA
dre-miR-301c-5p_R+1_2ss4CT9GA	GCTTTGACAATGTTGCACTACT					ssa-miR-214-5p_1ss22CA	TGCCTGTCTACACTTGCTGTGA
dre-miR-301c-3p_R+1	CAGTGCAATAGTATTGTCATAGC					oni-miR-214_L+1_1ss23AT	TACAGCAGGCACAGACAGGCAGT
ssa-miR-301d-5p_L+1	GCTCTGACTTCATTGCACTACT					oni-miR-214_R-1	ACAGCAGGCACAGACAGGCAG
oni-miR-301a_1ss1TC	CAGTGCAATAGTATTGTCAAAGC					oni-miR-216b	TAATCTCTGCAGGCAACTGTGA
ssa-miR-301c-5p_2ss8TC11CT	GCTTTGACGATGTTGCACTACT					oni-miR-216a	AAATCTCAGCTGGCAACTGTGA
oni-miR-301b	CAGTGCAATAGTATTGTCATAGC					fru-miR-217_R+1	TACTGCATCAGGAACTGATTGGC
dre-miR-301b-5p_R+1	GCTTTGACGATGTTGCACTACT					dre-miR-218b_R-2	TTGTGCTTGATCTAACCATG
dre-miR-301b-3p_R-3	CAGTGCAATAGTATTGTCA					ola-miR-218a_R+2	TTGTGCTTGATCTAACCATGTGT
nbr-mir-338-2-p5	AACAACATCCTGATGCTGTCT					dre-miR-218a_R+1	TTGTGCTTGATCTAACCATGTGT
oni-miR-338_R-1	TCCAGCATCAGTGATTTTGTT					oni-miR-219a-5p_R-2	TGATTGTCCAAACGCAATTCT
gmo-miR-338-3p_R-1	TCCAGCATCAGTGATTTTGTT					dre-miR-219-5p_R-1	TGATTGTCCAAACGCAATTCT
ssa-miR-338a-4-5p_R-2_1ss13GA	AACAACATCCTGATGCTGCCTGA					dre-mir-219-2-p3	AGAATTGTGCCTGGACATCTGT
gmo-miR-365-5p	AGGGACTTTTAGGGGCAGCTGTG					ssc-miR-221-5p_R-8	ACCTGGCATACAATGTAG
dre-miR-365	TAATGCCCCTAAAAATCCTTAT					oni-miR-221	AGCTACATTGTCTGCTGGGTTTC
dre-miR-375	TTTGTTCGTTCGGCTCGCGTTA					pol-miR-221-5p	ACCTGGCATACAATGTAGATTT
dre-miR-429a	TAATACTGTCTGGTAATGCCGT					pol-miR-221-3p_R+1	AGCTACATTGTCTGCTGGGTTTC
abu-miR-451_R+1	AAACCGTTACCATTACTGAGT					ssa-miR-222b-5p_R+1_1ss11TG	TGCTCAGTAGGCAGTGTAGATCC
abu-mir-451-p3	TTTTAGTAATGGTAAGGGTT					oni-miR-222	AGCTACATCTGGCTACTGGGTCTC
oni-miR-454b_R-2	TAGTGCAATATTGCTTATAGGGT					ssa-miR-222a-5p_R-1	TGCTCAGTAGGCAGTGTAGATCC
tni-miR-455	TATGTGCCCTTGGACTACATCG					ola-mir-223-p5	AGTGTATTTGACAAGCTGAGTT
gga-miR-455-3p	TGCAGTCCATGGGCATATACAC					ola-miR-223	TGTCAGTTTGTCAAATACCC
dre-miR-455-5p	TATGTGCCCTTGGACTACATCG					dre-miR-301c-5p_R+1_2ss4CT9GA	GCTTTGACAATGTTGCACTACT
dre-miR-455-3p_L-1	TGCAGTCCATGGGCATATACAC					dre-miR-301c-3p_R+1	CAGTGCAATAGTATTGTCATAGC
oni-miR-456_1ss22AT	CAGGCTGGTTAGATGGTTGTCT					ssa-miR-301d-5p_L+1	GCTCTGACTTCATTGCACTACT
oni-miR-462	TAACGGAACCCATAATGCAGCTG					oni-miR-301a_1ss1TC	CAGTGCAATAGTATTGTCAAAGC
ssa-miR-489-5p	TGGTCGTATGTATGACGTCATT					ssa-miR-301c-5p_2ss8TC11CT	GCTTTGACGATGTTGCACTACT
dre-miR-489_L-2R+1	TGACATCATATGTACGGCTGCT					oni-miR-301b	CAGTGCAATAGTATTGTCATAGC
oni-miR-499_R-1	TTAAGACTTGCAGTGATGTTT					dre-miR-301b-5p_R+1	GCTTTGACGATGTTGCACTACT
ola-miR-499_R+1	AACATCACTTTAAGTCTGTGCT					dre-miR-301b-3p_R-3	CAGTGCAATAGTATTGTCA
ssa-miR-722-5p_L-1R+1	TTTGAAACGTTTTAGCCAAAA					nbr-mir-338-2-p5	AACAACATCCTGATGCTGTCT
dre-miR-722_L-2	TTTTGCAGAAACGTTTCAGATT					oni-miR-338_R-1	TCCAGCATCAGTGATTTTGTT
dre-miR-724	TTAAAGGGAATTTGCGACTGTT					gmo-miR-338-3p_R-1	TCCAGCATCAGTGATTTTGTT
oni-miR-724	TTAAAGGGAATTTGCGACTGTT					ssa-miR-338a-4-5p_R-2_1ss13GA	AACAACATCCTGATGCTGCCTGA
oni-miR-730	TCCTCATTGTGCATGCTGTGTG					gmo-miR-365-5p	AGGGACTTTTAGGGGCAGCTGTG
nbr-miR-731	AATGACACGTTTTCTCCCGGATT					dre-miR-365	TAATGCCCCTAAAAATCCTTAT
mze-mir-731-p3	AACCGGGAATTTCGTGTCAGCCA					dre-miR-375	TTTGTTCGTTCGGCTCGCGTTA
ssa-miR-734-5p_L+1R-1	TGAACTATTCTGCAACATTTGT					dre-miR-429a	TAATACTGTCTGGTAATGCCGT
oni-miR-734	TAAATGCTGCAGAATTGTGCTC					abu-miR-451_R+1	AAACCGTTACCATTACTGAGT
ipu-miR-737_L-1_1ss2TG	GTTTTTTAGGTTTTGATTTTT					abu-mir-451-p3	TTTTAGTAATGGTAAGGGTT
dre-miR-1306	CCACCTCCCCTGCAAACGTCCA					ssa-miR-454-5p_R+1	ACCCTATCAATATTGCCTCTGCT
mmu-miR-1306-3p_L+3R-2_1ss9GA	TGGACGTTAGCTCTGGTGGTGA					oni-miR-454b_R-2	TAGTGCAATATTGCTTATAGGGT
oni-miR-2188	AAGGTCCAACCTCACATGTCCT					tni-miR-455	TATGTGCCCTTGGACTACATCG
ssa-miR-2188-3p_R-1_1ss14AG	GCTGTGTGAGGTCGGACCTAT					gga-miR-455-3p	TGCAGTCCATGGGCATATACAC
ipu-miR-3618_L+1	TGATTTCCAATAATTGAGACAGT					dre-miR-455-5p	TATGTGCCCTTGGACTACATCG
oni-miR-7132a-5p	GACTTGGTCAAAGCTCCTCAGC					dre-miR-455-3p_L-1	TGCAGTCCATGGGCATATACAC
oni-miR-7132a-3p	TGAGGCGTTTAGAACAAGTTCA					ssa-miR-456-5p_R+1	GCAGGCATCTTCCCAGCCTACC
oni-miR-8160b	AGAATAATGCCAGCAGTCGGTC					oni-miR-456_1ss22AT	CAGGCTGGTTAGATGGTTGTCT
efu-mir-9277-p3	TCCCCGCGCAGGTTCGAATCCT					oni-miR-462	TAACGGAACCCATAATGCAGCTG
oni-miR-10544_R-1	TAGGCGTGTCACTGCGTGTCAC					ssa-miR-489-5p	TGGTCGTATGTATGACGTCATT
oni-miR-10545_R-3	TAAGTCTCACACCAGTGCAA					dre-miR-489_L-2R+1	TGACATCATATGTACGGCTGCT
gmo-miR-10545-3p_R-1_2ss7GA21GA	CTGCTCAGGTGTGGGACCATA					oni-miR-499_R-1	TTAAGACTTGCAGTGATGTTT
dre-miR-1_1ss22TC	TGGAATGTAAAGAAGTATGTAC					ola-miR-499_R+1	AACATCACTTTAAGTCTGTGCT
dre-miR-7b_R+2_1ss10TA	TGGAAGACTAGTGATTTTGTTGA					ssa-miR-722-5p_L-1R+1	TTTGAAACGTTTTAGCCAAAA
lgi-miR-9-5p_L-1R+1	CTTTGGTTATCTAGCTGTATGAT					dre-miR-722_L-2	TTTTGCAGAAACGTTTCAGATT
lgi-miR-9-5p_R+1	TCTTTGGTTATCTAGCTGTATGAT					dre-miR-724	TTAAAGGGAATTTGCGACTGTT
dre-miR-10b-5p_R-1_1ss1TC	CACCCTGTAGAACCGAATTTGT					oni-miR-724	TTAAAGGGAATTTGCGACTGTT
dre-miR-10a-5p	TACCCTGTAGATCCGAATTTGT					oni-miR-727b	TCAGTCTTCAGTTCCTCCCAGC
ssa-miR-10b-5p_1ss1TC	CACCCTGTAGAACCGAATTTGT					gmo-miR-727b-3p	TTGAGGCGAGTTGAAGACTTTA
ssa-miR-15b-5p_R+1_1ss16TA	TAGCAGCACATCATGATTTGCA					oni-miR-728b_R-1_1ss16TA	AAATGTAGTAGACTTAAAGTAT
oni-miR-15c_1ss10AG	CAAATCATTGTGTGCTGCCACT					oni-miR-730	TCCTCATTGTGCATGCTGTGTG
dre-miR-16b_R-1_1ss21AT	TAGCAGCACGTAAATATTGGT					nbr-miR-731	AATGACACGTTTTCTCCCGGATT
xla-miR-16b-3p_R+1_3ss9-G12TC21TG	CCAGTATTGATCGTGCTGCTGAAA					mze-mir-731-p3	AACCGGGAATTTCGTGTCAGCCA
dre-miR-16a_R-1	TAGCAGCACGTAAATATTGGT					ssa-miR-734-5p_L+1R-1	TGAACTATTCTGCAACATTTGT
oan-miR-20a-5p_R+1	TAAAGTGCTTATAGTGCAGGC					oni-miR-734	TAAATGCTGCAGAATTGTGCTC
oan-miR-106-3p_L+1R-3	TACTGCAATGTAAGCACTTC					ipu-miR-737_L-1_1ss2TG	GTTTTTTAGGTTTTGATTTTT
hhi-miR-21_1ss23CA	TAGCTTATCAGACTGGTGTTGGA					dre-miR-1306	CCACCTCCCCTGCAAACGTCCA
hsa-miR-22-3p_R-3	AAGCTGCCAGTTGAAGAAC					mmu-miR-1306-3p_L+3R-2_1ss9GA	TGGACGTTAGCTCTGGTGGTGA
hsa-miR-22-3p	AAGCTGCCAGTTGAAGAACTGT					dre-miR-2187-5p_R-1	TTAATTAGTATAGCCTGTTTT
pma-miR-22b-3p_R-3_1ss18GA	AAGCTGCCAGTTGAAGAAC					oni-miR-2188	AAGGTCCAACCTCACATGTCCT
pma-miR-23a-5p_L-2	GGGTTCCTGGCACGGTGATTT					ssa-miR-2188-3p_R-1_1ss14AG	GCTGTGTGAGGTCGGACCTAT
pma-miR-23b_R+1	ATCACATTGCCAGGGATTACCACT					ipu-miR-3618_L+1	TGATTTCCAATAATTGAGACAGT
oni-miR-24b-5p	TGCCTACTGAACTGGTATCAGT					oni-miR-7132a-5p	GACTTGGTCAAAGCTCCTCAGC
dre-miR-24b-3p_R-2	TGGCTCAGTTCAGCAGGAAC					oni-miR-7132a-3p	TGAGGCGTTTAGAACAAGTTCA
hhi-miR-26_R+3	TTCAAGTAATCCAGGATAGGCTTT					oni-miR-8160b	AGAATAATGCCAGCAGTCGGTC
oni-mir-26a-4-p3_1ss7AG	TGGCCTGTGCTTGATTACTTGC					efu-mir-9277-p5_1ss17GA	GTGGCCGAGTGGTTAAAG
hhi-miR-26_L+1R+1	CTTCAAGTAATCCAGGATAGGCT					efu-mir-9277-p3	TCCCCGCGCAGGTTCGAATCCT
ssa-miR-26a-4-3p_1ss19TC	CCTATTCTTGATTACTTGCTTC					oni-miR-10544_R-1	TAGGCGTGTCACTGCGTGTCAC
ssa-miR-26d-5p_R+1_1ss12TC	TTCAAGTAATCCAGGATAGGCTT					gmo-miR-10544-3p_R+1	TGCGCACGGGGCCACGCCCTGC
hhi-miR-26_R+2	TTCAAGTAATCCAGGATAGGCTT					oni-miR-10545_R-3	TAAGTCTCACACCAGTGCAA
dre-miR-27e_1ss22GA	TTCACAGTGGCTAAGTTCAGTA					gmo-miR-10545-3p_R-1_2ss7GA21GA	CTGCTCAGGTGTGGGACCATA
ccr-miR-27c-3p_R+1	TTCACAGTGGTTAAGTTCTGCCA					dre-miR-1_1ss22TC	TGGAATGTAAAGAAGTATGTAC
dre-miR-27a-3p	TTCACAGTGGCTAAGTTCCGCT					dre-miR-7b_R+2_1ss10TA	TGGAAGACTAGTGATTTTGTTGA
dre-miR-27b-3p_R+1	TTCACAGTGGCTAAGTTCTGCAT					dre-miR-10b-5p_R-1_1ss1TC	CACCCTGTAGAACCGAATTTGT
xla-miR-29b-5p_L-1_2ss2GA19AT	ACTGGTTTCATATGGTGTCTTAGA					dre-miR-10a-5p	TACCCTGTAGATCCGAATTTGT
oni-miR-29d	TAGCACCATTTGAAATCGGTGTT					ssa-miR-10b-5p_1ss1TC	CACCCTGTAGAACCGAATTTGT
dre-miR-30e-3p_R+1	CTTTCAGTCGGATGTTTGCAGCT					ssa-miR-15b-5p_R+1_1ss16TA	TAGCAGCACATCATGATTTGCA
oni-miR-30c_R-1	TGTAAACATCCTACACTCTCGG					oni-miR-15c_1ss10AG	CAAATCATTGTGTGCTGCCACT
oni-miR-31_R-1_1ss17TA	AGGCAAGATGTTGGCAAAGCTG					dre-miR-16b_R-1_1ss21AT	TAGCAGCACGTAAATATTGGT
oni-miR-33a-3p_1ss19GA	CAATGTGTCTGCAGTGCAATA					dre-miR-16a_R-1	TAGCAGCACGTAAATATTGGT
dre-miR-92a-3p_R+1	TATTGCACTTGTCCCGGCCTGTT					pny-miR-18b	TAAGGTGCATCTAGTGTAGTTG
dre-miR-93_R+2	AAAAGTGCTGTTTGTGCAGGTAGT					ola-mir-19a-p5_1ss18AG	TAGTTTTGCATAGTTGCGCTG
ssa-miR-93a-2-3p_R-1_1ss21CG	ACTGCAAAACCAGCACTTCCGG					oan-miR-106-3p_L+1R-3	TACTGCAATGTAAGCACTTC
dre-miR-99_R+1	AACCCGTAGATCCGATCTTGTGA					hhi-miR-21_1ss23CA	TAGCTTATCAGACTGGTGTTGGA
dre-miR-100-5p_R+1	AACCCGTAGATCCGAACTTGTGA					hsa-miR-22-3p_R-3	AAGCTGCCAGTTGAAGAAC
hsa-miR-100-3p_R+1_2ss15TC20AC	CAAGCTTGTATCTACAGGTCTGT					hsa-miR-22-3p	AAGCTGCCAGTTGAAGAACTGT
hsa-miR-101-3p_R+2	TACAGTACTGTGATAACTGAAGA					pma-miR-22b-3p_R-3_1ss18GA	AAGCTGCCAGTTGAAGAAC
oni-miR-106	TAAAGTGCTTACAGTGCAGGTAG					pma-miR-23a-5p_L-2	GGGTTCCTGGCACGGTGATTT
hsa-miR-106a-3p_L+1R-1_2ss11AG22AT	ACTGCAATGTGAGCACTTCTTT					pma-miR-23b_R+1	ATCACATTGCCAGGGATTACCACT
dre-miR-107b_R-1	AGCAGCATTGTACAGGGCTT					oni-miR-24b-5p	TGCCTACTGAACTGGTATCAGT
rno-miR-122-5p_L+1R-1	CTGGAGTGTGACAATGGTGTTT					dre-miR-24b-3p_R-2	TGGCTCAGTTCAGCAGGAAC
ccr-miR-124a_R+2	TCAAGGTCCGCTGTGAACACGA					hhi-miR-26_R+3	TTCAAGTAATCCAGGATAGGCTTT
dre-miR-125c-5p_R+1_1ss18CT	TCCCTGAGACCCTAACTTGTGAA					oni-mir-26a-4-p3_1ss7AG	TGGCCTGTGCTTGATTACTTGC
dre-mir-125a-2-p3_1ss22CT	CAGGTGAGGTCCTTGGGAACAT					hhi-miR-26_L+1R+1	CTTCAAGTAATCCAGGATAGGCT
hsa-miR-126-3p_2ss19TA22GA	TCGTACCGTGAGTAATAAAGCA					ssa-miR-26a-4-3p_1ss19TC	CCTATTCTTGATTACTTGCTTC
dre-miR-128-3p_R+1	TCACAGTGAACCGGTCTCTTTTT					ssa-miR-26d-5p_R+1_1ss12TC	TTCAAGTAATCCAGGATAGGCTT
oni-miR-130b-5p	ACTCTTTCCCTGTTGCACTACT					hhi-miR-26_R+2	TTCAAGTAATCCAGGATAGGCTT
pma-miR-133b-3p_R+1_1ss22CA	TTTGGTCCCCTTCAACCAGCTAT					dre-miR-27e_1ss22GA	TTCACAGTGGCTAAGTTCAGTA
xla-miR-133b_R+2	TTGGTCCCCTTCAACCAGCTATT					ccr-miR-27c-3p_R+1	TTCACAGTGGTTAAGTTCTGCCA
hsa-miR-138-5p_R+1	AGCTGGTGTTGTGAATCAGGCCGT					dre-miR-27a-3p	TTCACAGTGGCTAAGTTCCGCT
gmo-miR-139-5p_R+1	TCTACAGTGCATGTGTCTCCAGTT					dre-miR-27b-3p_R+1	TTCACAGTGGCTAAGTTCTGCAT
pol-miR-144-3p_R-3_1ss7AG	TACAGTGTAGATGATGTAC					xla-miR-29b-5p_L-1_2ss2GA19AT	ACTGGTTTCATATGGTGTCTTAGA
dre-miR-146a_L+1R-1	ATGAGAACTGAATTCCATAGATG					oni-miR-29d	TAGCACCATTTGAAATCGGTGTT
gmo-miR-146-3p_L-1R+1	TCTATGGGCTCAGTTCTTTTGC					dre-miR-30e-5p_R-2_1ss12TC	TGTAAACATCCCTGACTGGA
hsa-miR-148a-3p	TCAGTGCACTACAGAACTTTGT					dre-miR-30e-3p_R+1	CTTTCAGTCGGATGTTTGCAGCT
ssa-miR-152-3p_R+1	TCAGTGCATAACAGAACTTTGG					oni-miR-30c_R-1	TGTAAACATCCTACACTCTCGG
dre-miR-153c-3p_R+1	TTGCATAGTCACAAAAATGATCA					oni-miR-31_R-1_1ss17TA	AGGCAAGATGTTGGCAAAGCTG
gmo-miR-181a-5p_R+3	AACATTCAACGCTGTCGGTGAGTTTA					hsa-miR-31-3p_1ss11AT	TGCTATGCCATCATATTGCCAT
eca-mir-181a-2-p3	ACCATCGACCGTTGATTGTGCC					oni-miR-33a-3p_1ss19GA	CAATGTGTCTGCAGTGCAATA
ccr-miR-181b_R+5	AACATTCATTGCTGTCGGTGGGTTTT					ola-miR-33_R+3_1ss14GA	CAATGTACCTGCAATGCAACAC
cin-miR-184_R+1	TGGACGGAGAACTGATAAGGGCT					dre-miR-92a-3p_R+1	TATTGCACTTGTCCCGGCCTGTT
mmu-miR-194-1-3p_1ss19CT	CCAGTGGAGCTGCTGTTATTTC					dre-miR-93_R+2	AAAAGTGCTGTTTGTGCAGGTAGT
dre-miR-194a_R+1	TGTAACAGCAACTCCATGTGGA					ssa-miR-93a-2-3p_R-1_1ss21CG	ACTGCAAAACCAGCACTTCCGG
fru-miR-199_R-1_1ss22TC	CCCAGTGTTCAGACTACCTGTC					isc-miR-96	TTTGGCACTAGCACATTTTTGT
mmu-miR-199a-3p_R+1	ACAGTAGTCTGCACATTGGTTAA					hsa-miR-98-5p	TGAGGTAGTAAGTTGTATTGTT
mmu-miR-199a-3p_L-1R+1	CAGTAGTCTGCACATTGGTTAA					dre-miR-99_R+1	AACCCGTAGATCCGATCTTGTGA
dre-miR-200c-3p_R+2_1ss22CA	TAATACTGCCTGGTAATGATGATT					dre-miR-100-5p_R+1	AACCCGTAGATCCGAACTTGTGA
pma-miR-205b_R+1_1ss1CT	TCCTTCATTCCACCGGAGTCTGTT					hsa-miR-100-3p_R+1_2ss15TC20AC	CAAGCTTGTATCTACAGGTCTGT
dre-miR-206-3p_R+1	TGGAATGTAAGGAAGTGTGTGGT					hsa-miR-101-3p_R+2	TACAGTACTGTGATAACTGAAGA
hsa-miR-210-3p_2ss21GA22AC	CTGTGCGTGTGACAGCGGCTAC					oni-miR-106	TAAAGTGCTTACAGTGCAGGTAG
ola-mir-214-p3	ACAGCAGGCACAGACAGGCAGAT					hsa-miR-106a-3p_L+1R-1_2ss11AG22AT	ACTGCAATGTGAGCACTTCTTT
oni-miR-218a_R+1	TTGTGCTTGATCTAACCATGTGA					gga-miR-106-5p_L-1R+2	AAAGTGCTTACAGTGCAGGTAGA
fru-miR-221_R-1_1ss22TC	AGCTACATTGTCTGCTGGGTTC					dre-miR-107b_R-1	AGCAGCATTGTACAGGGCTT
ola-mir-222-p5	TTGCTCAGTAGTCAGTGTAGAT					rno-miR-122-5p_L+1R-1	CTGGAGTGTGACAATGGTGTTT
ola-miR-222_R+6	AGCTACATCTGGCTACTGGGTCTCC					ccr-miR-124a_R+2	TCAAGGTCCGCTGTGAACACGA
dre-miR-375_R+1	TTTGTTCGTTCGGCTCGCGTTAA					dre-miR-125c-5p_R+1_1ss18CT	TCCCTGAGACCCTAACTTGTGAA
cfa-miR-429_R+1	TAATACTGTCTGGTAATGCCGTT					bbe-miR-125b-3p	TCACAAGTTAGGGTCTCAGGGA
dre-miR-451_R-3_1ss19AT	AAACCGTTACCATTACTGT					hsa-miR-126-3p_2ss19TA22GA	TCGTACCGTGAGTAATAAAGCA
aca-miR-451-3p_L+3_1ss21CA	TTTTAGTAATGGTAAGGGTTAT					dre-miR-128-3p_R+1	TCACAGTGAACCGGTCTCTTTTT
dre-miR-455-2-5p	GTATGTGCCCTTGGACTACATT					oni-miR-130b-5p	ACTCTTTCCCTGTTGCACTACT
dre-miR-456_R+1	CAGGCTGGTTAGATGGTTGTCAT					pma-miR-133b-3p_R+1_1ss22CA	TTTGGTCCCCTTCAACCAGCTAT
oni-miR-457_R-2_1ss10AT	TAGCAGCACTTCATTACTGG					xla-miR-133b_R+2	TTGGTCCCCTTCAACCAGCTATT
oni-miR-458	ATAGCTCTTTAAATGGTACTGC					hsa-miR-138-5p_R+1	AGCTGGTGTTGTGAATCAGGCCGT
dre-miR-460-5p_R-1	CCTGCATTGTACACACTGTGC					gmo-miR-139-5p_R+1	TCTACAGTGCATGTGTCTCCAGTT
dre-miR-460-3p	CACAGCGCATACAATGTGGATG					pol-miR-144-3p_R-2_1ss13GC	TACAGTATAGATCATGTACT
oni-miR-551_1ss14TG	GCGACCCATCCTTGGTTTCTG					pol-miR-144-3p_R-3_1ss7AG	TACAGTGTAGATGATGTAC
oni-mir-725-p5_1ss5GA	AGCTAGAAACTTTGCCTGGGAAT					dre-miR-146a_L+1R-1	ATGAGAACTGAATTCCATAGATG
oni-miR-725_1ss20CT	TTCAGTCATTGTTTCTGGTTGT					gmo-miR-146-3p_L-1R+1	TCTATGGGCTCAGTTCTTTTGC
dre-miR-737-3p_L+1R-1_1ss20AG	AAATCAAAACCTAAAGAAAGT					hsa-miR-148a-3p	TCAGTGCACTACAGAACTTTGT
dre-miR-1788-3p_R+1	CAGGCAGCTAAAGCAAGTCTGT					ssa-miR-152-3p_R+1	TCAGTGCATAACAGAACTTTGG
dre-miR-2184	AACAGTAAGAGTTTATGTGCT					dre-miR-153c-3p_R+1	TTGCATAGTCACAAAAATGATCA
dre-miR-2188-5p_L+1	AAAGGTCCAACCTCACATGTCC					eca-mir-181a-2-p3	ACCATCGACCGTTGATTGTGCC
dre-miR-2188-3p_L+1_2ss13TC22CT	GCTGTGTGAGGTCAGACCTATT					ccr-miR-181b_R+5	AACATTCATTGCTGTCGGTGGGTTTT
ssa-miR-7132a-5p	GACTTGGTCAAAGCTCCTCAGT					cin-miR-184_R+1	TGGACGGAGAACTGATAAGGGCT
oni-miR-7133_R-1_1ss20TC	GATGTTGAGTATCAAACTGCA					api-miR-184b_R-3	TGGACGGAGAACTGATAAA
oni-miR-7565	TTCCTGCTGAACTGAGCCAGT					dre-miR-193a-5p_L+1_1ss23AT	TTGGGTCTTTGCGGGCAAGGTGT
oni-miR-10551_1ss18TC	AGGAAATCTGCTTCTGTCGGTTT					bta-miR-194b_R+1	CACATGGAGTTGCTGTTACAT
ipu-let-7e_L+1R-1_1ss2TG	AGGAGGTAGTAGATTGAATAGT					dre-miR-194a_R+1	TGTAACAGCAACTCCATGTGGA
hsa-let-7f-2-3p_R-2_2ss5AG8GA	CTATGCAATCTACTGTCTTT					fru-miR-199_R-1_1ss22TC	CCCAGTGTTCAGACTACCTGTC
dme-let-7-5p_R+2	TGAGGTAGTAGGTTGTATAGTAG					mmu-miR-199a-3p_R+1	ACAGTAGTCTGCACATTGGTTAA
ssa-let-7f-3p_R-1	CTATACAATCTATTGCCTTCC					mmu-miR-199a-3p_L-1R+1	CAGTAGTCTGCACATTGGTTAA
xla-let-7b-5p	TGAGGTAGTAGTTTGTGTAGTT					dre-miR-200c-3p_R+2_1ss22CA	TAATACTGCCTGGTAATGATGATT
oni-let-7a_R+1	TGAGGTAGTAGGTTGTATAGTTA					ccr-miR-203a_L-1R+2	TGAAATGTTTAGGACCACTTGAT
dre-let-7d-5p_R-3_1ss19GT	TGAGGTAGTTGGTTGTATT					pma-miR-204-5p_R+2_1	TTCCCTTTGTCATCCTATGCCTGT
dre-miR-20b-5p_1ss1CA	AAAAGTGCTCACAGTGCAGGTAG					pma-miR-205b_R+1_1ss1CT	TCCTTCATTCCACCGGAGTCTGTT
dre-miR-24b-5p_L-1R-2_1ss18AT	TGCCTACTGAGCTGATTACA					ola-mir-205-p3	TTTCAGTGGTGTGAAGTGTAAA
gmo-miR-24a-3-5p_R-1	TGCCTACTGAGCTGATTATCA					gga-miR-205c-3p_L-1R+2	ACTCCGGTGGAATGAAGGATA
dre-miR-27b-3p_R+1_1ss22AT	TTCACAGTGGCTAAGTTCTGCTT					dre-miR-206-3p_R+1	TGGAATGTAAGGAAGTGTGTGGT
dre-miR-30b_R+1	TGTAAACATCCTACACTCAGCTT					mdo-miR-210-5p_L+1	CAGCCACTGACTAACGCACATTG
dre-miR-92a-3p_R+1_1ss22TA	TATTGCACTTGTCCCGGCCTGAT					hsa-miR-210-3p_2ss21GA22AC	CTGTGCGTGTGACAGCGGCTAC
hsa-miR-101-3p_R+1_1ss16AG	TACAGTACTGTGATAGCTGAAG					ola-mir-214-p3	ACAGCAGGCACAGACAGGCAGAT
dre-miR-103_R+1	AGCAGCATTGTACAGGGCTATGAG					oni-miR-218a_R+1	TTGTGCTTGATCTAACCATGTGA
mdo-miR-128a-5p_R-2_1ss19AG	GGGGGCCGTTACACTGTCGGA					fru-miR-221_R-1_1ss22TC	AGCTACATTGTCTGCTGGGTTC
pol-mir-144-p5_1ss18TA	CTACAGTATAGATGATGAA					ola-miR-222_R+6	AGCTACATCTGGCTACTGGGTCTCC
pol-miR-144-3p_R-2_1ss12TC	TACAGTATAGACGATGTACT					hsa-miR-338-3p_R+1	TCCAGCATCAGTGATTTTGTTGA
pol-miR-144-3p_R-2_1ss10GT	TACAGTATATATGATGTACT					dre-miR-375_R+1	TTTGTTCGTTCGGCTCGCGTTAA
pol-miR-144-3p_R-2_1ss13GT	TACAGTATAGATTATGTACT					cfa-miR-429_R+1	TAATACTGTCTGGTAATGCCGTT
pol-miR-144-3p_L+1R-5	CTACAGTATAGATGATGT					dre-miR-451_R-3_1ss19AT	AAACCGTTACCATTACTGT
pol-miR-144-3p_L+1R-4_1ss19AT	CTACAGTATAGATGATGTT					aca-miR-451-3p_L+3_1ss21CA	TTTTAGTAATGGTAAGGGTTAT
pol-miR-144-3p_R-3_1ss19CG	TACAGTATAGATGATGTAG					dre-miR-456_R+1	CAGGCTGGTTAGATGGTTGTCAT
pol-miR-144-3p_R-2_1ss7AC	TACAGTCTAGATGATGTACT					oni-miR-457_R-2_1ss10AT	TAGCAGCACTTCATTACTGG
pol-miR-144-3p_R-3_1ss1TA	AACAGTATAGATGATGTAC					gga-miR-458a-5p_R-1	AGCGCCATTTTCAGAGCTAT
pol-miR-144-3p_L+1R-5_1ss18TA	CTACAGTATAGATGATGA					oni-miR-458	ATAGCTCTTTAAATGGTACTGC
oan-miR-147_L+2R+1_1ss20CT	CAGTGTGCGGAGATGCTTCTGC					dre-miR-460-5p_R-1	CCTGCATTGTACACACTGTGC
oni-miR-155_R-1_1ss12CT	TTAATGCTAATTGTGATAGGGG					dre-miR-460-3p	CACAGCGCATACAATGTGGATG
oni-mir-155-p3	CACCTAACATGTTAGCATTAGCT					hsa-miR-499a-5p_R+2	TTAAGACTTGCAGTGATGTTTAA
fru-mir-199-3-p3_1ss21TA	ACAGTAGTCTGCACATTGGTAAA					oni-miR-551_1ss14TG	GCGACCCATCCTTGGTTTCTG
tni-mir-199-3-p5_1ss21AT	CAGTAGTCTGCACATTGGTTTT					oni-mir-725-p5_1ss5GA	AGCTAGAAACTTTGCCTGGGAAT
xtr-miR-221_R+2	AGCTACATTGTCTGCTGGGTTTCTT					oni-miR-725_1ss20CT	TTCAGTCATTGTTTCTGGTTGT
cpi-miR-223-5p_L-2R+1_1ss23TA	TGTATTTGACAAGCTGAGTTAG					dre-miR-737-3p_L+1R-1_1ss20AG	AAATCAAAACCTAAAGAAAGT
gga-miR-223_R+1_1ss21CT	TGTCAGTTTGTCAAATACCCTA					hhi-miR-1788	GGCTTGTTTTAAGTTGCCTGCG
oan-miR-223-3p_1ss3TC	TGCCAGTTTGTCAAATACCCTA					dre-miR-1788-3p_R+1	CAGGCAGCTAAAGCAAGTCTGT
gmo-mir-223b-p5	GGGTATTTGACAAACTGACACT					dre-miR-2184	AACAGTAAGAGTTTATGTGCT
oan-miR-223-3p_R-1_1ss18CA	TGTCAGTTTGTCAAATAACCT					dre-miR-2188-5p_L+1	AAAGGTCCAACCTCACATGTCC
gmo-miR-363-3p_1ss21TC	AATTGCACAGTATCCATCTGCA					dre-miR-2188-3p_L+1_2ss13TC22CT	GCTGTGTGAGGTCAGACCTATT
pma-miR-451_R-4_1ss16TC	AAACCGTTACCATTACTGTA					ssa-miR-7132a-5p	GACTTGGTCAAAGCTCCTCAGT
dre-miR-459-5p	TCAGTAACAAGGATTCATCCTG					oni-miR-7133_R-1_1ss20TC	GATGTTGAGTATCAAACTGCA
dre-miR-462_R+3	TAACGGAACCCATAATGCAGCTGTT					oni-miR-7552	TTACAATTAAAGGATATTTCTC
dre-miR-731_R-1	AATGACACGTTTTCTCCCGGATC					pbv-mir-9651-p5_3	AAGACTATACTTTCAGGGATCA
ssa-miR-731-3p_R+2_2ss1CA22AC	AACCGGGAATTTCGTGTCAGCCAA					oni-miR-10551_1ss18TC	AGGAAATCTGCTTCTGTCGGTTT
sme-mir-749-p3	GTGGTCCGGGGTGCAGGC					oni-mir-10551-p3_1ss22CT	ATCACAGGAGCAGAGTTTTTCT
hsa-miR-1260b_R-1_1ss9AG	ATCCCACCGCTGCCACCA					ipu-let-7e_L+1R-1_1ss2TG	AGGAGGTAGTAGATTGAATAGT
bta-miR-1260b_R+1_1ss9AG	ATCCCACCGCTGCCACCAC					hsa-let-7f-2-3p_R-2_2ss5AG8GA	CTATGCAATCTACTGTCTTT
cgr-miR-1260_R+1	ATCCCACCGCTGCCACCAA					dme-let-7-5p_R+2	TGAGGTAGTAGGTTGTATAGTAG
ssc-mir-1285-p5_1ss1AC	CTCAGTAGTGGGATCGCG					ssa-let-7f-3p_R-1	CTATACAATCTATTGCCTTCC
ssc-mir-1285-p3_1ss17TC	GTAGTGGGATCGCGCCCGTGAATA					xla-let-7b-5p	TGAGGTAGTAGTTTGTGTAGTT
ssc-mir-1285-p5_1ss17TC	GTAGTGGGATCGCGCCCGTGAATA					oni-let-7a_R+1	TGAGGTAGTAGGTTGTATAGTTA
hsa-miR-1290_1ss2GT	TTGATTTTTGGATCAGGGA					dre-let-7d-5p_R-3_1ss19GT	TGAGGTAGTTGGTTGTATT
oan-miR-1357_L+1_1ss19CT	GATTATGAGATCTGAGGGTC					dre-miR-20b-5p_1ss1CA	AAAAGTGCTCACAGTGCAGGTAG
oan-miR-1386	CTCCTGGCTGGCTCGCCA					pma-miR-23a-3p_R-1	ATCACATTGCCAGGGATTACCG
gga-miR-1692_L-1R-1_1ss12TC	GTAGCTCAGTCGGTAGAG					oni-miR-24b-5p_L+1_1ss23TA	GTGCCTACTGAACTGGTATCAGA
gga-miR-1692_R-2_1ss2GA	TATAGCTCAGTTGGTAGA					dre-miR-24b-5p_L-1R-2_1ss18AT	TGCCTACTGAGCTGATTACA
gga-mir-1692-p3_1ss2AC	GCAGTTGTAGCTCAGTTGG					gmo-miR-24a-3-5p_R-1	TGCCTACTGAGCTGATTATCA
mmu-mir-1983-p5_1ss2GA	TAATGCCGAGGTTGTGAGTTC					dre-miR-27b-3p_R+1_1ss22AT	TTCACAGTGGCTAAGTTCTGCTT
mmu-mir-1983-p3_1	AGTTCGAGCCTCACCTGG					dre-miR-30b_R+1	TGTAAACATCCTACACTCAGCTT
mmu-mir-1983-p3_1ss2GA	TAATGCCGAGGTTGTGAGTTCGA					dre-miR-92a-3p_R+1_1ss22TA	TATTGCACTTGTCCCGGCCTGAT
mmu-mir-1983-p5	ATGCCGAGGTTGTGAGTTC					hsa-miR-101-3p_R+1_1ss16AG	TACAGTACTGTGATAGCTGAAG
mmu-mir-1983-p3_2	GAGTTCGAGCCTCACCTGG					dre-miR-103_R+1	AGCAGCATTGTACAGGGCTATGAG
dre-miR-2188-5p_L+1_1ss9AG	AAAGGTCCGACCTCACATGTCC					mdo-miR-128a-5p_R-2_1ss19AG	GGGGGCCGTTACACTGTCGGA
bta-miR-2478_1ss2TA	GAATCCCACTTCTGACACCA					pma-miR-143-3p_R-4	TGAGATGAAGCACTGTAA
bta-miR-2478_L-2R+1_1	ATCCCACTTCTGACACCAA					pma-miR-143-3p_R-3_1ss19CA	TGAGATGAAGCACTGTAAA
bta-miR-2478_L-1_1ss2TA	AATCCCACTTCTGACACCA					pol-mir-144-p5_1ss18TA	CTACAGTATAGATGATGAA
bta-miR-2478_L-2	ATCCCACTTCTGACACCA					pol-miR-144-3p_R-4_1ss17TA	TACAGTATAGATGATGAA
bta-mir-2478-p5_1ss20GT	ATCCCACTTCTGACACCATT					pol-miR-144-3p_R-2_1ss12TC	TACAGTATAGACGATGTACT
bta-miR-2478_L-2R+1_3	ATCCCACTTCTGACACCAT					pol-miR-144-3p_R-2_1ss10GT	TACAGTATATATGATGTACT
bta-miR-2478_L-2R+1_2	ATCCCACTTCTGACACCAC					pol-miR-144-3p_R-2_1ss13GT	TACAGTATAGATTATGTACT
bmo-miR-2779_L-1_1ss2TA	AATCCGGCTCGAAGGACCA					pol-miR-144-3p_R-3_1ss12TA	TACAGTATAGAAGATGTAC
bta-mir-3533-p3_1ss20TC	TGGAGTCCTGTGGCATCCACGAGAC					pol-miR-144-3p_L+1R-5	CTACAGTATAGATGATGT
rno-mir-3570-p5_1ss5AG	TACAGTCAACGGTCGATGGTTT					pol-miR-144-3p_L+1R-4_1ss19AT	CTACAGTATAGATGATGTT
ssc-mir-4335-p3_1ss3CG	TCGAGCCCCACGTTGGGCGCCA					pol-miR-144-3p_R-2_1ss14AG	TACAGTATAGATGGTGTACT
hsa-miR-4448_R-2_1ss6CG	GGCTCGTTGGTCTAGGGG					pol-miR-144-3p_R-3_1ss19CG	TACAGTATAGATGATGTAG
hsa-miR-4448_R-1_1ss6CG	GGCTCGTTGGTCTAGGGGT					pol-miR-144-3p_R-3_1ss16GT	TACAGTATAGATGATTTAC
hsa-miR-4454_L-2_1ss8AG	ATCCGGGTCACGGCACCA					pol-miR-144-3p_R-2_1ss7AC	TACAGTCTAGATGATGTACT
mmu-miR-5106_R-4_1ss1AT	TGGTCTGTAGCTCAGTTGG					pol-miR-144-3p_R-3_1ss1TA	AACAGTATAGATGATGTAC
mmu-miR-5106_R-4_1ss1AG	GGGTCTGTAGCTCAGTTGG					pol-miR-144-3p_L+1R-5_1ss18TA	CTACAGTATAGATGATGA
mmu-miR-5106_L-4_1ss20CT	CTGTAGCTCAGTTGGTAGA					oan-miR-147_L+2R+1_1ss20CT	CAGTGTGCGGAGATGCTTCTGC
mmu-miR-5106_L-1R-4	GGTCTGTAGCTCAGTTGG					ola-miR-150_L+1R+2	CACTCCCAATCCTTGTACCAGTGT
mmu-mir-5108-p3_1ss3TG	GGGGGTAGAGCACTGGATG					oni-miR-155_R-1_1ss12CT	TTAATGCTAATTGTGATAGGGG
mmu-miR-5110_L-5R-2_1ss6AT	TGGTAGAGGGTGGTGGAA					oni-mir-155-p3	CACCTAACATGTTAGCATTAGCT
mmu-miR-5119_L+1R-2	TCATCTCATCCTGGGGCT					fru-mir-199-3-p3_1ss21TA	ACAGTAGTCTGCACATTGGTAAA
mmu-miR-5119_R-1_1ss5TA	CATCACATCCTGGGGCTG					tni-mir-199-3-p5_1ss21AT	CAGTAGTCTGCACATTGGTTTT
mmu-miR-5119_R-1	CATCTCATCCTGGGGCTG					xtr-miR-221_R+2	AGCTACATTGTCTGCTGGGTTTCTT
mmu-mir-5119-p3_1ss1GC	CTCATCTCATCCTGGGGCT					cpi-miR-223-5p_L-2R+1_1ss23TA	TGTATTTGACAAGCTGAGTTAG
mmu-miR-5124a_L-1R-1_1ss5CA	GTCAAGTGACTAAGAGCA					gga-miR-223_R+1_1ss21CT	TGTCAGTTTGTCAAATACCCTA
mmu-mir-6236-p3_1ss2CG	TGAACTAGCCCTGAAAAT					oan-miR-223-3p_1ss3TC	TGCCAGTTTGTCAAATACCCTA
mmu-mir-6236-p3	ATCAACTAGCCCTGAAAA					gmo-mir-223b-p5	GGGTATTTGACAAACTGACACT
mmu-mir-6236-p5_1ss17GA	AAAATGGATGGCGCTGAA					oan-miR-223-3p_R-1_1ss18CA	TGTCAGTTTGTCAAATAACCT
mmu-mir-6240-p3_1ss4TG	GACGCGATGTGATTTCTG					gmo-miR-363-3p_R-3	AATTGCACAGTATCCATCT
mmu-mir-6240-p5_1ss19GT	TCTGCCCAGTGCTCTGAAT					gmo-miR-363-3p_1ss21TC	AATTGCACAGTATCCATCTGCA
mmu-mir-6240-p3	TTTCTGCCCAGTGCTCTGA					pma-miR-451_R-4_1ss16TC	AAACCGTTACCATTACTGTA
bmo-mir-6497-p5_1ss7AG	CTTCGGGATAAGGATTGG					dre-miR-459-5p	TCAGTAACAAGGATTCATCCTG
[truncated: 227 more rows]
