# Supplementary material for: Exosomal miRNAs in the plasma of Cynoglossus semilaevis infected with Vibrio harveyi: Pleiotropic regulators and potential biomarkers involved in inflammatory and immune responses
Source: Front Immunol. 2022 Aug 18;13:949670. doi: 10.3389/fimmu.2022.949670 (PMC9433998; doi:10.3389/fimmu.2022.949670)
Supplement: Supplementary File 2 — microRNA candidates with significantly different levels between infection and non-infection, early- and late-infection groups. [file Table_2.xlsx]

## Sheet: Infection vs. non-infection
red is pvalue<0.001,orange is pvalue <0.01,blue is pvalue<0.05,green is pvalue <0.1.
Index	miR_name	miR_seq	up/down	fold_change(infection(mean)/control(mean))	log2(fold_change)	pvalue(t_test)	control(mean)	infection(mean)	control/C_6h1(norm)	control/C_6h2(norm)	control/C_6h3(norm)	control/C_96h1(norm)	control/C_96h2(norm)	control/C_96h3(norm)	infection/IN_16h1(norm)	infection/IN_16h2(norm)	infection/IN_16h3(norm)	infection/IN_48h1(norm)	infection/IN_48h2(norm)	infection/IN_48h3(norm)	infection/IN_6h1(norm)	infection/IN_6h2(norm)	infection/IN_6h3(norm)	infection/IN_72h1(norm)	infection/IN_72h2(norm)	infection/IN_72h3(norm)	infection/IN_96h1(norm)	infection/IN_96h2(norm)	infection/IN_96h3(norm)	control/C_6h1(raw)	control/C_6h2(raw)	control/C_6h3(raw)	control/C_96h1(raw)	control/C_96h2(raw)	control/C_96h3(raw)	infection/IN_16h1(raw)	infection/IN_16h2(raw)	infection/IN_16h3(raw)	infection/IN_48h1(raw)	infection/IN_48h2(raw)	infection/IN_48h3(raw)	infection/IN_6h1(raw)	infection/IN_6h2(raw)	infection/IN_6h3(raw)	infection/IN_72h1(raw)	infection/IN_72h2(raw)	infection/IN_72h3(raw)	infection/IN_96h1(raw)	infection/IN_96h2(raw)
1	dre-miR-210-3p_R-2	CTGTGCGTGTGACAGCGGCT	up	1.51908	0.603197	0.000630866	2039.79	3098.6	2343.75	2232.02	1651.47	1888.07	1749.91	2373.52	4134.42	2997.28	4399.32	2350.24	4520.22	2419.81	2701.48	3493.97	3780.18	3412.97	2011.35	3609.14	1920.08	2421.96	2306.64	1690	3450	770	3554	1429	1706	5645	2369	5870	9098	3342	2706	1644	6600	3820	2038	1308	2998	2648	2936
2	ssa-miR-146a-5p	TGAGAACTGAATTCCATAGATGG	up	1.95432	0.966665	0.00432055	25146.6	49144.4	28531.3	13729.2	28066.5	29946.7	19697.2	30908.7	71584.4	56614.4	85846.7	53529.2	24712.4	58369.6	19485.5	58482.7	112734	27327.2	36038.3	27110.7	47650.3	35233.9	22447.8	20573	21221	13086	56370	16085	22216	97739	44747	114545	207217	18271	65273	11858	110472	113921	16318	23436	22520	65715	42712
3	dre-miR-146a_L+1R-1	ATGAGAACTGAATTCCATAGATG	up	2.41917	1.27451	0.00720371	601.395	1454.87	603.272	288.545	341.019	1025.32	587.795	762.421	2305.61	1075.43	3413.78	3678.28	584.301	414.926	588.278	1557.46	2072.17	1036.62	1097.94	1156.9	1160.89	1145.81	534.7	435	446	159	1930	480	548	3148	850	4555	14239	432	464	358	2942	2094	619	714	961	1601	1389
4	dre-miR-23a-3p	ATCACATTGCCAGGGATTTCCA	up	1.65806	0.729497	0.0301832	2424.67	4020.26	2184.26	2570.65	2065.06	4316.87	1860.74	1550.47	8601.72	2179.22	4127.77	3826.63	960.084	3103.67	4143.83	5571.47	6291.73	2754.13	2847.11	7586.45	2872.38	2892.24	2545.42	1575	3973.42	962.833	8125.83	1519.5	1114.42	11744.5	1722.42	5507.67	14813.2	709.833	3470.75	2521.75	10524.3	6358	1644.58	1851.5	6301.83	3961.33	3506.08
5	hhi-miR-23a	ATCACATTGCCAGGGATTTCCA	up	1.65806	0.729497	0.0301832	2424.67	4020.26	2184.26	2570.65	2065.06	4316.87	1860.74	1550.47	8601.72	2179.22	4127.77	3826.63	960.084	3103.67	4143.83	5571.47	6291.73	2754.13	2847.11	7586.45	2872.38	2892.24	2545.42	1575	3973.42	962.833	8125.83	1519.5	1114.42	11744.5	1722.42	5507.67	14813.2	709.833	3470.75	2521.75	10524.3	6358	1644.58	1851.5	6301.83	3961.33	3506.08
6	oni-miR-222	AGCTACATCTGGCTACTGGGTCTC	up	1.37704	0.461571	0.0345367	3222.82	4437.96	3605.07	4203.32	3702.95	2924.28	2530.58	2370.74	4581.92	7037.1	5828.16	1055.26	3269.11	5428.92	4257.62	6053.83	7432.71	3271.46	2756.38	3031.29	4914.76	3929.5	3721.32	2599.5	6497	1726.5	5504.5	2066.5	1704	6256	5562	7776.5	4085	2417	6071	2591	11435.5	7511	1953.5	1792.5	2518	6778	4763.5
7	hhi-miR-15a_R-1	TAGCAGCACGGAATGGTTTGT	up	1.45658	0.54258	0.0366347	14075.6	20502.2	12409.4	19612	10953.3	8791.17	13829.1	18858.8	26302.8	23196.4	25765.6	25022.1	41887.1	14628.8	15595.9	26139.6	25417.3	20265.1	10367.4	9640.42	19752.6	10649.7	12902.3	8948	30314	5107	16548	11293	13555	35913	18334	34379	96863	30969	16359	9491	49377	25685	12101	6742	8008	27241	12910
8	nbr-miR-731	AATGACACGTTTTCTCCCGGATT	up	1.45641	0.542416	0.043432	8172.2	11902.1	12854.5	6548.56	6106.16	8481.98	6790.25	8251.68	19174.3	14208.3	24301.2	3979.49	14323.5	11337.1	10304.7	18182.9	11618.6	10771.5	7279.62	6663.3	10133.3	7865.6	8387.36	9269	10122	2847	15966	5545	5931	26180	11230	32425	15405	10590	12678	6271	34347	11741	6432	4734	5535	13975	9535
9	mze-mir-731-p3	AACCGGGAATTTCGTGTCAGCCA	up	2.07366	1.05218	0.043654	1844.64	3825.16	2282.73	1255.75	975.871	3989.71	973.535	1590.23	12962.8	3185.8	6387.63	2082.1	1448.58	4311.12	3174.73	6483.96	4707.42	2786.64	1402.41	3502	2115.13	1570.65	1256.43	1646	1941	455	7510	795	1143	17699	2518	8523	8060	1071	4821	1932	12248	4757	1664	912	2909	2917	1904
[truncated: 2 more columns]

## Sheet: Early vs. late infetion
red is pvalue<0.001,orange is pvalue <0.01,blue is pvalue<0.05,green is pvalue <0.1.
Index	miR_name	miR_seq	up/down	fold_change(in_lat(mean)/in_ear(mean))	log2(fold_change)	pvalue(t_test)	in_ear(mean)	in_lat(mean)	in_ear/IN_16h1(norm)	in_ear/IN_16h2(norm)	in_ear/IN_16h3(norm)	in_ear/IN_6h1(norm)	in_ear/IN_6h2(norm)	in_ear/IN_6h3(norm)	in_lat/IN_48h1(norm)	in_lat/IN_48h2(norm)	in_lat/IN_48h3(norm)	in_lat/IN_72h1(norm)	in_lat/IN_72h2(norm)	in_lat/IN_72h3(norm)	in_lat/IN_96h1(norm)	in_lat/IN_96h2(norm)	in_lat/IN_96h3(norm)	in_ear/IN_16h1(raw)	in_ear/IN_16h2(raw)	in_ear/IN_16h3(raw)	in_ear/IN_6h1(raw)	in_ear/IN_6h2(raw)	in_ear/IN_6h3(raw)	in_lat/IN_48h1(raw)	in_lat/IN_48h2(raw)	in_lat/IN_48h3(raw)	in_lat/IN_72h1(raw)	in_lat/IN_72h2(raw)	in_lat/IN_72h3(raw)	in_lat/IN_96h1(raw)	in_lat/IN_96h2(raw)	in_lat/IN_96h3(raw)	Expression level
1	gga-miR-223_R+1_1ss21CT	TGTCAGTTTGTCAAATACCCTA	down	0.302258	-1.72615	0.00434378	68782.3	20790	97229.9	34742.8	58444.5	49899.2	94389.5	77987.7	7827.08	15318.9	19847.6	24140.7	12775.5	16176.2	40424.7	23563.8	27035.6	130174	26079.5	75275	29685.5	175556	75131.5	29284	10687	21732	14085.5	7916	13145	54046	27982	10960	high
2	oni-miR-222	AGCTACATCTGGCTACTGGGTCTC	down	0.59216	-0.75594	0.00573352	6070.06	3594.45	4672.73	7409.64	6037.77	4355.28	6148.4	7796.54	1091.85	3464.56	5544.58	3348.04	2892.89	3098.64	5069.73	4011.37	3828.39	6256	5562	7776.5	2591	11435.5	7511	4085	2417	6071	1953.5	1792.5	2518	6778	4763.5	1552	high
3	oni-miR-103	AGCAGCATTGTACAGGGCTATGA	down	0.554208	-0.851501	0.00791702	3081.65	1707.87	3254.95	2229.64	4061.54	2040.65	3928.14	2974.95	1877.7	2875.43	1053.63	1638.17	1148.55	1482.66	1691.9	1917.19	1685.61	4357.83	1673.67	5231.17	1214	7306	2866	7025.17	2006	1153.67	955.833	711.667	1204.83	2262	2276.67	683.333	high
4	dre-miR-107a-3p_1ss22CG	AGCAGCATTGTACAGGGCTATGA	down	0.554208	-0.851501	0.00791702	3081.65	1707.87	3254.95	2229.64	4061.54	2040.65	3928.14	2974.95	1877.7	2875.43	1053.63	1638.17	1148.55	1482.66	1691.9	1917.19	1685.61	4357.83	1673.67	5231.17	1214	7306	2866	7025.17	2006	1153.67	955.833	711.667	1204.83	2262	2276.67	683.333	high
5	ola-miR-223	TGTCAGTTTGTCAAATACCC	down	0.254481	-1.97437	0.0084231	2887.14	734.721	4648.83	1352.17	2623.5	1613.69	3775.44	3309.2	384.084	438.624	1007.36	913.491	537.423	588.224	1241.63	741.894	759.759	6224	1015	3379	960	7022	3188	1437	306	1103	533	333	478	1660	881	308	high
6	dre-miR-199-5p	CCCAGTGTTCAGACTACCTGTTC	up	2.07176	1.05086	0.0101267	4377.97	9070.09	5341.04	2938.14	3216.87	6664.46	3932.66	4174.64	13759	3805.71	8882.89	6072.23	16520.1	9994.88	10763.8	6347.36	5484.82	7150.75	2205.5	4143.25	3964.75	7314.42	4021.75	51477.5	2655	9726.25	3543	10236.2	8122	14390.8	7537.5	2223.5	high
7	pol-miR-199a-5p_R+1	CCCAGTGTTCAGACTACCTGTTC	up	2.07176	1.05086	0.0101267	4377.97	9070.09	5341.04	2938.14	3216.87	6664.46	3932.66	4174.64	13759	3805.71	8882.89	6072.23	16520.1	9994.88	10763.8	6347.36	5484.82	7150.75	2205.5	4143.25	3964.75	7314.42	4021.75	51477.5	2655	9726.25	3543	10236.2	8122	14390.8	7537.5	2223.5	high
8	ssa-miR-181a-5p	AACATTCAACGCTGTCGGTGAGT	down	0.787851	-0.344006	0.0106694	4935.69	3888.59	4707.59	4279.44	5630.8	5760.54	4439.81	4795.98	4194.36	2507.04	3317.98	3341.47	4186.42	4259.09	4921.88	4078.87	4190.18	6302.67	3212.33	7252.33	3427	8257.67	4620.33	15692.7	1749	3633	1949.67	2594	3461	6580.33	4843.67	1698.67	high
9	oni-miR-181c_R+1	AACATTCAACGCTGTCGGTGAGT	down	0.787851	-0.344006	0.0106694	4935.69	3888.59	4707.59	4279.44	5630.8	5760.54	4439.81	4795.98	4194.36	2507.04	3317.98	3341.47	4186.42	4259.09	4921.88	4078.87	4190.18	6302.67	3212.33	7252.33	3427	8257.67	4620.33	15692.7	1749	3633	1949.67	2594	3461	6580.33	4843.67	1698.67	high
10	dre-miR-181a-5p	AACATTCAACGCTGTCGGTGAGT	down	0.787851	-0.344006	0.0106694	4935.69	3888.59	4707.59	4279.44	5630.8	5760.54	4439.81	4795.98	4194.36	2507.04	3317.98	3341.47	4186.42	4259.09	4921.88	4078.87	4190.18	6302.67	3212.33	7252.33	3427	8257.67	4620.33	15692.7	1749	3633	1949.67	2594	3461	6580.33	4843.67	1698.67	high
11	oni-miR-143	TGAGATGAAGCACTGTAGCTC	up	2.5297	1.33897	0.0119896	4040.64	10221.6	2426.74	5116.94	3422.43	5995.87	4075.45	3206.43	20389.1	3953.35	5770.17	7109.12	17300.8	12717	8489.44	11438.3	4827.43	3249	3841	4408	3567	7580	3089	76283	2758	6318	4148	10720	10334	11350	13583	1957	high
12	oni-miR-16b	TAGCAGCACGTAAATATTGGAG	down	0.45449	-1.13768	0.0144517	81598.4	37085.6	93746.6	51557.7	85774.2	38418.4	118502	101591	27186.8	85226.4	50667	27396.2	18775.1	12754.5	45647.4	25202.5	40914.7	125511	38701.5	110475	22855.5	220404	97870	101716	59457	55477.5	15985	11633.5	10364.5	61028.5	29928	16586.5	high
13	oni-miR-221	AGCTACATTGTCTGCTGGGTTTC	down	0.447572	-1.15981	0.0152804	14801.1	6624.56	14466	9403.26	19184.4	7025.43	16994.6	21732.9	4474.43	4849.24	6686.65	5199.01	6010.91	4644.88	9369.8	10279.2	8106.97	19367.5	7058.5	24709	4179.5	31608.5	20937	16740.5	3383	7321.5	3033.5	3724.5	3774.5	12527	12206.5	3286.5	high
14	pol-miR-221-3p_R+1	AGCTACATTGTCTGCTGGGTTTC	down	0.447572	-1.15981	0.0152804	14801.1	6624.56	14466	9403.26	19184.4	7025.43	16994.6	21732.9	4474.43	4849.24	6686.65	5199.01	6010.91	4644.88	9369.8	10279.2	8106.97	19367.5	7058.5	24709	4179.5	31608.5	20937	16740.5	3383	7321.5	3033.5	3724.5	3774.5	12527	12206.5	3286.5	high
15	oni-miR-27c_R+1	TTCACAGTGGTTAAGTTCTGC	down	0.521851	-0.938289	0.015987	23326.6	12173	22778.2	19709.7	13709.9	18186.8	32618.8	32956	10082.1	7523.98	17361.2	10546.3	10005.3	13132.3	18947.9	10976	10982	30496.2	14795	17658	10819.5	60668.2	31749	37721	5249	19009.5	6153.5	6199.5	10671.5	25332.5	13034	4452	high
16	nbr-miR-731	AATGACACGTTTTCTCCCGGATT	down	0.55153	-0.858488	0.0163887	16814.2	9273.56	19554.4	14960.5	25175.2	10541.1	18467	12187.3	4117.48	15179.8	11578.7	11023.6	7640.13	6811.34	10452.9	8029.47	8628.69	26180	11230	32425	6271	34347	11741	15405	10590	12678	6432	4734	5535	13975	9535	3498	high
17	ola-miR-126-3p_R+2	TCGTACCGTGAGTAATAATGCA	down	0.707762	-0.498665	0.0182183	53973.8	38200.6	61341.5	41407.1	46151.5	61716.9	62928.7	50297.1	32805.1	18481	31451.9	29531.6	58272.5	38816.6	29796.8	55396.2	49253.6	82126	31082	59442	36716	117042	48455	122736	12893	34438	17231	36107	31543	39837	65783	19967	high
18	oni-miR-125b	TCCCTGAGACCCTAACTTGTGA	up	1.72174	0.783865	0.0204692	3349.1	5766.26	3729.37	2334.66	2447.25	5257.1	2984.81	3341.37	8485.39	2704.13	5873.37	5731.17	9949.6	6019.45	6173.73	3260.63	3698.89	4993	1752.5	3152	3127.5	5551.5	3219	31747	1886.5	6431	3344	6165	4891.5	8254	3872	1499.5	high
19	oni-let-7e	TGAGGTAGTAGATTGAATAGTT	down	0.437127	-1.19388	0.0254212	71169.8	31110.2	68087.8	40471.6	81218.7	28848.1	103136	105257	20491.5	51599	49929.3	18561.6	27225.8	11369.5	36316.6	32488.6	32010.2	91158.1	30379.8	104608	17162	191824	101402	76666.1	35997.3	54669.7	10830.2	16869.8	9239	48553.7	38580.2	12976.7	high
20	dre-miR-199-3-3p_1ss10CT	ACAGTAGTCTGCACATTGGTT	up	1.83456	0.875434	0.0263923	3150.3	5779.41	3210.14	2352.87	2643.1	5107.78	2944.94	2642.96	4511.09	2823.47	5426.08	4471.05	12698.4	6632.8	6026.2	4681.4	4744.17	4297.83	1766.17	3404.25	3038.67	5477.33	2546.17	16877.7	1969.75	5941.25	2608.75	7868.25	5389.92	8056.75	5559.17	1923.25	high
21	pol-miR-199a-3p_R-1	ACAGTAGTCTGCACATTGGTT	up	1.83456	0.875434	0.0263923	3150.3	5779.41	3210.14	2352.87	2643.1	5107.78	2944.94	2642.96	4511.09	2823.47	5426.08	4471.05	12698.4	6632.8	6026.2	4681.4	4744.17	4297.83	1766.17	3404.25	3038.67	5477.33	2546.17	16877.7	1969.75	5941.25	2608.75	7868.25	5389.92	8056.75	5559.17	1923.25	high
22	dre-miR-199-3p_L-1	ACAGTAGTCTGCACATTGGTT	up	1.83456	0.875434	0.0263923	3150.3	5779.41	3210.14	2352.87	2643.1	5107.78	2944.94	2642.96	4511.09	2823.47	5426.08	4471.05	12698.4	6632.8	6026.2	4681.4	4744.17	4297.83	1766.17	3404.25	3038.67	5477.33	2546.17	16877.7	1969.75	5941.25	2608.75	7868.25	5389.92	8056.75	5559.17	1923.25	high
23	nbr-miR-19c	TGTGCAAATCCATGCAAAGCTCT	up	2.94364	1.5576	0.0285108	631.537	1859.02	391.386	634.122	709.641	1327.93	405.395	320.747	1724.44	4610.93	2748.55	1276.83	1349.21	781.427	3049.84	563.368	626.554	524	476	914	790	754	309	6451.75	3216.75	3009.5	745	836	635	4077.5	669	254	high
24	pol-miR-203-3p	GTGAAATGTTTAGGACCACTTG	up	2.38514	1.25407	0.0406216	632.925	1509.61	758.87	323.722	1031.85	665.647	424.751	592.707	4026.33	530.363	841.14	704.399	1780.11	1694.53	1877.4	982.736	1149.5	1016	243	1329	396	790	571	15064	370	921	411	1103	1377	2510	1167	466	high
25	oni-miR-99b_R-1	AACCCGTAGATCCGATCTTGT	up	1.93358	0.951272	0.0409603	5506.8	10647.8	6802.94	3229.23	4477.57	7155.71	5048.62	6326.71	8454.92	3113.37	18808.3	7837.51	22008.5	12084.4	11512.7	5542.73	6467.82	9108	2424	5767	4257	9390	6095	31633	2172	20594	4573	13637	9820	15392	6582	2622	high
26	mze-mir-731-p3	AACCGGGAATTTCGTGTCAGCCA	down	0.370083	-1.43408	0.0448623	6327.03	2341.53	13219.7	3354.45	6617.37	3247.55	6585.25	4937.84	2154.29	1535.19	4402.97	2851.87	1471.86	3579.8	2181.82	1603.37	1292.58	17699	2518	8523	1932	12248	4757	8060	1071	4821	1664	912	2909	2917	1904	524	high
