# Supplementary material for: Exosomal miRNAs in the plasma of Cynoglossus semilaevis infected with Vibrio harveyi: Pleiotropic regulators and potential biomarkers involved in inflammatory and immune responses
Source: Front Immunol. 2022 Aug 18;13:949670. doi: 10.3389/fimmu.2022.949670 (PMC9433998; doi:10.3389/fimmu.2022.949670)
Supplement: Supplementary File 3 — Predicted target genes of the microRNA candidates and their GO and KEGG analyses. [file Table_3.xlsx]

## Sheet: 9 miRs 
miRNA ID	Transcript ID	Gene ID	Symbol	Gene Annoation	TargetScan_score	miranda_Energy	TargetScan	miRanda	Total	GO Term	KEGG pathways
dre-miR-23a-3p	NM_001294190.1	103381541	fshr	follicle stimulating hormone receptor precursor [Cynoglossus semilaevis]	53	-14.26	1	1	2	GO:0004963(follicle-stimulating hormone receptor activity);GO:0016020(membrane);GO:0032354(response to follicle-stimulating hormone);GO:0034699(response to luteinizing hormone)	ko04020(Calcium signaling pathway);ko04080(Neuroactive ligand-receptor interaction)
hhi-miR-23a	NM_001294190.1	103381541	fshr	follicle stimulating hormone receptor precursor [Cynoglossus semilaevis]	53	-14.26	1	1	2	GO:0004963(follicle-stimulating hormone receptor activity);GO:0016020(membrane);GO:0032354(response to follicle-stimulating hormone);GO:0034699(response to luteinizing hormone)	ko04020(Calcium signaling pathway);ko04080(Neuroactive ligand-receptor interaction)
dre-miR-146a_L+1R-1	NM_001294206.1	103377993	LOC103377993	uncharacterized protein LOC103377993 precursor [Cynoglossus semilaevis]	81	-13.37	1	1	2	GO:0001664(G-protein coupled receptor binding);GO:0005737(cytoplasm);GO:0006629(lipid metabolic process);GO:0008047(enzyme activator activity)
nbr-miR-731	NM_001294228.1	103380393	irf7	interferon regulatory factor 7 isoform X1 [Cynoglossus semilaevis]	87	-47.8	1	1	2	GO:0005575(cellular_component);GO:0010628(positive regulation of gene expression);GO:0070976(TIR domain binding)	ko04620(Toll-like receptor signaling pathway);ko04621(NOD-like receptor signaling pathway);ko04622(RIG-I-like receptor signaling pathway);ko04623(Cytosolic DNA-sensing pathway);ko05168(Herpes simplex infection)
hhi-miR-15a_R-1	NM_001294241.1	103378657	pabpn1l	embryonic polyadenylate-binding protein 2 [Cynoglossus semilaevis]	90	-18.22	1	1	2	GO:0005737(cytoplasm);GO:0008143(poly(A) binding);GO:0008150(biological_process)	ko03015(mRNA surveillance pathway)
oni-miR-222	NM_001294242.1	103378914	LOC103378914	aromatase-like isoform X1 [Cynoglossus semilaevis]	77	-11.66	1	1	2	GO:0004497(monooxygenase activity);GO:0005506(iron ion binding);GO:0008585(female gonad development);GO:0009410(response to xenobiotic stimulus);GO:0016020(membrane);GO:0016021(integral component of membrane);GO:0016491(oxidoreductase activity);GO:0016705(oxidoreductase activity, acting on paired donors, with incorporation or reduction of molecular oxygen);GO:0020037(heme binding);GO:0030237(fema…	ko00140(Steroid hormone biosynthesis)
ssa-miR-146a-5p	NM_001319816.1	103386026	LOC103386026	natural resistance-associated macrophage protein 2-like [Cynoglossus semilaevis]	80	-14.04	1	1	2	GO:0005381(iron ion transmembrane transporter activity);GO:0010038(response to metal ion);GO:0010039(response to iron ion);GO:0016020(membrane);GO:0016021(integral component of membrane);GO:0030001(metal ion transport);GO:0035162(embryonic hemopoiesis);GO:0042541(hemoglobin biosynthetic process);GO:0046688(response to copper ion);GO:0046873(metal ion transmembrane transporter activity)	ko04142(Lysosome);ko04216(Ferroptosis)
dre-miR-23a-3p	NM_001319821.1	103397060	lpl	lipoprotein lipase precursor [Cynoglossus semilaevis]	81	-16.12	1	1	2	GO:0004465(lipoprotein lipase activity);GO:0032868(response to insulin)	ko00561(Glycerolipid metabolism);ko03320(PPAR signaling pathway)
hhi-miR-23a	NM_001319821.1	103397060	lpl	lipoprotein lipase precursor [Cynoglossus semilaevis]	81	-16.12	1	1	2	GO:0004465(lipoprotein lipase activity);GO:0032868(response to insulin)	ko00561(Glycerolipid metabolism);ko03320(PPAR signaling pathway)
nbr-miR-731	NM_001328233.1	103382126	LOC103382126	growth/differentiation factor 2 precursor [Cynoglossus semilaevis]	95	-11.72	1	1	2	GO:0005125(cytokine activity);GO:0005160(transforming growth factor beta receptor binding);GO:0005615(extracellular space);GO:0010862(positive regulation of pathway-restricted SMAD protein phosphorylation);GO:0030509(BMP signaling pathway);GO:0042981(regulation of apoptotic process);GO:0043408(regulation of MAPK cascade);GO:0048468(cell development);GO:0060395(SMAD protein signal transduction)	ko04060(Cytokine-cytokine receptor interaction)
dre-miR-146a_L+1R-1	NM_001328237.1	103389092	LOC103389092	growth hormone receptor precursor [Cynoglossus semilaevis]	54	-15.95	1	1	2	GO:0005615(extracellular space);GO:0005886(plasma membrane);GO:0014070(response to organic cyclic compound);GO:0017046(peptide hormone binding);GO:0032355(response to estradiol)	ko04080(Neuroactive ligand-receptor interaction);ko04060(Cytokine-cytokine receptor interaction)
ssa-miR-146a-5p	NM_001328237.1	103389092	LOC103389092	growth hormone receptor precursor [Cynoglossus semilaevis]	87	-18.28	1	1	2	GO:0005615(extracellular space);GO:0005886(plasma membrane);GO:0014070(response to organic cyclic compound);GO:0017046(peptide hormone binding);GO:0032355(response to estradiol)	ko04080(Neuroactive ligand-receptor interaction);ko04060(Cytokine-cytokine receptor interaction)
dre-miR-146a_L+1R-1	NM_001328247.1	103376944	bmp6	bone morphogenetic protein 6 precursor [Cynoglossus semilaevis]	91	-11.08	1	1	2	GO:0005125(cytokine activity);GO:0005160(transforming growth factor beta receptor binding);GO:0005576(extracellular region);GO:0005615(extracellular space);GO:0008083(growth factor activity);GO:0010862(positive regulation of pathway-restricted SMAD protein phosphorylation);GO:0030509(BMP signaling pathway);GO:0042981(regulation of apoptotic process);GO:0043408(regulation of MAPK cascade);GO:00484…	ko04350(TGF-beta signaling pathway);ko04060(Cytokine-cytokine receptor interaction)
nbr-miR-731	NM_001328251.1	103397747	gck	glucokinase [Cynoglossus semilaevis]	81	-12.2	1	1	2	GO:0004340(glucokinase activity);GO:0005524(ATP binding);GO:0005536(glucose binding);GO:0005623(cell);GO:0032024(positive regulation of insulin secretion);GO:0042593(glucose homeostasis);GO:0045721(negative regulation of gluconeogenesis);GO:0045725(positive regulation of glycogen biosynthetic process);GO:0051594(detection of glucose)	ko00010(Glycolysis / Gluconeogenesis);ko00052(Galactose metabolism);ko00500(Starch and sucrose metabolism);ko00520(Amino sugar and nucleotide sugar metabolism);ko00524(Neomycin, kanamycin and gentamicin biosynthesis);ko04910(Insulin signaling pathway)
dre-miR-146a_L+1R-1	NM_001361170.1	103383887	ifngr1	interferon gamma receptor 1 precursor [Cynoglossus semilaevis]	64	-10.28	1	1	2		ko04060(Cytokine-cytokine receptor interaction);ko04217(Necroptosis);ko05132(Salmonella infection);ko05168(Herpes simplex infection)
ssa-miR-146a-5p	NM_001361170.1	103383887	ifngr1	interferon gamma receptor 1 precursor [Cynoglossus semilaevis]	95	-13.63	1	1	2		ko04060(Cytokine-cytokine receptor interaction);ko04217(Necroptosis);ko05132(Salmonella infection);ko05168(Herpes simplex infection)
oni-miR-222	XM_008307059.3	103376623	LOC103376623	transcription factor E2-alpha-like isoform X4 [Cynoglossus semilaevis]	75	-18.07	1	1	2	GO:0000978(RNA polymerase II proximal promoter sequence-specific DNA binding);GO:0003700(DNA binding transcription factor activity);GO:0005634(nucleus);GO:0005667(transcription factor complex);GO:0042803(protein homodimerization activity);GO:0043425(bHLH transcription factor binding);GO:0045666(positive regulation of neuron differentiation);GO:0045944(positive regulation of transcription by RNA p…
oni-miR-222	XM_008307060.3	103376623	LOC103376623	transcription factor E2-alpha-like isoform X4 [Cynoglossus semilaevis]	75	-18.07	1	1	2	GO:0000978(RNA polymerase II proximal promoter sequence-specific DNA binding);GO:0003700(DNA binding transcription factor activity);GO:0005634(nucleus);GO:0005667(transcription factor complex);GO:0042803(protein homodimerization activity);GO:0043425(bHLH transcription factor binding);GO:0045666(positive regulation of neuron differentiation);GO:0045944(positive regulation of transcription by RNA p…
hhi-miR-15a_R-1	XM_008307073.3	103376628	vsx2	visual system homeobox 2 [Cynoglossus semilaevis]	62	-50.26	1	1	2	GO:0000122(negative regulation of transcription by RNA polymerase II);GO:0003677(DNA binding);GO:0005634(nucleus);GO:0006355(regulation of transcription, DNA-templated);GO:0007275(multicellular organism development);GO:0007601(visual perception);GO:0043565(sequence-specific DNA binding);GO:0050896(response to stimulus);GO:0061074(regulation of neural retina development)
dre-miR-23a-3p	XM_008307082.3	103376640	LOC103376640	protein FAM78B [Cynoglossus semilaevis]	64	-16.23	1	1	2	GO:0003674(molecular_function);GO:0005575(cellular_component);GO:0008150(biological_process)
hhi-miR-23a	XM_008307082.3	103376640	LOC103376640	protein FAM78B [Cynoglossus semilaevis]	64	-16.23	1	1	2	GO:0003674(molecular_function);GO:0005575(cellular_component);GO:0008150(biological_process)
dre-miR-23a-3p	XM_008307085.3	103376642	slc35a3	UDP-N-acetylglucosamine transporter [Cynoglossus semilaevis]	89	-14.03	1	1	2	GO:0000139(Golgi membrane);GO:0005351(carbohydrate:proton symporter activity);GO:0008643(carbohydrate transport);GO:0016020(membrane);GO:0016021(integral component of membrane)
hhi-miR-23a	XM_008307085.3	103376642	slc35a3	UDP-N-acetylglucosamine transporter [Cynoglossus semilaevis]	89	-14.03	1	1	2	GO:0000139(Golgi membrane);GO:0005351(carbohydrate:proton symporter activity);GO:0008643(carbohydrate transport);GO:0016020(membrane);GO:0016021(integral component of membrane)
nbr-miR-731	XM_008307090.3	103376645	slc35d1	UDP-glucuronic acid/UDP-N-acetylgalactosamine transporter [Cynoglossus semilaevis]	88	-17.32	1	1	2	GO:0015165(pyrimidine nucleotide-sugar transmembrane transporter activity)
dre-miR-146a_L+1R-1	XM_008307091.3	103376646	LOC103376646	transmembrane protein 205-like [Cynoglossus semilaevis]	81	-13.81	1	1	2	GO:0016020(membrane);GO:0016021(integral component of membrane)
hhi-miR-15a_R-1	XM_008307091.3	103376646	LOC103376646	transmembrane protein 205-like [Cynoglossus semilaevis]	90	-14.81	1	1	2	GO:0016020(membrane);GO:0016021(integral component of membrane)
nbr-miR-731	XM_008307091.3	103376646	LOC103376646	transmembrane protein 205-like [Cynoglossus semilaevis]	64	-16.05	1	1	2	GO:0016020(membrane);GO:0016021(integral component of membrane)
ssa-miR-146a-5p	XM_008307091.3	103376646	LOC103376646	transmembrane protein 205-like [Cynoglossus semilaevis]	98	-15.55	1	1	2	GO:0016020(membrane);GO:0016021(integral component of membrane)
dre-miR-146a_L+1R-1	XM_008307094.3	103376646	LOC103376646	transmembrane protein 205-like [Cynoglossus semilaevis]	81	-13.81	1	1	2	GO:0016020(membrane);GO:0016021(integral component of membrane)
hhi-miR-15a_R-1	XM_008307094.3	103376646	LOC103376646	transmembrane protein 205-like [Cynoglossus semilaevis]	90	-14.81	1	1	2	GO:0016020(membrane);GO:0016021(integral component of membrane)
nbr-miR-731	XM_008307094.3	103376646	LOC103376646	transmembrane protein 205-like [Cynoglossus semilaevis]	64	-16.05	1	1	2	GO:0016020(membrane);GO:0016021(integral component of membrane)
ssa-miR-146a-5p	XM_008307094.3	103376646	LOC103376646	transmembrane protein 205-like [Cynoglossus semilaevis]	98	-15.55	1	1	2	GO:0016020(membrane);GO:0016021(integral component of membrane)
dre-miR-146a_L+1R-1	XM_008307095.3	103376646	LOC103376646	transmembrane protein 205-like [Cynoglossus semilaevis]	81	-13.81	1	1	2	GO:0016020(membrane);GO:0016021(integral component of membrane)
hhi-miR-15a_R-1	XM_008307095.3	103376646	LOC103376646	transmembrane protein 205-like [Cynoglossus semilaevis]	90	-14.81	1	1	2	GO:0016020(membrane);GO:0016021(integral component of membrane)
nbr-miR-731	XM_008307095.3	103376646	LOC103376646	transmembrane protein 205-like [Cynoglossus semilaevis]	64	-16.05	1	1	2	GO:0016020(membrane);GO:0016021(integral component of membrane)
ssa-miR-146a-5p	XM_008307095.3	103376646	LOC103376646	transmembrane protein 205-like [Cynoglossus semilaevis]	98	-15.55	1	1	2	GO:0016020(membrane);GO:0016021(integral component of membrane)
dre-miR-146a_L+1R-1	XM_008307098.3	103376646	LOC103376646	transmembrane protein 205-like [Cynoglossus semilaevis]	81	-13.81	1	1	2	GO:0016020(membrane);GO:0016021(integral component of membrane)
hhi-miR-15a_R-1	XM_008307098.3	103376646	LOC103376646	transmembrane protein 205-like [Cynoglossus semilaevis]	90	-14.81	1	1	2	GO:0016020(membrane);GO:0016021(integral component of membrane)
nbr-miR-731	XM_008307098.3	103376646	LOC103376646	transmembrane protein 205-like [Cynoglossus semilaevis]	64	-16.05	1	1	2	GO:0016020(membrane);GO:0016021(integral component of membrane)
ssa-miR-146a-5p	XM_008307098.3	103376646	LOC103376646	transmembrane protein 205-like [Cynoglossus semilaevis]	98	-15.55	1	1	2	GO:0016020(membrane);GO:0016021(integral component of membrane)
dre-miR-23a-3p	XM_008307101.2	103376649	pcsk9	proprotein convertase subtilisin/kexin type 9 [Cynoglossus semilaevis]	99	-28.34	1	1	2	GO:0004252(serine-type endopeptidase activity);GO:0006508(proteolysis);GO:0007417(central nervous system development);GO:0008233(peptidase activity);GO:0008236(serine-type peptidase activity);GO:0016787(hydrolase activity);GO:0022008(neurogenesis)
hhi-miR-23a	XM_008307101.2	103376649	pcsk9	proprotein convertase subtilisin/kexin type 9 [Cynoglossus semilaevis]	99	-28.34	1	1	2	GO:0004252(serine-type endopeptidase activity);GO:0006508(proteolysis);GO:0007417(central nervous system development);GO:0008233(peptidase activity);GO:0008236(serine-type peptidase activity);GO:0016787(hydrolase activity);GO:0022008(neurogenesis)
oni-miR-222	XM_008307103.3	103376651	bloc1s2	biogenesis of lysosome-related organelles complex 1 subunit 2 [Cynoglossus semilaevis]	85	-17.75	1	1	2	GO:0005622(intracellular);GO:0016491(oxidoreductase activity);GO:0045746(negative regulation of Notch signaling pathway);GO:1902038(positive regulation of hematopoietic stem cell differentiation);GO:1905455(positive regulation of myeloid progenitor cell differentiation);GO:1905457(negative regulation of lymphoid progenitor cell differentiation)
oni-miR-222	XM_008307106.3	103376653	plpp3	putative lipid phosphate phosphohydrolase 3-like isoform 2 [Scophthalmus maximus]	77	-18.59	1	1	2	GO:0005887(integral component of plasma membrane);GO:0006644(phospholipid metabolic process);GO:0007165(signal transduction);GO:0042577(lipid phosphatase activity);GO:0046839(phospholipid dephosphorylation)	ko00561(Glycerolipid metabolism);ko00564(Glycerophospholipid metabolism);ko00565(Ether lipid metabolism);ko00600(Sphingolipid metabolism)
dre-miR-23a-3p	XM_008307110.3	103376656	dab1	disabled homolog 1 isoform X8 [Cynoglossus semilaevis]	67	-35.78	1	1	2	GO:0005730(nucleolus);GO:0005815(microtubule organizing center);GO:0007162(negative regulation of cell adhesion);GO:0007264(small GTPase mediated signal transduction);GO:0007628(adult walking behavior);GO:0016358(dendrite development);GO:0021517(ventral spinal cord development);GO:0021589(cerebellum structural organization);GO:0021813(cell-cell adhesion involved in neuronal-glial interactions inv…
hhi-miR-23a	XM_008307110.3	103376656	dab1	disabled homolog 1 isoform X8 [Cynoglossus semilaevis]	67	-35.78	1	1	2	GO:0005730(nucleolus);GO:0005815(microtubule organizing center);GO:0007162(negative regulation of cell adhesion);GO:0007264(small GTPase mediated signal transduction);GO:0007628(adult walking behavior);GO:0016358(dendrite development);GO:0021517(ventral spinal cord development);GO:0021589(cerebellum structural organization);GO:0021813(cell-cell adhesion involved in neuronal-glial interactions inv…
mze-mir-731-p3	XM_008307110.3	103376656	dab1	disabled homolog 1 isoform X8 [Cynoglossus semilaevis]	54	-16.18	1	1	2	GO:0005730(nucleolus);GO:0005815(microtubule organizing center);GO:0007162(negative regulation of cell adhesion);GO:0007264(small GTPase mediated signal transduction);GO:0007628(adult walking behavior);GO:0016358(dendrite development);GO:0021517(ventral spinal cord development);GO:0021589(cerebellum structural organization);GO:0021813(cell-cell adhesion involved in neuronal-glial interactions inv…
dre-miR-23a-3p	XM_008307114.3	103376656	dab1	disabled homolog 1 isoform X8 [Cynoglossus semilaevis]	67	-35.78	1	1	2	GO:0005730(nucleolus);GO:0005815(microtubule organizing center);GO:0007162(negative regulation of cell adhesion);GO:0007264(small GTPase mediated signal transduction);GO:0007628(adult walking behavior);GO:0016358(dendrite development);GO:0021517(ventral spinal cord development);GO:0021589(cerebellum structural organization);GO:0021813(cell-cell adhesion involved in neuronal-glial interactions inv…
hhi-miR-23a	XM_008307114.3	103376656	dab1	disabled homolog 1 isoform X8 [Cynoglossus semilaevis]	67	-35.78	1	1	2	GO:0005730(nucleolus);GO:0005815(microtubule organizing center);GO:0007162(negative regulation of cell adhesion);GO:0007264(small GTPase mediated signal transduction);GO:0007628(adult walking behavior);GO:0016358(dendrite development);GO:0021517(ventral spinal cord development);GO:0021589(cerebellum structural organization);GO:0021813(cell-cell adhesion involved in neuronal-glial interactions inv…
mze-mir-731-p3	XM_008307114.3	103376656	dab1	disabled homolog 1 isoform X8 [Cynoglossus semilaevis]	54	-16.18	1	1	2	GO:0005730(nucleolus);GO:0005815(microtubule organizing center);GO:0007162(negative regulation of cell adhesion);GO:0007264(small GTPase mediated signal transduction);GO:0007628(adult walking behavior);GO:0016358(dendrite development);GO:0021517(ventral spinal cord development);GO:0021589(cerebellum structural organization);GO:0021813(cell-cell adhesion involved in neuronal-glial interactions inv…
dre-miR-23a-3p	XM_008307115.3	103376656	dab1	disabled homolog 1 isoform X8 [Cynoglossus semilaevis]	67	-35.78	1	1	2	GO:0005730(nucleolus);GO:0005815(microtubule organizing center);GO:0007162(negative regulation of cell adhesion);GO:0007264(small GTPase mediated signal transduction);GO:0007628(adult walking behavior);GO:0016358(dendrite development);GO:0021517(ventral spinal cord development);GO:0021589(cerebellum structural organization);GO:0021813(cell-cell adhesion involved in neuronal-glial interactions inv…
hhi-miR-23a	XM_008307115.3	103376656	dab1	disabled homolog 1 isoform X8 [Cynoglossus semilaevis]	67	-35.78	1	1	2	GO:0005730(nucleolus);GO:0005815(microtubule organizing center);GO:0007162(negative regulation of cell adhesion);GO:0007264(small GTPase mediated signal transduction);GO:0007628(adult walking behavior);GO:0016358(dendrite development);GO:0021517(ventral spinal cord development);GO:0021589(cerebellum structural organization);GO:0021813(cell-cell adhesion involved in neuronal-glial interactions inv…
mze-mir-731-p3	XM_008307115.3	103376656	dab1	disabled homolog 1 isoform X8 [Cynoglossus semilaevis]	54	-16.18	1	1	2	GO:0005730(nucleolus);GO:0005815(microtubule organizing center);GO:0007162(negative regulation of cell adhesion);GO:0007264(small GTPase mediated signal transduction);GO:0007628(adult walking behavior);GO:0016358(dendrite development);GO:0021517(ventral spinal cord development);GO:0021589(cerebellum structural organization);GO:0021813(cell-cell adhesion involved in neuronal-glial interactions inv…
dre-miR-146a_L+1R-1	XM_008307120.3	103376658	oma1	metalloendopeptidase OMA1, mitochondrial isoform X4 [Cynoglossus semilaevis]	58	-20.03	1	1	2	GO:0002024(diet induced thermogenesis);GO:0004222(metalloendopeptidase activity);GO:0005739(mitochondrion);GO:0005743(mitochondrial inner membrane);GO:0006006(glucose metabolic process);GO:0006508(proteolysis);GO:0006515(protein quality control for misfolded or incompletely synthesized proteins);GO:0006629(lipid metabolic process);GO:0008233(peptidase activity);GO:0008237(metallopeptidase activit…
dre-miR-23a-3p	XM_008307120.3	103376658	oma1	metalloendopeptidase OMA1, mitochondrial isoform X4 [Cynoglossus semilaevis]	78	-34.08	1	1	2	GO:0002024(diet induced thermogenesis);GO:0004222(metalloendopeptidase activity);GO:0005739(mitochondrion);GO:0005743(mitochondrial inner membrane);GO:0006006(glucose metabolic process);GO:0006508(proteolysis);GO:0006515(protein quality control for misfolded or incompletely synthesized proteins);GO:0006629(lipid metabolic process);GO:0008233(peptidase activity);GO:0008237(metallopeptidase activit…
hhi-miR-15a_R-1	XM_008307120.3	103376658	oma1	metalloendopeptidase OMA1, mitochondrial isoform X4 [Cynoglossus semilaevis]	75	-19.16	1	1	2	GO:0002024(diet induced thermogenesis);GO:0004222(metalloendopeptidase activity);GO:0005739(mitochondrion);GO:0005743(mitochondrial inner membrane);GO:0006006(glucose metabolic process);GO:0006508(proteolysis);GO:0006515(protein quality control for misfolded or incompletely synthesized proteins);GO:0006629(lipid metabolic process);GO:0008233(peptidase activity);GO:0008237(metallopeptidase activit…
hhi-miR-23a	XM_008307120.3	103376658	oma1	metalloendopeptidase OMA1, mitochondrial isoform X4 [Cynoglossus semilaevis]	78	-34.08	1	1	2	GO:0002024(diet induced thermogenesis);GO:0004222(metalloendopeptidase activity);GO:0005739(mitochondrion);GO:0005743(mitochondrial inner membrane);GO:0006006(glucose metabolic process);GO:0006508(proteolysis);GO:0006515(protein quality control for misfolded or incompletely synthesized proteins);GO:0006629(lipid metabolic process);GO:0008233(peptidase activity);GO:0008237(metallopeptidase activit…
oni-miR-222	XM_008307120.3	103376658	oma1	metalloendopeptidase OMA1, mitochondrial isoform X4 [Cynoglossus semilaevis]	76	-14.19	1	1	2	GO:0002024(diet induced thermogenesis);GO:0004222(metalloendopeptidase activity);GO:0005739(mitochondrion);GO:0005743(mitochondrial inner membrane);GO:0006006(glucose metabolic process);GO:0006508(proteolysis);GO:0006515(protein quality control for misfolded or incompletely synthesized proteins);GO:0006629(lipid metabolic process);GO:0008233(peptidase activity);GO:0008237(metallopeptidase activit…
dre-miR-23a-3p	XM_008307139.3	103376675	cep19	centrosomal protein of 19 kDa [Cynoglossus semilaevis]	84	-12.77	1	1	2	GO:0000922(spindle pole);GO:0003674(molecular_function);GO:0005737(cytoplasm);GO:0005814(centriole);GO:0005856(cytoskeleton);GO:0005929(cilium);GO:0030030(cell projection organization);GO:0036064(ciliary basal body);GO:0042995(cell projection);GO:0060271(cilium assembly)
hhi-miR-23a	XM_008307139.3	103376675	cep19	centrosomal protein of 19 kDa [Cynoglossus semilaevis]	84	-12.77	1	1	2	GO:0000922(spindle pole);GO:0003674(molecular_function);GO:0005737(cytoplasm);GO:0005814(centriole);GO:0005856(cytoskeleton);GO:0005929(cilium);GO:0030030(cell projection organization);GO:0036064(ciliary basal body);GO:0042995(cell projection);GO:0060271(cilium assembly)
dre-miR-210-3p_R-2	XM_008307142.3	103376677	LOC103376677	pleckstrin homology domain-containing family B member 2 [Cynoglossus semilaevis]	88	-32.1	1	1	2	GO:0016021(integral component of membrane);GO:0045595(regulation of cell differentiation)	ko00564(Glycerophospholipid metabolism);ko00440(Phosphonate and phosphinate metabolism)
ssa-miR-146a-5p	XM_008307148.3	103376682	impact	protein IMPACT isoform X2 [Cynoglossus semilaevis]	88	-13.02	1	1	2	GO:0000122(negative regulation of transcription by RNA polymerase II);GO:0001933(negative regulation of protein phosphorylation);GO:0005844(polysome);GO:0031333(negative regulation of protein complex assembly);GO:0031953(negative regulation of protein autophosphorylation);GO:0034198(cellular response to amino acid starvation);GO:0042149(cellular response to glucose starvation);GO:0045666(positive…
dre-miR-23a-3p	XM_008307173.3	103376694	chst14	carbohydrate sulfotransferase 14 [Cynoglossus semilaevis]	75	-10.07	1	1	2	GO:0000139(Golgi membrane);GO:0001537(N-acetylgalactosamine 4-O-sulfotransferase activity);GO:0005794(Golgi apparatus);GO:0005975(carbohydrate metabolic process);GO:0008146(sulfotransferase activity);GO:0016020(membrane);GO:0016021(integral component of membrane);GO:0016051(carbohydrate biosynthetic process);GO:0016740(transferase activity);GO:0050655(dermatan sulfate proteoglycan metabolic proce…	ko00532(Glycosaminoglycan biosynthesis - chondroitin sulfate / dermatan sulfate)
hhi-miR-23a	XM_008307173.3	103376694	chst14	carbohydrate sulfotransferase 14 [Cynoglossus semilaevis]	75	-10.07	1	1	2	GO:0000139(Golgi membrane);GO:0001537(N-acetylgalactosamine 4-O-sulfotransferase activity);GO:0005794(Golgi apparatus);GO:0005975(carbohydrate metabolic process);GO:0008146(sulfotransferase activity);GO:0016020(membrane);GO:0016021(integral component of membrane);GO:0016051(carbohydrate biosynthetic process);GO:0016740(transferase activity);GO:0050655(dermatan sulfate proteoglycan metabolic proce…	ko00532(Glycosaminoglycan biosynthesis - chondroitin sulfate / dermatan sulfate)
dre-miR-23a-3p	XM_008307186.3	103376706	LOC103376706	mast/stem cell growth factor receptor Kit isoform X4 [Cynoglossus semilaevis]	89	-12.28	1	1	2	GO:0000166(nucleotide binding);GO:0004672(protein kinase activity);GO:0004713(protein tyrosine kinase activity);GO:0004714(transmembrane receptor protein tyrosine kinase activity);GO:0005524(ATP binding);GO:0005886(plasma membrane);GO:0006468(protein phosphorylation);GO:0007169(transmembrane receptor protein tyrosine kinase signaling pathway);GO:0014831(gastro-intestinal system smooth muscle cont…	ko04010(MAPK signaling pathway);ko04916(Melanogenesis)
hhi-miR-23a	XM_008307186.3	103376706	LOC103376706	mast/stem cell growth factor receptor Kit isoform X4 [Cynoglossus semilaevis]	89	-12.28	1	1	2	GO:0000166(nucleotide binding);GO:0004672(protein kinase activity);GO:0004713(protein tyrosine kinase activity);GO:0004714(transmembrane receptor protein tyrosine kinase activity);GO:0005524(ATP binding);GO:0005886(plasma membrane);GO:0006468(protein phosphorylation);GO:0007169(transmembrane receptor protein tyrosine kinase signaling pathway);GO:0014831(gastro-intestinal system smooth muscle cont…	ko04010(MAPK signaling pathway);ko04916(Melanogenesis)
oni-miR-222	XM_008307186.3	103376706	LOC103376706	mast/stem cell growth factor receptor Kit isoform X4 [Cynoglossus semilaevis]	74	-30.2	1	1	2	GO:0000166(nucleotide binding);GO:0004672(protein kinase activity);GO:0004713(protein tyrosine kinase activity);GO:0004714(transmembrane receptor protein tyrosine kinase activity);GO:0005524(ATP binding);GO:0005886(plasma membrane);GO:0006468(protein phosphorylation);GO:0007169(transmembrane receptor protein tyrosine kinase signaling pathway);GO:0014831(gastro-intestinal system smooth muscle cont…	ko04010(MAPK signaling pathway);ko04916(Melanogenesis)
ssa-miR-146a-5p	XM_008307186.3	103376706	LOC103376706	mast/stem cell growth factor receptor Kit isoform X4 [Cynoglossus semilaevis]	55	-18.5	1	1	2	GO:0000166(nucleotide binding);GO:0004672(protein kinase activity);GO:0004713(protein tyrosine kinase activity);GO:0004714(transmembrane receptor protein tyrosine kinase activity);GO:0005524(ATP binding);GO:0005886(plasma membrane);GO:0006468(protein phosphorylation);GO:0007169(transmembrane receptor protein tyrosine kinase signaling pathway);GO:0014831(gastro-intestinal system smooth muscle cont…	ko04010(MAPK signaling pathway);ko04916(Melanogenesis)
dre-miR-23a-3p	XM_008307187.3	103376706	LOC103376706	mast/stem cell growth factor receptor Kit isoform X4 [Cynoglossus semilaevis]	89	-12.28	1	1	2	GO:0000166(nucleotide binding);GO:0004672(protein kinase activity);GO:0004713(protein tyrosine kinase activity);GO:0004714(transmembrane receptor protein tyrosine kinase activity);GO:0005524(ATP binding);GO:0005886(plasma membrane);GO:0006468(protein phosphorylation);GO:0007169(transmembrane receptor protein tyrosine kinase signaling pathway);GO:0014831(gastro-intestinal system smooth muscle cont…	ko04010(MAPK signaling pathway);ko04916(Melanogenesis)
hhi-miR-23a	XM_008307187.3	103376706	LOC103376706	mast/stem cell growth factor receptor Kit isoform X4 [Cynoglossus semilaevis]	89	-12.28	1	1	2	GO:0000166(nucleotide binding);GO:0004672(protein kinase activity);GO:0004713(protein tyrosine kinase activity);GO:0004714(transmembrane receptor protein tyrosine kinase activity);GO:0005524(ATP binding);GO:0005886(plasma membrane);GO:0006468(protein phosphorylation);GO:0007169(transmembrane receptor protein tyrosine kinase signaling pathway);GO:0014831(gastro-intestinal system smooth muscle cont…	ko04010(MAPK signaling pathway);ko04916(Melanogenesis)
oni-miR-222	XM_008307187.3	103376706	LOC103376706	mast/stem cell growth factor receptor Kit isoform X4 [Cynoglossus semilaevis]	74	-30.2	1	1	2	GO:0000166(nucleotide binding);GO:0004672(protein kinase activity);GO:0004713(protein tyrosine kinase activity);GO:0004714(transmembrane receptor protein tyrosine kinase activity);GO:0005524(ATP binding);GO:0005886(plasma membrane);GO:0006468(protein phosphorylation);GO:0007169(transmembrane receptor protein tyrosine kinase signaling pathway);GO:0014831(gastro-intestinal system smooth muscle cont…	ko04010(MAPK signaling pathway);ko04916(Melanogenesis)
ssa-miR-146a-5p	XM_008307187.3	103376706	LOC103376706	mast/stem cell growth factor receptor Kit isoform X4 [Cynoglossus semilaevis]	55	-18.5	1	1	2	GO:0000166(nucleotide binding);GO:0004672(protein kinase activity);GO:0004713(protein tyrosine kinase activity);GO:0004714(transmembrane receptor protein tyrosine kinase activity);GO:0005524(ATP binding);GO:0005886(plasma membrane);GO:0006468(protein phosphorylation);GO:0007169(transmembrane receptor protein tyrosine kinase signaling pathway);GO:0014831(gastro-intestinal system smooth muscle cont…	ko04010(MAPK signaling pathway);ko04916(Melanogenesis)
dre-miR-23a-3p	XM_008307188.3	103376707	pdgfra	platelet-derived growth factor receptor alpha isoform X5 [Cynoglossus semilaevis]	82	-13.5	1	1	2	GO:0000166(nucleotide binding);GO:0001755(neural crest cell migration);GO:0003261(cardiac muscle progenitor cell migration to the midline involved in heart field formation);GO:0003317(cardioblast cell midline fusion);GO:0004672(protein kinase activity);GO:0004713(protein tyrosine kinase activity);GO:0004714(transmembrane receptor protein tyrosine kinase activity);GO:0005018(platelet-derived growt…	ko04010(MAPK signaling pathway);ko04020(Calcium signaling pathway);ko04144(Endocytosis);ko04510(Focal adhesion);ko04540(Gap junction);ko04810(Regulation of actin cytoskeleton)
hhi-miR-23a	XM_008307188.3	103376707	pdgfra	platelet-derived growth factor receptor alpha isoform X5 [Cynoglossus semilaevis]	82	-13.5	1	1	2	GO:0000166(nucleotide binding);GO:0001755(neural crest cell migration);GO:0003261(cardiac muscle progenitor cell migration to the midline involved in heart field formation);GO:0003317(cardioblast cell midline fusion);GO:0004672(protein kinase activity);GO:0004713(protein tyrosine kinase activity);GO:0004714(transmembrane receptor protein tyrosine kinase activity);GO:0005018(platelet-derived growt…	ko04010(MAPK signaling pathway);ko04020(Calcium signaling pathway);ko04144(Endocytosis);ko04510(Focal adhesion);ko04540(Gap junction);ko04810(Regulation of actin cytoskeleton)
dre-miR-23a-3p	XM_008307189.3	103376707	pdgfra	platelet-derived growth factor receptor alpha isoform X5 [Cynoglossus semilaevis]	82	-13.5	1	1	2	GO:0000166(nucleotide binding);GO:0001755(neural crest cell migration);GO:0003261(cardiac muscle progenitor cell migration to the midline involved in heart field formation);GO:0003317(cardioblast cell midline fusion);GO:0004672(protein kinase activity);GO:0004713(protein tyrosine kinase activity);GO:0004714(transmembrane receptor protein tyrosine kinase activity);GO:0005018(platelet-derived growt…	ko04010(MAPK signaling pathway);ko04020(Calcium signaling pathway);ko04144(Endocytosis);ko04510(Focal adhesion);ko04540(Gap junction);ko04810(Regulation of actin cytoskeleton)
hhi-miR-23a	XM_008307189.3	103376707	pdgfra	platelet-derived growth factor receptor alpha isoform X5 [Cynoglossus semilaevis]	82	-13.5	1	1	2	GO:0000166(nucleotide binding);GO:0001755(neural crest cell migration);GO:0003261(cardiac muscle progenitor cell migration to the midline involved in heart field formation);GO:0003317(cardioblast cell midline fusion);GO:0004672(protein kinase activity);GO:0004713(protein tyrosine kinase activity);GO:0004714(transmembrane receptor protein tyrosine kinase activity);GO:0005018(platelet-derived growt…	ko04010(MAPK signaling pathway);ko04020(Calcium signaling pathway);ko04144(Endocytosis);ko04510(Focal adhesion);ko04540(Gap junction);ko04810(Regulation of actin cytoskeleton)
dre-miR-146a_L+1R-1	XM_008307192.3	103376711	LOC103376711	neurogenic locus notch homolog protein 2-like [Cynoglossus semilaevis]	94	-11.63	1	1	2	GO:0001889(liver development);GO:0001944(vasculature development);GO:0001946(lymphangiogenesis);GO:0005509(calcium ion binding);GO:0006355(regulation of transcription, DNA-templated);GO:0007219(Notch signaling pathway);GO:0007275(multicellular organism development);GO:0016020(membrane);GO:0016021(integral component of membrane);GO:0030154(cell differentiation);GO:0031018(endocrine pancreas develo…	ko04330(Notch signaling pathway)
dre-miR-23a-3p	XM_008307192.3	103376711	LOC103376711	neurogenic locus notch homolog protein 2-like [Cynoglossus semilaevis]	77	-30.01	1	1	2	GO:0001889(liver development);GO:0001944(vasculature development);GO:0001946(lymphangiogenesis);GO:0005509(calcium ion binding);GO:0006355(regulation of transcription, DNA-templated);GO:0007219(Notch signaling pathway);GO:0007275(multicellular organism development);GO:0016020(membrane);GO:0016021(integral component of membrane);GO:0030154(cell differentiation);GO:0031018(endocrine pancreas develo…	ko04330(Notch signaling pathway)
hhi-miR-23a	XM_008307192.3	103376711	LOC103376711	neurogenic locus notch homolog protein 2-like [Cynoglossus semilaevis]	77	-30.01	1	1	2	GO:0001889(liver development);GO:0001944(vasculature development);GO:0001946(lymphangiogenesis);GO:0005509(calcium ion binding);GO:0006355(regulation of transcription, DNA-templated);GO:0007219(Notch signaling pathway);GO:0007275(multicellular organism development);GO:0016020(membrane);GO:0016021(integral component of membrane);GO:0030154(cell differentiation);GO:0031018(endocrine pancreas develo…	ko04330(Notch signaling pathway)
mze-mir-731-p3	XM_008307192.3	103376711	LOC103376711	neurogenic locus notch homolog protein 2-like [Cynoglossus semilaevis]	76	-23.58	1	1	2	GO:0001889(liver development);GO:0001944(vasculature development);GO:0001946(lymphangiogenesis);GO:0005509(calcium ion binding);GO:0006355(regulation of transcription, DNA-templated);GO:0007219(Notch signaling pathway);GO:0007275(multicellular organism development);GO:0016020(membrane);GO:0016021(integral component of membrane);GO:0030154(cell differentiation);GO:0031018(endocrine pancreas develo…	ko04330(Notch signaling pathway)
nbr-miR-731	XM_008307192.3	103376711	LOC103376711	neurogenic locus notch homolog protein 2-like [Cynoglossus semilaevis]	85	-13.07	1	1	2	GO:0001889(liver development);GO:0001944(vasculature development);GO:0001946(lymphangiogenesis);GO:0005509(calcium ion binding);GO:0006355(regulation of transcription, DNA-templated);GO:0007219(Notch signaling pathway);GO:0007275(multicellular organism development);GO:0016020(membrane);GO:0016021(integral component of membrane);GO:0030154(cell differentiation);GO:0031018(endocrine pancreas develo…	ko04330(Notch signaling pathway)
ssa-miR-146a-5p	XM_008307192.3	103376711	LOC103376711	neurogenic locus notch homolog protein 2-like [Cynoglossus semilaevis]	80	-13.02	1	1	2	GO:0001889(liver development);GO:0001944(vasculature development);GO:0001946(lymphangiogenesis);GO:0005509(calcium ion binding);GO:0006355(regulation of transcription, DNA-templated);GO:0007219(Notch signaling pathway);GO:0007275(multicellular organism development);GO:0016020(membrane);GO:0016021(integral component of membrane);GO:0030154(cell differentiation);GO:0031018(endocrine pancreas develo…	ko04330(Notch signaling pathway)
nbr-miR-731	XM_008307193.3	103376709	LOC103376709	olfactomedin-4-like [Cynoglossus semilaevis]	99	-16.05	1	1	2	GO:0003824(catalytic activity);GO:0005515(protein binding);GO:0005576(extracellular region);GO:0005615(extracellular space);GO:0005739(mitochondrion);GO:0005886(plasma membrane);GO:0007155(cell adhesion);GO:0010939(regulation of necrotic cell death);GO:0030141(secretory granule);GO:0035580(specific granule lumen);GO:0042581(specific granule);GO:0042582(azurophil granule);GO:0042803(protein homodi…
oni-miR-222	XM_008307196.3	103376714	LOC103376714	transcription factor MafA-like [Cynoglossus semilaevis]	73	-32.04	1	1	2	GO:0001228(transcriptional activator activity, RNA polymerase II transcription regulatory region sequence-specific DNA binding);GO:0005634(nucleus);GO:0006357(regulation of transcription by RNA polymerase II)
hhi-miR-15a_R-1	XM_008307202.3	103376721	LOC103376721	LOW QUALITY PROTEIN: phospholipid phosphatase 6-like [Cynoglossus semilaevis]	56	-24.28	1	1	2	GO:0016020(membrane);GO:0016021(integral component of membrane);GO:0016787(hydrolase activity)	ko00982(Drug metabolism - cytochrome P450)
dre-miR-146a_L+1R-1	XM_008307229.2	103376738	LOC103376738	angiopoietin-related protein 1-like [Cynoglossus semilaevis]	96	-17.49	1	1	2	GO:0001525(angiogenesis);GO:0002244(hematopoietic progenitor cell differentiation);GO:0045747(positive regulation of Notch signaling pathway);GO:0060216(definitive hemopoiesis)
ssa-miR-146a-5p	XM_008307229.2	103376738	LOC103376738	angiopoietin-related protein 1-like [Cynoglossus semilaevis]	95	-19.01	1	1	2	GO:0001525(angiogenesis);GO:0002244(hematopoietic progenitor cell differentiation);GO:0045747(positive regulation of Notch signaling pathway);GO:0060216(definitive hemopoiesis)
dre-miR-23a-3p	XM_008307230.2	103376739	ralgps2	ras-specific guanine nucleotide-releasing factor RalGPS2 isoform X3 [Cynoglossus semilaevis]	79	-55.69	1	1	2	GO:0005085(guanyl-nucleotide exchange factor activity);GO:0007264(small GTPase mediated signal transduction);GO:0032485(regulation of Ral protein signal transduction)	ko04014(Ras signaling pathway);ko04010(MAPK signaling pathway)
hhi-miR-23a	XM_008307230.2	103376739	ralgps2	ras-specific guanine nucleotide-releasing factor RalGPS2 isoform X3 [Cynoglossus semilaevis]	79	-55.69	1	1	2	GO:0005085(guanyl-nucleotide exchange factor activity);GO:0007264(small GTPase mediated signal transduction);GO:0032485(regulation of Ral protein signal transduction)	ko04014(Ras signaling pathway);ko04010(MAPK signaling pathway)
dre-miR-23a-3p	XM_008307231.3	103376739	ralgps2	ras-specific guanine nucleotide-releasing factor RalGPS2 isoform X3 [Cynoglossus semilaevis]	79	-55.69	1	1	2	GO:0005085(guanyl-nucleotide exchange factor activity);GO:0007264(small GTPase mediated signal transduction);GO:0032485(regulation of Ral protein signal transduction)	ko04014(Ras signaling pathway);ko04010(MAPK signaling pathway)
hhi-miR-23a	XM_008307231.3	103376739	ralgps2	ras-specific guanine nucleotide-releasing factor RalGPS2 isoform X3 [Cynoglossus semilaevis]	79	-55.69	1	1	2	GO:0005085(guanyl-nucleotide exchange factor activity);GO:0007264(small GTPase mediated signal transduction);GO:0032485(regulation of Ral protein signal transduction)	ko04014(Ras signaling pathway);ko04010(MAPK signaling pathway)
dre-miR-210-3p_R-2	XM_008307234.3	103376741	zyg11b	protein zyg-11 homolog B isoform X2 [Cynoglossus semilaevis]	51	-40.24	1	1	2	GO:0004842(ubiquitin-protein transferase activity);GO:0031462(Cul2-RING ubiquitin ligase complex);GO:0051438(regulation of ubiquitin-protein transferase activity)
dre-miR-23a-3p	XM_008307243.3	103376747	LOC103376747	3-keto-steroid reductase [Cynoglossus semilaevis]	99	-10.11	1	1	2	GO:0016020(membrane);GO:0016021(integral component of membrane)	ko00100(Steroid biosynthesis);ko00140(Steroid hormone biosynthesis)
hhi-miR-23a	XM_008307243.3	103376747	LOC103376747	3-keto-steroid reductase [Cynoglossus semilaevis]	99	-10.11	1	1	2	GO:0016020(membrane);GO:0016021(integral component of membrane)	ko00100(Steroid biosynthesis);ko00140(Steroid hormone biosynthesis)
oni-miR-222	XM_008307246.3	103376748	LOC103376748	discoidin domain-containing receptor 2 isoform X2 [Cynoglossus semilaevis]	87	-16.58	1	1	2	GO:0004672(protein kinase activity);GO:0004713(protein tyrosine kinase activity);GO:0004714(transmembrane receptor protein tyrosine kinase activity);GO:0005524(ATP binding);GO:0005887(integral component of plasma membrane);GO:0006468(protein phosphorylation);GO:0007169(transmembrane receptor protein tyrosine kinase signaling pathway);GO:0016020(membrane);GO:0016021(integral component of membrane)…
dre-miR-210-3p_R-2	XM_008307253.3	103376752	LOC103376752	secretory carrier-associated membrane protein 4 [Cynoglossus semilaevis]	93	-12	1	1	2	GO:0003674(molecular_function);GO:0015031(protein transport);GO:0016020(membrane);GO:0016021(integral component of membrane)
hhi-miR-15a_R-1	XM_008307264.3	103376756	fsd1	fibronectin type III and SPRY domain-containing protein 1 [Cynoglossus semilaevis]	88	-35.09	1	1	2	GO:0005622(intracellular);GO:0005634(nucleus);GO:0005737(cytoplasm);GO:0005815(microtubule organizing center);GO:0005856(cytoskeleton);GO:0005874(microtubule);GO:0007049(cell cycle);GO:0032154(cleavage furrow);GO:0051301(cell division)	ko04120(Ubiquitin mediated proteolysis)
dre-miR-23a-3p	XM_008307267.3	103376759	LOC103376759	E3 ubiquitin-protein ligase MARCH2-like [Cynoglossus semilaevis]	85	-18.76	1	1	2	GO:0004842(ubiquitin-protein transferase activity);GO:0005783(endoplasmic reticulum);GO:0016567(protein ubiquitination);GO:0031410(cytoplasmic vesicle)
hhi-miR-23a	XM_008307267.3	103376759	LOC103376759	E3 ubiquitin-protein ligase MARCH2-like [Cynoglossus semilaevis]	85	-18.76	1	1	2	GO:0004842(ubiquitin-protein transferase activity);GO:0005783(endoplasmic reticulum);GO:0016567(protein ubiquitination);GO:0031410(cytoplasmic vesicle)
hhi-miR-15a_R-1	XM_008307278.3	103376766	sbno2	protein strawberry notch homolog 2 [Cynoglossus semilaevis]	83	-40.05	1	1	2	GO:0006355(regulation of transcription, DNA-templated);GO:0050727(regulation of inflammatory response)	ko04010(MAPK signaling pathway)
nbr-miR-731	XM_008307285.3	103376774	LOC103376774	myocyte-specific enhancer factor 2C-like isoform X3 [Cynoglossus semilaevis]	62	-39.93	1	1	2	GO:0000977(RNA polymerase II regulatory region sequence-specific DNA binding);GO:0003677(DNA binding);GO:0005634(nucleus);GO:0006351(transcription, DNA-templated);GO:0006355(regulation of transcription, DNA-templated);GO:0045944(positive regulation of transcription by RNA polymerase II);GO:0046983(protein dimerization activity)	ko04371(Apelin signaling pathway)
hhi-miR-15a_R-1	XM_008307286.3	103376775	tmem161a	transmembrane protein 161A [Cynoglossus semilaevis]	75	-21.79	1	1	2	GO:0003674(molecular_function);GO:0016020(membrane);GO:0016021(integral component of membrane)	ko03040(Spliceosome);ko04141(Protein processing in endoplasmic reticulum);ko04144(Endocytosis);ko04213(Longevity regulating pathway - multiple species)
hhi-miR-15a_R-1	XM_008307287.3	103376777	LOC103376777	mitochondrial coenzyme A transporter SLC25A42-like [Cynoglossus semilaevis]	66	-28.56	1	1	2	GO:0003735(structural constituent of ribosome);GO:0006412(translation)
dre-miR-146a_L+1R-1	XM_008307302.3	103376789	LOC103376789	transforming growth factor beta-3 [Cynoglossus semilaevis]	95	-12.61	1	1	2	GO:0005114(type II transforming growth factor beta receptor binding);GO:0005125(cytokine activity);GO:0005615(extracellular space);GO:0007179(transforming growth factor beta receptor signaling pathway);GO:0010862(positive regulation of pathway-restricted SMAD protein phosphorylation);GO:0042127(regulation of cell proliferation);GO:0042981(regulation of apoptotic process);GO:0043408(regulation of …	ko04010(MAPK signaling pathway);ko04350(TGF-beta signaling pathway);ko04068(FoxO signaling pathway);ko04060(Cytokine-cytokine receptor interaction);ko04110(Cell cycle);ko04218(Cellular senescence);ko04933(AGE-RAGE signaling pathway in diabetic complications)
dre-miR-146a_L+1R-1	XM_008307325.3	103376809	kyat3	kynurenine--oxoglutarate transaminase 3 isoform X1 [Cynoglossus semilaevis]	85	-13.7	1	1	2	GO:0003824(catalytic activity);GO:0005575(cellular_component);GO:0006520(cellular amino acid metabolic process);GO:0008483(transaminase activity);GO:0009058(biosynthetic process);GO:0016212(kynurenine-oxoglutarate transaminase activity);GO:0016740(transferase activity);GO:0016829(lyase activity);GO:0030170(pyridoxal phosphate binding);GO:0036137(kynurenine aminotransferase activity);GO:0047315(ky…	ko00380(Tryptophan metabolism);ko00450(Selenocompound metabolism)
ssa-miR-146a-5p	XM_008307325.3	103376809	kyat3	kynurenine--oxoglutarate transaminase 3 isoform X1 [Cynoglossus semilaevis]	97	-15.2	1	1	2	GO:0003824(catalytic activity);GO:0005575(cellular_component);GO:0006520(cellular amino acid metabolic process);GO:0008483(transaminase activity);GO:0009058(biosynthetic process);GO:0016212(kynurenine-oxoglutarate transaminase activity);GO:0016740(transferase activity);GO:0016829(lyase activity);GO:0030170(pyridoxal phosphate binding);GO:0036137(kynurenine aminotransferase activity);GO:0047315(ky…	ko00380(Tryptophan metabolism);ko00450(Selenocompound metabolism)
dre-miR-146a_L+1R-1	XM_008307329.3	103376781	brms1l	breast cancer metastasis-suppressor 1-like protein [Cynoglossus semilaevis]	50	-14.71	1	1	2	GO:0000122(negative regulation of transcription by RNA polymerase II);GO:0004407(histone deacetylase activity);GO:0016575(histone deacetylation);GO:0042826(histone deacetylase binding);GO:0070822(Sin3-type complex)
dre-miR-23a-3p	XM_008307329.3	103376781	brms1l	breast cancer metastasis-suppressor 1-like protein [Cynoglossus semilaevis]	68	-10.03	1	1	2	GO:0000122(negative regulation of transcription by RNA polymerase II);GO:0004407(histone deacetylase activity);GO:0016575(histone deacetylation);GO:0042826(histone deacetylase binding);GO:0070822(Sin3-type complex)
hhi-miR-23a	XM_008307329.3	103376781	brms1l	breast cancer metastasis-suppressor 1-like protein [Cynoglossus semilaevis]	68	-10.03	1	1	2	GO:0000122(negative regulation of transcription by RNA polymerase II);GO:0004407(histone deacetylase activity);GO:0016575(histone deacetylation);GO:0042826(histone deacetylase binding);GO:0070822(Sin3-type complex)
ssa-miR-146a-5p	XM_008307329.3	103376781	brms1l	breast cancer metastasis-suppressor 1-like protein [Cynoglossus semilaevis]	87	-17.53	1	1	2	GO:0000122(negative regulation of transcription by RNA polymerase II);GO:0004407(histone deacetylase activity);GO:0016575(histone deacetylation);GO:0042826(histone deacetylase binding);GO:0070822(Sin3-type complex)
hhi-miR-15a_R-1	XM_008307342.3	103376817	atg4b	cysteine protease ATG4B isoform X3 [Cynoglossus semilaevis]	50	-34.36	1	1	2	GO:0000045(autophagosome assembly);GO:0000422(autophagy of mitochondrion);GO:0004197(cysteine-type endopeptidase activity);GO:0005829(cytosol);GO:0006501(C-terminal protein lipidation);GO:0006612(protein targeting to membrane);GO:0016485(protein processing);GO:0044804(autophagy of nucleus);GO:0051697(protein delipidation)	ko04140(Autophagy - animal);ko04136(Autophagy - other eukaryotes)
hhi-miR-15a_R-1	XM_008307344.3	103376819	farp2	FERM, ARHGEF and pleckstrin domain-containing protein 2 isoform X3 [Cynoglossus semilaevis]	65	-16.98	1	1	2	GO:0005089(Rho guanyl-nucleotide exchange factor activity);GO:0005856(cytoskeleton);GO:0008092(cytoskeletal protein binding);GO:0035023(regulation of Rho protein signal transduction)	ko04520(Adherens junction)
oni-miR-222	XM_008307344.3	103376819	farp2	FERM, ARHGEF and pleckstrin domain-containing protein 2 isoform X3 [Cynoglossus semilaevis]	75	-22.29	1	1	2	GO:0005089(Rho guanyl-nucleotide exchange factor activity);GO:0005856(cytoskeleton);GO:0008092(cytoskeletal protein binding);GO:0035023(regulation of Rho protein signal transduction)	ko04520(Adherens junction)
hhi-miR-15a_R-1	XM_008307345.3	103376819	farp2	FERM, ARHGEF and pleckstrin domain-containing protein 2 isoform X3 [Cynoglossus semilaevis]	65	-16.98	1	1	2	GO:0005089(Rho guanyl-nucleotide exchange factor activity);GO:0005856(cytoskeleton);GO:0008092(cytoskeletal protein binding);GO:0035023(regulation of Rho protein signal transduction)	ko04520(Adherens junction)
oni-miR-222	XM_008307345.3	103376819	farp2	FERM, ARHGEF and pleckstrin domain-containing protein 2 isoform X3 [Cynoglossus semilaevis]	75	-22.29	1	1	2	GO:0005089(Rho guanyl-nucleotide exchange factor activity);GO:0005856(cytoskeleton);GO:0008092(cytoskeletal protein binding);GO:0035023(regulation of Rho protein signal transduction)	ko04520(Adherens junction)
hhi-miR-15a_R-1	XM_008307347.3	103376819	farp2	FERM, ARHGEF and pleckstrin domain-containing protein 2 isoform X3 [Cynoglossus semilaevis]	65	-16.98	1	1	2	GO:0005089(Rho guanyl-nucleotide exchange factor activity);GO:0005856(cytoskeleton);GO:0008092(cytoskeletal protein binding);GO:0035023(regulation of Rho protein signal transduction)	ko04520(Adherens junction)
oni-miR-222	XM_008307347.3	103376819	farp2	FERM, ARHGEF and pleckstrin domain-containing protein 2 isoform X3 [Cynoglossus semilaevis]	75	-22.29	1	1	2	GO:0005089(Rho guanyl-nucleotide exchange factor activity);GO:0005856(cytoskeleton);GO:0008092(cytoskeletal protein binding);GO:0035023(regulation of Rho protein signal transduction)	ko04520(Adherens junction)
nbr-miR-731	XM_008307358.3	103376827	LOC103376827	neuroligin-1-like [Cynoglossus semilaevis]	89	-26.73	1	1	2	GO:0005615(extracellular space);GO:0005887(integral component of plasma membrane);GO:0007158(neuron cell-cell adhesion);GO:0007416(synapse assembly);GO:0009986(cell surface);GO:0042043(neurexin family protein binding);GO:0045202(synapse);GO:0050804(modulation of chemical synaptic transmission);GO:0052689(carboxylic ester hydrolase activity)	ko04514(Cell adhesion molecules (CAMs))
dre-miR-23a-3p	XM_008307360.3	103376830	f3	tissue factor [Cynoglossus semilaevis]	84	-11.57	1	1	2	GO:0004896(cytokine receptor activity);GO:0005886(plasma membrane);GO:0016021(integral component of membrane);GO:0019221(cytokine-mediated signaling pathway)	ko04933(AGE-RAGE signaling pathway in diabetic complications)
hhi-miR-23a	XM_008307360.3	103376830	f3	tissue factor [Cynoglossus semilaevis]	84	-11.57	1	1	2	GO:0004896(cytokine receptor activity);GO:0005886(plasma membrane);GO:0016021(integral component of membrane);GO:0019221(cytokine-mediated signaling pathway)	ko04933(AGE-RAGE signaling pathway in diabetic complications)
hhi-miR-15a_R-1	XM_008307376.3	103376844	mos	proto-oncogene serine/threonine-protein kinase mos [Cynoglossus semilaevis]	79	-18.66	1	1	2	GO:0000166(nucleotide binding);GO:0004672(protein kinase activity);GO:0004674(protein serine/threonine kinase activity);GO:0005524(ATP binding);GO:0005737(cytoplasm);GO:0006468(protein phosphorylation);GO:0016301(kinase activity);GO:0016310(phosphorylation);GO:0016740(transferase activity);GO:0035556(intracellular signal transduction);GO:0043410(positive regulation of MAPK cascade);GO:1902103(neg…	ko04114(Oocyte meiosis);ko04810(Regulation of actin cytoskeleton);ko04914(Progesterone-mediated oocyte maturation)
dre-miR-210-3p_R-2	XM_008307377.3	103376845	plag1	zinc finger protein PLAG1 [Cynoglossus semilaevis]	72	-26.16	1	1	2	GO:0000981(RNA polymerase II transcription factor activity, sequence-specific DNA binding);GO:0005634(nucleus)
hhi-miR-15a_R-1	XM_008307377.3	103376845	plag1	zinc finger protein PLAG1 [Cynoglossus semilaevis]	92	-14.74	1	1	2	GO:0000981(RNA polymerase II transcription factor activity, sequence-specific DNA binding);GO:0005634(nucleus)
dre-miR-23a-3p	XM_008307381.3	103376848	arhgef4	rho guanine nucleotide exchange factor 4 isoform X3 [Cynoglossus semilaevis]	92	-11.25	1	1	2	GO:0005085(guanyl-nucleotide exchange factor activity);GO:0005089(Rho guanyl-nucleotide exchange factor activity);GO:0016020(membrane);GO:0016021(integral component of membrane);GO:0035023(regulation of Rho protein signal transduction);GO:0035556(intracellular signal transduction)	ko04810(Regulation of actin cytoskeleton)
hhi-miR-23a	XM_008307381.3	103376848	arhgef4	rho guanine nucleotide exchange factor 4 isoform X3 [Cynoglossus semilaevis]	92	-11.25	1	1	2	GO:0005085(guanyl-nucleotide exchange factor activity);GO:0005089(Rho guanyl-nucleotide exchange factor activity);GO:0016020(membrane);GO:0016021(integral component of membrane);GO:0035023(regulation of Rho protein signal transduction);GO:0035556(intracellular signal transduction)	ko04810(Regulation of actin cytoskeleton)
dre-miR-146a_L+1R-1	XM_008307389.3	103376857	vstm2a	V-set and transmembrane domain-containing protein 2A [Cynoglossus semilaevis]	65	-13.89	1	1	2	GO:0003674(molecular_function);GO:0008150(biological_process)	ko03013(RNA transport);ko03008(Ribosome biogenesis in eukaryotes)
hhi-miR-15a_R-1	XM_008307389.3	103376857	vstm2a	V-set and transmembrane domain-containing protein 2A [Cynoglossus semilaevis]	72	-31.96	1	1	2	GO:0003674(molecular_function);GO:0008150(biological_process)	ko03013(RNA transport);ko03008(Ribosome biogenesis in eukaryotes)
dre-miR-146a_L+1R-1	XM_008307391.3	103376858	LOC103376858	adenylate kinase 8-like [Cynoglossus semilaevis]	94	-22.01	1	1	2	GO:0000166(nucleotide binding);GO:0004017(adenylate kinase activity);GO:0004127(cytidylate kinase activity);GO:0004550(nucleoside diphosphate kinase activity);GO:0005524(ATP binding);GO:0005737(cytoplasm);GO:0005829(cytosol);GO:0006139(nucleobase-containing compound metabolic process);GO:0009142(nucleoside triphosphate biosynthetic process);GO:0016301(kinase activity);GO:0016310(phosphorylation);…	ko00230(Purine metabolism);ko00730(Thiamine metabolism)
nbr-miR-731	XM_008307391.3	103376858	LOC103376858	adenylate kinase 8-like [Cynoglossus semilaevis]	74	-12.46	1	1	2	GO:0000166(nucleotide binding);GO:0004017(adenylate kinase activity);GO:0004127(cytidylate kinase activity);GO:0004550(nucleoside diphosphate kinase activity);GO:0005524(ATP binding);GO:0005737(cytoplasm);GO:0005829(cytosol);GO:0006139(nucleobase-containing compound metabolic process);GO:0009142(nucleoside triphosphate biosynthetic process);GO:0016301(kinase activity);GO:0016310(phosphorylation);…	ko00230(Purine metabolism);ko00730(Thiamine metabolism)
ssa-miR-146a-5p	XM_008307391.3	103376858	LOC103376858	adenylate kinase 8-like [Cynoglossus semilaevis]	90	-25.59	1	1	2	GO:0000166(nucleotide binding);GO:0004017(adenylate kinase activity);GO:0004127(cytidylate kinase activity);GO:0004550(nucleoside diphosphate kinase activity);GO:0005524(ATP binding);GO:0005737(cytoplasm);GO:0005829(cytosol);GO:0006139(nucleobase-containing compound metabolic process);GO:0009142(nucleoside triphosphate biosynthetic process);GO:0016301(kinase activity);GO:0016310(phosphorylation);…	ko00230(Purine metabolism);ko00730(Thiamine metabolism)
dre-miR-210-3p_R-2	XM_008307404.3	103376868	ptbp2	polypyrimidine tract-binding protein 2 isoform X3 [Cynoglossus semilaevis]	94	-12.58	1	1	2	GO:0003676(nucleic acid binding);GO:0003723(RNA binding);GO:0005634(nucleus);GO:0006397(mRNA processing)
dre-miR-210-3p_R-2	XM_008307405.3	103376868	ptbp2	polypyrimidine tract-binding protein 2 isoform X3 [Cynoglossus semilaevis]	94	-12.58	1	1	2	GO:0003676(nucleic acid binding);GO:0003723(RNA binding);GO:0005634(nucleus);GO:0006397(mRNA processing)
dre-miR-210-3p_R-2	XM_008307406.3	103376868	ptbp2	polypyrimidine tract-binding protein 2 isoform X3 [Cynoglossus semilaevis]	94	-12.58	1	1	2	GO:0003676(nucleic acid binding);GO:0003723(RNA binding);GO:0005634(nucleus);GO:0006397(mRNA processing)
oni-miR-222	XM_008307427.3	103376882	reck	reversion-inducing cysteine-rich protein with Kazal motifs [Cynoglossus semilaevis]	81	-13.93	1	1	2	GO:0001944(vasculature development);GO:0002040(sprouting angiogenesis);GO:0016055(Wnt signaling pathway);GO:0060828(regulation of canonical Wnt signaling pathway);GO:0090049(regulation of cell migration involved in sprouting angiogenesis);GO:1990791(dorsal root ganglion development)	ko05206(MicroRNAs in cancer)
nbr-miR-731	XM_008307428.3	103376883	LOC103376883	TGF-beta receptor type-1 [Cynoglossus semilaevis]	90	-15.68	1	1	2	GO:0000166(nucleotide binding);GO:0004672(protein kinase activity);GO:0004674(protein serine/threonine kinase activity);GO:0004675(transmembrane receptor protein serine/threonine kinase activity);GO:0005524(ATP binding);GO:0006468(protein phosphorylation);GO:0007178(transmembrane receptor protein serine/threonine kinase signaling pathway);GO:0016020(membrane);GO:0016021(integral component of memb…	ko04010(MAPK signaling pathway);ko04350(TGF-beta signaling pathway);ko04371(Apelin signaling pathway);ko04068(FoxO signaling pathway);ko04060(Cytokine-cytokine receptor interaction);ko04144(Endocytosis);ko04218(Cellular senescence);ko04520(Adherens junction);ko04933(AGE-RAGE signaling pathway in diabetic complications)
dre-miR-23a-3p	XM_008307436.3	103376889	pip4k2a	phosphatidylinositol 5-phosphate 4-kinase type-2 alpha isoform X4 [Cynoglossus semilaevis]	86	-18.28	1	1	2	GO:0000166(nucleotide binding);GO:0005524(ATP binding);GO:0005575(cellular_component);GO:0016301(kinase activity);GO:0016307(phosphatidylinositol phosphate kinase activity);GO:0016308(1-phosphatidylinositol-4-phosphate 5-kinase activity);GO:0016310(phosphorylation);GO:0016740(transferase activity);GO:0046488(phosphatidylinositol metabolic process);GO:0048634(regulation of muscle organ development)	ko00562(Inositol phosphate metabolism);ko04070(Phosphatidylinositol signaling system);ko04810(Regulation of actin cytoskeleton)
hhi-miR-23a	XM_008307436.3	103376889	pip4k2a	phosphatidylinositol 5-phosphate 4-kinase type-2 alpha isoform X4 [Cynoglossus semilaevis]	86	-18.28	1	1	2	GO:0000166(nucleotide binding);GO:0005524(ATP binding);GO:0005575(cellular_component);GO:0016301(kinase activity);GO:0016307(phosphatidylinositol phosphate kinase activity);GO:0016308(1-phosphatidylinositol-4-phosphate 5-kinase activity);GO:0016310(phosphorylation);GO:0016740(transferase activity);GO:0046488(phosphatidylinositol metabolic process);GO:0048634(regulation of muscle organ development)	ko00562(Inositol phosphate metabolism);ko04070(Phosphatidylinositol signaling system);ko04810(Regulation of actin cytoskeleton)
dre-miR-23a-3p	XM_008307455.3	103376901	kiaa1468	lisH domain and HEAT repeat-containing protein KIAA1468 homolog isoform X9 [Cynoglossus semilaevis]	67	-10.52	1	1	2	GO:0003674(molecular_function);GO:0005575(cellular_component);GO:0008150(biological_process)
hhi-miR-23a	XM_008307455.3	103376901	kiaa1468	lisH domain and HEAT repeat-containing protein KIAA1468 homolog isoform X9 [Cynoglossus semilaevis]	67	-10.52	1	1	2	GO:0003674(molecular_function);GO:0005575(cellular_component);GO:0008150(biological_process)
dre-miR-23a-3p	XM_008307457.3	103376901	kiaa1468	lisH domain and HEAT repeat-containing protein KIAA1468 homolog isoform X9 [Cynoglossus semilaevis]	67	-10.52	1	1	2	GO:0003674(molecular_function);GO:0005575(cellular_component);GO:0008150(biological_process)
hhi-miR-23a	XM_008307457.3	103376901	kiaa1468	lisH domain and HEAT repeat-containing protein KIAA1468 homolog isoform X9 [Cynoglossus semilaevis]	67	-10.52	1	1	2	GO:0003674(molecular_function);GO:0005575(cellular_component);GO:0008150(biological_process)
dre-miR-23a-3p	XM_008307459.3	103376901	kiaa1468	lisH domain and HEAT repeat-containing protein KIAA1468 homolog isoform X9 [Cynoglossus semilaevis]	67	-10.52	1	1	2	GO:0003674(molecular_function);GO:0005575(cellular_component);GO:0008150(biological_process)
hhi-miR-23a	XM_008307459.3	103376901	kiaa1468	lisH domain and HEAT repeat-containing protein KIAA1468 homolog isoform X9 [Cynoglossus semilaevis]	67	-10.52	1	1	2	GO:0003674(molecular_function);GO:0005575(cellular_component);GO:0008150(biological_process)
nbr-miR-731	XM_008307464.3	103376904	LOC103376904	beta-1,4-galactosyltransferase 1-like [Cynoglossus semilaevis]	90	-15.09	1	1	2	GO:0004461(lactose synthase activity);GO:0005975(carbohydrate metabolic process);GO:0016020(membrane);GO:0016021(integral component of membrane);GO:0016740(transferase activity);GO:0016757(transferase activity, transferring glycosyl groups)	ko00052(Galactose metabolism);ko00510(N-Glycan biosynthesis);ko00515(Mannose type O-glycan biosyntheis);ko00514(Other types of O-glycan biosynthesis);ko00533(Glycosaminoglycan biosynthesis - keratan sulfate);ko00601(Glycosphingolipid biosynthesis - lacto and neolacto series)
dre-miR-23a-3p	XM_008307465.3	103376905	amer2	APC membrane recruitment protein 2 [Cynoglossus semilaevis]	85	-11.41	1	1	2	GO:0005546(phosphatidylinositol-4,5-bisphosphate binding);GO:0005886(plasma membrane);GO:0008013(beta-catenin binding);GO:0048856(anatomical structure development);GO:0060828(regulation of canonical Wnt signaling pathway)
hhi-miR-23a	XM_008307465.3	103376905	amer2	APC membrane recruitment protein 2 [Cynoglossus semilaevis]	85	-11.41	1	1	2	GO:0005546(phosphatidylinositol-4,5-bisphosphate binding);GO:0005886(plasma membrane);GO:0008013(beta-catenin binding);GO:0048856(anatomical structure development);GO:0060828(regulation of canonical Wnt signaling pathway)
nbr-miR-731	XM_008307467.3	103376907	nup58	nucleoporin p58/p45 isoform X3 [Cynoglossus semilaevis]	57	-12.97	1	1	2	GO:0005643(nuclear pore);GO:0006606(protein import into nucleus);GO:0008139(nuclear localization sequence binding)	ko03013(RNA transport)
nbr-miR-731	XM_008307468.3	103376907	nup58	nucleoporin p58/p45 isoform X3 [Cynoglossus semilaevis]	57	-12.97	1	1	2	GO:0005643(nuclear pore);GO:0006606(protein import into nucleus);GO:0008139(nuclear localization sequence binding)	ko03013(RNA transport)
nbr-miR-731	XM_008307469.3	103376907	nup58	nucleoporin p58/p45 isoform X3 [Cynoglossus semilaevis]	57	-12.97	1	1	2	GO:0005643(nuclear pore);GO:0006606(protein import into nucleus);GO:0008139(nuclear localization sequence binding)	ko03013(RNA transport)
dre-miR-23a-3p	XM_008307471.3	103376910	LOC103376910	LOW QUALITY PROTEIN: ankyrin repeat domain-containing protein 33B-like [Cynoglossus semilaevis]	78	-12.06	1	1	2	GO:0003674(molecular_function);GO:0003677(DNA binding);GO:0005575(cellular_component);GO:0008150(biological_process)	ko04141(Protein processing in endoplasmic reticulum)
hhi-miR-23a	XM_008307471.3	103376910	LOC103376910	LOW QUALITY PROTEIN: ankyrin repeat domain-containing protein 33B-like [Cynoglossus semilaevis]	78	-12.06	1	1	2	GO:0003674(molecular_function);GO:0003677(DNA binding);GO:0005575(cellular_component);GO:0008150(biological_process)	ko04141(Protein processing in endoplasmic reticulum)
dre-miR-23a-3p	XM_008307472.2	103376911	dap	death-associated protein 1 [Cynoglossus semilaevis]	62	-28.19	1	1	2	GO:0010507(negative regulation of autophagy);GO:0034198(cellular response to amino acid starvation);GO:0070513(death domain binding);GO:0097190(apoptotic signaling pathway)
hhi-miR-23a	XM_008307472.2	103376911	dap	death-associated protein 1 [Cynoglossus semilaevis]	62	-28.19	1	1	2	GO:0010507(negative regulation of autophagy);GO:0034198(cellular response to amino acid starvation);GO:0070513(death domain binding);GO:0097190(apoptotic signaling pathway)
nbr-miR-731	XM_008307472.2	103376911	dap	death-associated protein 1 [Cynoglossus semilaevis]	84	-11.17	1	1	2	GO:0010507(negative regulation of autophagy);GO:0034198(cellular response to amino acid starvation);GO:0070513(death domain binding);GO:0097190(apoptotic signaling pathway)
nbr-miR-731	XM_008307473.3	103376912	LOC103376912	catenin delta-2-like isoform X3 [Cynoglossus semilaevis]	76	-11.26	1	1	2	GO:0098609(cell-cell adhesion)	ko04520(Adherens junction)
oni-miR-222	XM_008307479.3	103376917	LOC103376917	zinc finger C2HC domain-containing protein 1A-like isoform X3 [Cynoglossus semilaevis]	74	-15.12	1	1	2	GO:0005575(cellular_component);GO:0008150(biological_process);GO:0046872(metal ion binding)	ko00020(Citrate cycle (TCA cycle));ko00190(Oxidative phosphorylation)
oni-miR-222	XM_008307481.3	103376917	LOC103376917	zinc finger C2HC domain-containing protein 1A-like isoform X3 [Cynoglossus semilaevis]	74	-15.12	1	1	2	GO:0005575(cellular_component);GO:0008150(biological_process);GO:0046872(metal ion binding)	ko00020(Citrate cycle (TCA cycle));ko00190(Oxidative phosphorylation)
oni-miR-222	XM_008307482.3	103376917	LOC103376917	zinc finger C2HC domain-containing protein 1A-like isoform X3 [Cynoglossus semilaevis]	74	-15.12	1	1	2	GO:0005575(cellular_component);GO:0008150(biological_process);GO:0046872(metal ion binding)	ko00020(Citrate cycle (TCA cycle));ko00190(Oxidative phosphorylation)
dre-miR-146a_L+1R-1	XM_008307485.3	103376918	prkch	protein kinase C eta type [Cynoglossus semilaevis]	89	-15.85	1	1	2	GO:0004674(protein serine/threonine kinase activity);GO:0005622(intracellular);GO:0018105(peptidyl-serine phosphorylation);GO:0035556(intracellular signal transduction)	ko04270(Vascular smooth muscle contraction)
oni-miR-222	XM_008307494.3	103376926	LOC103376926	receptor activity-modifying protein 3-like isoform X1 [Cynoglossus semilaevis]	67	-12.74	1	1	2		ko04270(Vascular smooth muscle contraction)
dre-miR-146a_L+1R-1	XM_008307513.3	103376942	rec8	meiotic recombination protein REC8 homolog isoform X1 [Cynoglossus semilaevis]	91	-12.22	1	1	2		ko04114(Oocyte meiosis)
nbr-miR-731	XM_008307513.3	103376942	rec8	meiotic recombination protein REC8 homolog isoform X1 [Cynoglossus semilaevis]	63	-31.5	1	1	2		ko04114(Oocyte meiosis)
dre-miR-146a_L+1R-1	XM_008307514.3	103376942	rec8	meiotic recombination protein REC8 homolog isoform X1 [Cynoglossus semilaevis]	91	-12.22	1	1	2		ko04114(Oocyte meiosis)
nbr-miR-731	XM_008307514.3	103376942	rec8	meiotic recombination protein REC8 homolog isoform X1 [Cynoglossus semilaevis]	89	-18.48	1	1	2		ko04114(Oocyte meiosis)
hhi-miR-15a_R-1	XM_008307519.3	103376945	txndc5	thioredoxin domain-containing protein 5 [Cynoglossus semilaevis]	87	-12.76	1	1	2	GO:0003756(protein disulfide isomerase activity);GO:0005783(endoplasmic reticulum);GO:0006457(protein folding);GO:0034976(response to endoplasmic reticulum stress);GO:0043277(apoptotic cell clearance)	ko04141(Protein processing in endoplasmic reticulum)
ssa-miR-146a-5p	XM_008307519.3	103376945	txndc5	thioredoxin domain-containing protein 5 [Cynoglossus semilaevis]	54	-12.4	1	1	2	GO:0003756(protein disulfide isomerase activity);GO:0005783(endoplasmic reticulum);GO:0006457(protein folding);GO:0034976(response to endoplasmic reticulum stress);GO:0043277(apoptotic cell clearance)	ko04141(Protein processing in endoplasmic reticulum)
hhi-miR-15a_R-1	XM_008307524.3	103376951	tfap2a	transcription factor AP-2-alpha isoform X4 [Cynoglossus semilaevis]	62	-39.67	1	1	2	GO:0000977(RNA polymerase II regulatory region sequence-specific DNA binding);GO:0000981(RNA polymerase II transcription factor activity, sequence-specific DNA binding);GO:0001501(skeletal system development);GO:0003700(DNA binding transcription factor activity);GO:0005634(nucleus);GO:0006355(regulation of transcription, DNA-templated);GO:0007422(peripheral nervous system development);GO:0014032(…
hhi-miR-15a_R-1	XM_008307525.2	103376951	tfap2a	transcription factor AP-2-alpha isoform X4 [Cynoglossus semilaevis]	62	-39.67	1	1	2	GO:0000977(RNA polymerase II regulatory region sequence-specific DNA binding);GO:0000981(RNA polymerase II transcription factor activity, sequence-specific DNA binding);GO:0001501(skeletal system development);GO:0003700(DNA binding transcription factor activity);GO:0005634(nucleus);GO:0006355(regulation of transcription, DNA-templated);GO:0007422(peripheral nervous system development);GO:0014032(…
hhi-miR-15a_R-1	XM_008307526.2	103376951	tfap2a	transcription factor AP-2-alpha isoform X4 [Cynoglossus semilaevis]	62	-39.67	1	1	2	GO:0000977(RNA polymerase II regulatory region sequence-specific DNA binding);GO:0000981(RNA polymerase II transcription factor activity, sequence-specific DNA binding);GO:0001501(skeletal system development);GO:0003700(DNA binding transcription factor activity);GO:0005634(nucleus);GO:0006355(regulation of transcription, DNA-templated);GO:0007422(peripheral nervous system development);GO:0014032(…
dre-miR-23a-3p	XM_008307528.3	103376952	mnat1	CDK-activating kinase assembly factor MAT1 isoform X2 [Cynoglossus semilaevis]	70	-11.25	1	1	2	GO:0000079(regulation of cyclin-dependent protein serine/threonine kinase activity);GO:0005675(holo TFIIH complex);GO:0006281(DNA repair);GO:0006357(regulation of transcription by RNA polymerase II)	ko03022(Basal transcription factors);ko03420(Nucleotide excision repair)
hhi-miR-23a	XM_008307528.3	103376952	mnat1	CDK-activating kinase assembly factor MAT1 isoform X2 [Cynoglossus semilaevis]	70	-11.25	1	1	2	GO:0000079(regulation of cyclin-dependent protein serine/threonine kinase activity);GO:0005675(holo TFIIH complex);GO:0006281(DNA repair);GO:0006357(regulation of transcription by RNA polymerase II)	ko03022(Basal transcription factors);ko03420(Nucleotide excision repair)
ssa-miR-146a-5p	XM_008307531.3	103376955	LOC103376955	pleckstrin homology-like domain family B member 2 isoform X6 [Cynoglossus semilaevis]	66	-12.53	1	1	2	GO:0000226(microtubule cytoskeleton organization);GO:0005737(cytoplasm);GO:0005829(cytosol);GO:0005886(plasma membrane);GO:0005925(focal adhesion);GO:0010470(regulation of gastrulation);GO:0010717(regulation of epithelial to mesenchymal transition);GO:0016020(membrane);GO:0031252(cell leading edge);GO:0045111(intermediate filament cytoskeleton);GO:0045180(basal cortex);GO:0045184(establishment of…	ko04141(Protein processing in endoplasmic reticulum)
ssa-miR-146a-5p	XM_008307532.3	103376955	LOC103376955	pleckstrin homology-like domain family B member 2 isoform X6 [Cynoglossus semilaevis]	66	-12.53	1	1	2	GO:0000226(microtubule cytoskeleton organization);GO:0005737(cytoplasm);GO:0005829(cytosol);GO:0005886(plasma membrane);GO:0005925(focal adhesion);GO:0010470(regulation of gastrulation);GO:0010717(regulation of epithelial to mesenchymal transition);GO:0016020(membrane);GO:0031252(cell leading edge);GO:0045111(intermediate filament cytoskeleton);GO:0045180(basal cortex);GO:0045184(establishment of…	ko04141(Protein processing in endoplasmic reticulum)
ssa-miR-146a-5p	XM_008307533.3	103376955	LOC103376955	pleckstrin homology-like domain family B member 2 isoform X6 [Cynoglossus semilaevis]	66	-12.53	1	1	2	GO:0000226(microtubule cytoskeleton organization);GO:0005737(cytoplasm);GO:0005829(cytosol);GO:0005886(plasma membrane);GO:0005925(focal adhesion);GO:0010470(regulation of gastrulation);GO:0010717(regulation of epithelial to mesenchymal transition);GO:0016020(membrane);GO:0031252(cell leading edge);GO:0045111(intermediate filament cytoskeleton);GO:0045180(basal cortex);GO:0045184(establishment of…	ko04141(Protein processing in endoplasmic reticulum)
ssa-miR-146a-5p	XM_008307534.3	103376955	LOC103376955	pleckstrin homology-like domain family B member 2 isoform X6 [Cynoglossus semilaevis]	66	-12.53	1	1	2	GO:0000226(microtubule cytoskeleton organization);GO:0005737(cytoplasm);GO:0005829(cytosol);GO:0005886(plasma membrane);GO:0005925(focal adhesion);GO:0010470(regulation of gastrulation);GO:0010717(regulation of epithelial to mesenchymal transition);GO:0016020(membrane);GO:0031252(cell leading edge);GO:0045111(intermediate filament cytoskeleton);GO:0045180(basal cortex);GO:0045184(establishment of…	ko04141(Protein processing in endoplasmic reticulum)
ssa-miR-146a-5p	XM_008307535.3	103376955	LOC103376955	pleckstrin homology-like domain family B member 2 isoform X6 [Cynoglossus semilaevis]	66	-12.53	1	1	2	GO:0000226(microtubule cytoskeleton organization);GO:0005737(cytoplasm);GO:0005829(cytosol);GO:0005886(plasma membrane);GO:0005925(focal adhesion);GO:0010470(regulation of gastrulation);GO:0010717(regulation of epithelial to mesenchymal transition);GO:0016020(membrane);GO:0031252(cell leading edge);GO:0045111(intermediate filament cytoskeleton);GO:0045180(basal cortex);GO:0045184(establishment of…	ko04141(Protein processing in endoplasmic reticulum)
dre-miR-23a-3p	XM_008307536.3	103376956	LOC103376956	transmembrane protein 56-B-like isoform X1 [Cynoglossus semilaevis]	90	-13.42	1	1	2	GO:0016020(membrane);GO:0016021(integral component of membrane)	ko00860(Porphyrin and chlorophyll metabolism)
hhi-miR-23a	XM_008307536.3	103376956	LOC103376956	transmembrane protein 56-B-like isoform X1 [Cynoglossus semilaevis]	90	-13.42	1	1	2	GO:0016020(membrane);GO:0016021(integral component of membrane)	ko00860(Porphyrin and chlorophyll metabolism)
dre-miR-23a-3p	XM_008307537.3	103376956	LOC103376956	transmembrane protein 56-B-like isoform X1 [Cynoglossus semilaevis]	90	-13.42	1	1	2	GO:0016020(membrane);GO:0016021(integral component of membrane)	ko00860(Porphyrin and chlorophyll metabolism)
hhi-miR-23a	XM_008307537.3	103376956	LOC103376956	transmembrane protein 56-B-like isoform X1 [Cynoglossus semilaevis]	90	-13.42	1	1	2	GO:0016020(membrane);GO:0016021(integral component of membrane)	ko00860(Porphyrin and chlorophyll metabolism)
dre-miR-23a-3p	XM_008307548.2	103376961	LOC103376961	PI-PLC X domain-containing protein 2-like isoform X2 [Cynoglossus semilaevis]	83	-23.55	1	1	2	GO:0005737(cytoplasm);GO:0006629(lipid metabolic process);GO:0008081(phosphoric diester hydrolase activity)	ko00650(Butanoate metabolism);ko00072(Synthesis and degradation of ketone bodies);ko00280(Valine, leucine and isoleucine degradation)
hhi-miR-23a	XM_008307548.2	103376961	LOC103376961	PI-PLC X domain-containing protein 2-like isoform X2 [Cynoglossus semilaevis]	83	-23.55	1	1	2	GO:0005737(cytoplasm);GO:0006629(lipid metabolic process);GO:0008081(phosphoric diester hydrolase activity)	ko00650(Butanoate metabolism);ko00072(Synthesis and degradation of ketone bodies);ko00280(Valine, leucine and isoleucine degradation)
dre-miR-146a_L+1R-1	XM_008307558.3	103376967	LOC103376967	forkhead box protein H1 [Cynoglossus semilaevis]	87	-11.55	1	1	2	GO:0000981(RNA polymerase II transcription factor activity, sequence-specific DNA binding);GO:0005634(nucleus)
dre-miR-23a-3p	XM_008307558.3	103376967	LOC103376967	forkhead box protein H1 [Cynoglossus semilaevis]	85	-10.48	1	1	2	GO:0000981(RNA polymerase II transcription factor activity, sequence-specific DNA binding);GO:0005634(nucleus)
hhi-miR-23a	XM_008307558.3	103376967	LOC103376967	forkhead box protein H1 [Cynoglossus semilaevis]	85	-10.48	1	1	2	GO:0000981(RNA polymerase II transcription factor activity, sequence-specific DNA binding);GO:0005634(nucleus)
dre-miR-146a_L+1R-1	XM_008307559.3	103376967	LOC103376967	forkhead box protein H1 [Cynoglossus semilaevis]	87	-11.55	1	1	2	GO:0000981(RNA polymerase II transcription factor activity, sequence-specific DNA binding);GO:0005634(nucleus)
dre-miR-23a-3p	XM_008307559.3	103376967	LOC103376967	forkhead box protein H1 [Cynoglossus semilaevis]	85	-10.48	1	1	2	GO:0000981(RNA polymerase II transcription factor activity, sequence-specific DNA binding);GO:0005634(nucleus)
hhi-miR-23a	XM_008307559.3	103376967	LOC103376967	forkhead box protein H1 [Cynoglossus semilaevis]	85	-10.48	1	1	2	GO:0000981(RNA polymerase II transcription factor activity, sequence-specific DNA binding);GO:0005634(nucleus)
dre-miR-23a-3p	XM_008307561.3	103376970	LOC103376970	ranBP-type and C3HC4-type zinc finger-containing protein 1-like [Cynoglossus semilaevis]	96	-19.74	1	1	2	GO:0043123(positive regulation of I-kappaB kinase/NF-kappaB signaling);GO:0043130(ubiquitin binding);GO:0071797(LUBAC complex);GO:0097039(protein linear polyubiquitination)	ko04217(Necroptosis);ko04621(NOD-like receptor signaling pathway)
hhi-miR-15a_R-1	XM_008307561.3	103376970	LOC103376970	ranBP-type and C3HC4-type zinc finger-containing protein 1-like [Cynoglossus semilaevis]	81	-18.78	1	1	2	GO:0043123(positive regulation of I-kappaB kinase/NF-kappaB signaling);GO:0043130(ubiquitin binding);GO:0071797(LUBAC complex);GO:0097039(protein linear polyubiquitination)	ko04217(Necroptosis);ko04621(NOD-like receptor signaling pathway)
hhi-miR-23a	XM_008307561.3	103376970	LOC103376970	ranBP-type and C3HC4-type zinc finger-containing protein 1-like [Cynoglossus semilaevis]	96	-19.74	1	1	2	GO:0043123(positive regulation of I-kappaB kinase/NF-kappaB signaling);GO:0043130(ubiquitin binding);GO:0071797(LUBAC complex);GO:0097039(protein linear polyubiquitination)	ko04217(Necroptosis);ko04621(NOD-like receptor signaling pathway)
dre-miR-23a-3p	XM_008307562.3	103376968	six6	homeobox protein SIX6 [Oreochromis niloticus]	73	-23.57	1	1	2	GO:0000981(RNA polymerase II transcription factor activity, sequence-specific DNA binding);GO:0001654(eye development);GO:0003677(DNA binding);GO:0005634(nucleus);GO:0006355(regulation of transcription, DNA-templated);GO:0007275(multicellular organism development);GO:0035736(cell proliferation involved in compound eye morphogenesis)
hhi-miR-23a	XM_008307562.3	103376968	six6	homeobox protein SIX6 [Oreochromis niloticus]	73	-23.57	1	1	2	GO:0000981(RNA polymerase II transcription factor activity, sequence-specific DNA binding);GO:0001654(eye development);GO:0003677(DNA binding);GO:0005634(nucleus);GO:0006355(regulation of transcription, DNA-templated);GO:0007275(multicellular organism development);GO:0035736(cell proliferation involved in compound eye morphogenesis)
ssa-miR-146a-5p	XM_008307564.3	103376972	myrip	rab effector MyRIP isoform X3 [Cynoglossus semilaevis]	58	-19.74	1	1	2	GO:0003779(actin binding);GO:0005515(protein binding);GO:0005737(cytoplasm);GO:0006886(intracellular protein transport);GO:0017022(myosin binding);GO:0017137(Rab GTPase binding);GO:0030050(vesicle transport along actin filament);GO:0030133(transport vesicle);GO:0030864(cortical actin cytoskeleton);GO:0031410(cytoplasmic vesicle);GO:0046872(metal ion binding);GO:0048471(perinuclear region of cytop…
ssa-miR-146a-5p	XM_008307565.3	103376972	myrip	rab effector MyRIP isoform X3 [Cynoglossus semilaevis]	58	-19.74	1	1	2	GO:0003779(actin binding);GO:0005515(protein binding);GO:0005737(cytoplasm);GO:0006886(intracellular protein transport);GO:0017022(myosin binding);GO:0017137(Rab GTPase binding);GO:0030050(vesicle transport along actin filament);GO:0030133(transport vesicle);GO:0030864(cortical actin cytoskeleton);GO:0031410(cytoplasmic vesicle);GO:0046872(metal ion binding);GO:0048471(perinuclear region of cytop…
ssa-miR-146a-5p	XM_008307568.3	103376972	myrip	rab effector MyRIP isoform X3 [Cynoglossus semilaevis]	58	-19.74	1	1	2	GO:0003779(actin binding);GO:0005515(protein binding);GO:0005737(cytoplasm);GO:0006886(intracellular protein transport);GO:0017022(myosin binding);GO:0017137(Rab GTPase binding);GO:0030050(vesicle transport along actin filament);GO:0030133(transport vesicle);GO:0030864(cortical actin cytoskeleton);GO:0031410(cytoplasmic vesicle);GO:0046872(metal ion binding);GO:0048471(perinuclear region of cytop…
dre-miR-23a-3p	XM_008307572.2	103376975	hgd	homogentisate 1,2-dioxygenase [Cynoglossus semilaevis]	95	-13.01	1	1	2	GO:0004411(homogentisate 1,2-dioxygenase activity);GO:0006559(L-phenylalanine catabolic process);GO:0006570(tyrosine metabolic process);GO:0016491(oxidoreductase activity);GO:0051213(dioxygenase activity);GO:0055114(oxidation-reduction process)	ko00350(Tyrosine metabolism)
hhi-miR-23a	XM_008307572.2	103376975	hgd	homogentisate 1,2-dioxygenase [Cynoglossus semilaevis]	95	-13.01	1	1	2	GO:0004411(homogentisate 1,2-dioxygenase activity);GO:0006559(L-phenylalanine catabolic process);GO:0006570(tyrosine metabolic process);GO:0016491(oxidoreductase activity);GO:0051213(dioxygenase activity);GO:0055114(oxidation-reduction process)	ko00350(Tyrosine metabolism)
ssa-miR-146a-5p	XM_008307588.3	103376986	sema5a	semaphorin-5A isoform X2 [Cynoglossus semilaevis]	62	-26.64	1	1	2	GO:0001755(neural crest cell migration);GO:0016021(integral component of membrane);GO:0030215(semaphorin receptor binding);GO:0030335(positive regulation of cell migration);GO:0045499(chemorepellent activity);GO:0048843(negative regulation of axon extension involved in axon guidance);GO:0071526(semaphorin-plexin signaling pathway);GO:0005615(extracellular space);GO:0016020(membrane);GO:0038191(ne…	ko04360(Axon guidance)
nbr-miR-731	XM_008307594.3	103376992	socs6	suppressor of cytokine signaling 6 [Cynoglossus semilaevis]	80	-14.38	1	1	2	GO:0004860(protein kinase inhibitor activity);GO:0005737(cytoplasm);GO:0016567(protein ubiquitination);GO:0019221(cytokine-mediated signaling pathway);GO:0035556(intracellular signal transduction);GO:0040008(regulation of growth);GO:0046426(negative regulation of JAK-STAT cascade)
nbr-miR-731	XM_008307595.3	103376992	socs6	suppressor of cytokine signaling 6 [Cynoglossus semilaevis]	80	-14.38	1	1	2	GO:0004860(protein kinase inhibitor activity);GO:0005737(cytoplasm);GO:0016567(protein ubiquitination);GO:0019221(cytokine-mediated signaling pathway);GO:0035556(intracellular signal transduction);GO:0040008(regulation of growth);GO:0046426(negative regulation of JAK-STAT cascade)
dre-miR-23a-3p	XM_008307600.3	103376997	crispld1	cysteine-rich secretory protein LCCL domain-containing 1 isoform X2 [Cynoglossus semilaevis]	71	-10.3	1	1	2	GO:0005576(extracellular region)
hhi-miR-15a_R-1	XM_008307600.3	103376997	crispld1	cysteine-rich secretory protein LCCL domain-containing 1 isoform X2 [Cynoglossus semilaevis]	95	-12.56	1	1	2	GO:0005576(extracellular region)
hhi-miR-23a	XM_008307600.3	103376997	crispld1	cysteine-rich secretory protein LCCL domain-containing 1 isoform X2 [Cynoglossus semilaevis]	71	-10.3	1	1	2	GO:0005576(extracellular region)
hhi-miR-15a_R-1	XM_008307602.3	103376999	gdap1	ganglioside-induced differentiation-associated protein 1 [Cynoglossus semilaevis]	76	-14.81	1	1	2	GO:0004364(glutathione transferase activity);GO:0005737(cytoplasm);GO:0006749(glutathione metabolic process)
oni-miR-222	XM_008307607.3	103377001	eloc	PREDICTED: transcription elongation factor B polypeptide 1 [Salmo salar]	99	-17	1	1	2	GO:0004842(ubiquitin-protein transferase activity);GO:0032968(positive regulation of transcription elongation from RNA polymerase II promoter);GO:0070449(elongin complex)	ko04120(Ubiquitin mediated proteolysis)
nbr-miR-731	XM_008307611.3	103377004	LOC103377004	uncharacterized protein LOC103377004 [Cynoglossus semilaevis]	51	-16.64	1	1	2
oni-miR-222	XM_008307611.3	103377004	LOC103377004	uncharacterized protein LOC103377004 [Cynoglossus semilaevis]	56	-15.03	1	1	2
nbr-miR-731	XM_008307614.3	103377006	rdh10	retinol dehydrogenase 10 [Cynoglossus semilaevis]	65	-12.5	1	1	2	GO:0002138(retinoic acid biosynthetic process);GO:0005783(endoplasmic reticulum);GO:0005789(endoplasmic reticulum membrane);GO:0016020(membrane);GO:0016021(integral component of membrane);GO:0016491(oxidoreductase activity);GO:0031090(organelle membrane);GO:0042572(retinol metabolic process);GO:0043231(intracellular membrane-bounded organelle);GO:0052650(NADP-retinol dehydrogenase activity);GO:00…	ko00830(Retinol metabolism)
nbr-miR-731	XM_008307615.3	103377006	rdh10	retinol dehydrogenase 10 [Cynoglossus semilaevis]	65	-12.5	1	1	2	GO:0002138(retinoic acid biosynthetic process);GO:0005783(endoplasmic reticulum);GO:0005789(endoplasmic reticulum membrane);GO:0016020(membrane);GO:0016021(integral component of membrane);GO:0016491(oxidoreductase activity);GO:0031090(organelle membrane);GO:0042572(retinol metabolic process);GO:0043231(intracellular membrane-bounded organelle);GO:0052650(NADP-retinol dehydrogenase activity);GO:00…	ko00830(Retinol metabolism)
dre-miR-23a-3p	XM_008307619.3	103377009	kcnb2	potassium voltage-gated channel subfamily B member 2 [Cynoglossus semilaevis]	84	-33.78	1	1	2	GO:0005251(delayed rectifier potassium channel activity);GO:0016021(integral component of membrane)
hhi-miR-23a	XM_008307619.3	103377009	kcnb2	potassium voltage-gated channel subfamily B member 2 [Cynoglossus semilaevis]	84	-33.78	1	1	2	GO:0005251(delayed rectifier potassium channel activity);GO:0016021(integral component of membrane)
ssa-miR-146a-5p	XM_008307619.3	103377009	kcnb2	potassium voltage-gated channel subfamily B member 2 [Cynoglossus semilaevis]	60	-16.96	1	1	2	GO:0005251(delayed rectifier potassium channel activity);GO:0016021(integral component of membrane)
nbr-miR-731	XM_008307620.2	103377010	msc	musculin [Cynoglossus semilaevis]	83	-13.53	1	1	2	GO:0000122(negative regulation of transcription by RNA polymerase II);GO:0000980(RNA polymerase II distal enhancer sequence-specific DNA binding);GO:0005654(nucleoplasm);GO:0014707(branchiomeric skeletal muscle development);GO:0046983(protein dimerization activity);GO:0060021(palate development);GO:0060539(diaphragm development)
nbr-miR-731	XM_008307621.3	103376996	ppm1a	protein phosphatase 1A isoform X2 [Cynoglossus semilaevis]	90	-21.11	1	1	2	GO:0000287(magnesium ion binding);GO:0003824(catalytic activity);GO:0004721(phosphoprotein phosphatase activity);GO:0004722(protein serine/threonine phosphatase activity);GO:0006470(protein dephosphorylation);GO:0016787(hydrolase activity);GO:0030145(manganese ion binding);GO:0043169(cation binding);GO:0046872(metal ion binding);GO:0005634(nucleus);GO:0005829(cytosol);GO:0006499(N-terminal protei…	ko04010(MAPK signaling pathway)
dre-miR-23a-3p	XM_008307631.3	103377019	LOC103377019	negative regulator of reactive oxygen species [Cynoglossus semilaevis]	60	-14.38	1	1	2	GO:0002376(immune system process);GO:0005783(endoplasmic reticulum);GO:0005789(endoplasmic reticulum membrane);GO:0005886(plasma membrane);GO:0006801(superoxide metabolic process);GO:0006954(inflammatory response);GO:0006955(immune response);GO:0016020(membrane);GO:0016021(integral component of membrane);GO:0045087(innate immune response)
hhi-miR-23a	XM_008307631.3	103377019	LOC103377019	negative regulator of reactive oxygen species [Cynoglossus semilaevis]	60	-14.38	1	1	2	GO:0002376(immune system process);GO:0005783(endoplasmic reticulum);GO:0005789(endoplasmic reticulum membrane);GO:0005886(plasma membrane);GO:0006801(superoxide metabolic process);GO:0006954(inflammatory response);GO:0006955(immune response);GO:0016020(membrane);GO:0016021(integral component of membrane);GO:0045087(innate immune response)
dre-miR-23a-3p	XM_008307632.3	103377020	fbxo45	F-box/SPRY domain-containing protein 1 [Cynoglossus semilaevis]	71	-12.44	1	1	2	GO:0003674(molecular_function);GO:0005575(cellular_component);GO:0016567(protein ubiquitination)
hhi-miR-23a	XM_008307632.3	103377020	fbxo45	F-box/SPRY domain-containing protein 1 [Cynoglossus semilaevis]	71	-12.44	1	1	2	GO:0003674(molecular_function);GO:0005575(cellular_component);GO:0016567(protein ubiquitination)
dre-miR-23a-3p	XM_008307633.2	103377021	fam168b	myelin-associated neurite-outgrowth inhibitor [Cynoglossus semilaevis]	97	-11.76	1	1	2	GO:0003674(molecular_function);GO:0005575(cellular_component);GO:0008150(biological_process)
hhi-miR-23a	XM_008307633.2	103377021	fam168b	myelin-associated neurite-outgrowth inhibitor [Cynoglossus semilaevis]	97	-11.76	1	1	2	GO:0003674(molecular_function);GO:0005575(cellular_component);GO:0008150(biological_process)
dre-miR-23a-3p	XM_008307634.3	103377021	fam168b	myelin-associated neurite-outgrowth inhibitor [Cynoglossus semilaevis]	97	-11.76	1	1	2	GO:0003674(molecular_function);GO:0005575(cellular_component);GO:0008150(biological_process)
hhi-miR-23a	XM_008307634.3	103377021	fam168b	myelin-associated neurite-outgrowth inhibitor [Cynoglossus semilaevis]	97	-11.76	1	1	2	GO:0003674(molecular_function);GO:0005575(cellular_component);GO:0008150(biological_process)
dre-miR-23a-3p	XM_008307635.3	103377021	fam168b	myelin-associated neurite-outgrowth inhibitor [Cynoglossus semilaevis]	97	-11.76	1	1	2	GO:0003674(molecular_function);GO:0005575(cellular_component);GO:0008150(biological_process)
hhi-miR-23a	XM_008307635.3	103377021	fam168b	myelin-associated neurite-outgrowth inhibitor [Cynoglossus semilaevis]	97	-11.76	1	1	2	GO:0003674(molecular_function);GO:0005575(cellular_component);GO:0008150(biological_process)
dre-miR-146a_L+1R-1	XM_008307652.3	103377036	LOC103377036	transcription factor 7-like [Cynoglossus semilaevis]	97	-12.39	1	1	2	GO:0003677(DNA binding);GO:0005634(nucleus);GO:0005667(transcription factor complex);GO:0006351(transcription, DNA-templated);GO:0006355(regulation of transcription, DNA-templated);GO:0006357(regulation of transcription by RNA polymerase II);GO:0007275(multicellular organism development);GO:0007507(heart development);GO:0008013(beta-catenin binding);GO:0008284(positive regulation of cell prolifer…	ko04310(Wnt signaling pathway);ko04520(Adherens junction);ko04916(Melanogenesis)
hhi-miR-15a_R-1	XM_008307672.3	103377046	adarb2	double-stranded RNA-specific editase B2 [Cynoglossus semilaevis]	79	-14.39	1	1	2	GO:0003723(RNA binding);GO:0004000(adenosine deaminase activity);GO:0006396(RNA processing)
oni-miR-222	XM_008307680.3	103377051	cpne3	copine-3 isoform X2 [Cynoglossus semilaevis]	53	-20.74	1	1	2	GO:0004674(protein serine/threonine kinase activity);GO:0005544(calcium-dependent phospholipid binding);GO:0005634(nucleus);GO:0005829(cytosol);GO:0005886(plasma membrane);GO:0005925(focal adhesion);GO:0006468(protein phosphorylation);GO:0030335(positive regulation of cell migration);GO:0030971(receptor tyrosine kinase binding);GO:0038128(ERBB2 signaling pathway);GO:0048306(calcium-dependent prot…
dre-miR-23a-3p	XM_008307682.3	103377053	LOC103377053	copine-3-like isoform X2 [Cynoglossus semilaevis]	79	-11.56	1	1	2	GO:0004674(protein serine/threonine kinase activity);GO:0005544(calcium-dependent phospholipid binding);GO:0005634(nucleus);GO:0005829(cytosol);GO:0005886(plasma membrane);GO:0005925(focal adhesion);GO:0006468(protein phosphorylation);GO:0030335(positive regulation of cell migration);GO:0030971(receptor tyrosine kinase binding);GO:0038128(ERBB2 signaling pathway);GO:0048306(calcium-dependent prot…
hhi-miR-23a	XM_008307682.3	103377053	LOC103377053	copine-3-like isoform X2 [Cynoglossus semilaevis]	79	-11.56	1	1	2	GO:0004674(protein serine/threonine kinase activity);GO:0005544(calcium-dependent phospholipid binding);GO:0005634(nucleus);GO:0005829(cytosol);GO:0005886(plasma membrane);GO:0005925(focal adhesion);GO:0006468(protein phosphorylation);GO:0030335(positive regulation of cell migration);GO:0030971(receptor tyrosine kinase binding);GO:0038128(ERBB2 signaling pathway);GO:0048306(calcium-dependent prot…
dre-miR-146a_L+1R-1	XM_008307691.3	103377058	snx16	sorting nexin-16 isoform X3 [Cynoglossus semilaevis]	74	-12.92	1	1	2	GO:0005769(early endosome);GO:0005770(late endosome);GO:0006622(protein targeting to lysosome);GO:0008333(endosome to lysosome transport);GO:0031313(extrinsic component of endosome membrane);GO:0035091(phosphatidylinositol binding);GO:0045022(early endosome to late endosome transport)
hhi-miR-15a_R-1	XM_008307709.3	103377068	LOC103377068	mitochondrial calcium uniporter regulator 1 [Cynoglossus semilaevis]	86	-15.38	1	1	2	GO:0006851(mitochondrial calcium ion transmembrane transport);GO:0031305(integral component of mitochondrial inner membrane);GO:0051561(positive regulation of mitochondrial calcium ion concentration);GO:0070509(calcium ion import)
hhi-miR-15a_R-1	XM_008307717.2	103377074	LOC103377074	regulator of G-protein signaling 9-binding protein B-like [Cynoglossus semilaevis]	71	-21.14	1	1	2	GO:0016020(membrane);GO:0016021(integral component of membrane)
hhi-miR-15a_R-1	XM_008307720.3	103377077	olfm3	noelin-3 [Cynoglossus semilaevis]	50	-16.93	1	1	2	GO:0003674(molecular_function);GO:0005575(cellular_component);GO:0008150(biological_process)
dre-miR-23a-3p	XM_008307723.3	103377082	prmt6	protein arginine N-methyltransferase 6 [Cynoglossus semilaevis]	88	-12.35	1	1	2	GO:0000785(chromatin);GO:0005634(nucleus);GO:0005829(cytosol);GO:0006281(DNA repair);GO:0006351(transcription, DNA-templated);GO:0006355(regulation of transcription, DNA-templated);GO:0006479(protein methylation);GO:0006974(cellular response to DNA damage stimulus);GO:0008168(methyltransferase activity);GO:0008469(histone-arginine N-methyltransferase activity);GO:0008757(S-adenosylmethionine-depe…
hhi-miR-23a	XM_008307723.3	103377082	prmt6	protein arginine N-methyltransferase 6 [Cynoglossus semilaevis]	88	-12.35	1	1	2	GO:0000785(chromatin);GO:0005634(nucleus);GO:0005829(cytosol);GO:0006281(DNA repair);GO:0006351(transcription, DNA-templated);GO:0006355(regulation of transcription, DNA-templated);GO:0006479(protein methylation);GO:0006974(cellular response to DNA damage stimulus);GO:0008168(methyltransferase activity);GO:0008469(histone-arginine N-methyltransferase activity);GO:0008757(S-adenosylmethionine-depe…
hhi-miR-15a_R-1	XM_008307734.3	103377095	LOC103377095	tryptophan 2,3-dioxygenase [Cynoglossus semilaevis]	90	-11.55	1	1	2	GO:0004833(tryptophan 2,3-dioxygenase activity);GO:0019442(tryptophan catabolic process to acetyl-CoA);GO:0020037(heme binding);GO:0003677(DNA binding);GO:0005634(nucleus);GO:0006355(regulation of transcription, DNA-templated);GO:0043565(sequence-specific DNA binding);GO:0045445(myoblast differentiation);GO:0045892(negative regulation of transcription, DNA-templated);GO:0048703(embryonic visceroc…	ko00380(Tryptophan metabolism)
dre-miR-23a-3p	XM_008307741.3	103377098	wac	WW domain-containing adapter protein with coiled-coil isoform X4 [Cynoglossus semilaevis]	92	-19.25	1	1	2	GO:0000993(RNA polymerase II core binding);GO:0003682(chromatin binding);GO:0005634(nucleus);GO:0006351(transcription, DNA-templated);GO:0006355(regulation of transcription, DNA-templated);GO:0010390(histone monoubiquitination);GO:0016569(covalent chromatin modification);GO:0044783(G1 DNA damage checkpoint);GO:0045893(positive regulation of transcription, DNA-templated);GO:0071894(histone H2B con…
hhi-miR-23a	XM_008307741.3	103377098	wac	WW domain-containing adapter protein with coiled-coil isoform X4 [Cynoglossus semilaevis]	92	-19.25	1	1	2	GO:0000993(RNA polymerase II core binding);GO:0003682(chromatin binding);GO:0005634(nucleus);GO:0006351(transcription, DNA-templated);GO:0006355(regulation of transcription, DNA-templated);GO:0010390(histone monoubiquitination);GO:0016569(covalent chromatin modification);GO:0044783(G1 DNA damage checkpoint);GO:0045893(positive regulation of transcription, DNA-templated);GO:0071894(histone H2B con…
dre-miR-23a-3p	XM_008307742.3	103377098	wac	WW domain-containing adapter protein with coiled-coil isoform X4 [Cynoglossus semilaevis]	92	-19.25	1	1	2	GO:0000993(RNA polymerase II core binding);GO:0003682(chromatin binding);GO:0005634(nucleus);GO:0006351(transcription, DNA-templated);GO:0006355(regulation of transcription, DNA-templated);GO:0010390(histone monoubiquitination);GO:0016569(covalent chromatin modification);GO:0044783(G1 DNA damage checkpoint);GO:0045893(positive regulation of transcription, DNA-templated);GO:0071894(histone H2B con…
hhi-miR-23a	XM_008307742.3	103377098	wac	WW domain-containing adapter protein with coiled-coil isoform X4 [Cynoglossus semilaevis]	92	-19.25	1	1	2	GO:0000993(RNA polymerase II core binding);GO:0003682(chromatin binding);GO:0005634(nucleus);GO:0006351(transcription, DNA-templated);GO:0006355(regulation of transcription, DNA-templated);GO:0010390(histone monoubiquitination);GO:0016569(covalent chromatin modification);GO:0044783(G1 DNA damage checkpoint);GO:0045893(positive regulation of transcription, DNA-templated);GO:0071894(histone H2B con…
dre-miR-23a-3p	XM_008307743.3	103377098	wac	WW domain-containing adapter protein with coiled-coil isoform X4 [Cynoglossus semilaevis]	92	-19.25	1	1	2	GO:0000993(RNA polymerase II core binding);GO:0003682(chromatin binding);GO:0005634(nucleus);GO:0006351(transcription, DNA-templated);GO:0006355(regulation of transcription, DNA-templated);GO:0010390(histone monoubiquitination);GO:0016569(covalent chromatin modification);GO:0044783(G1 DNA damage checkpoint);GO:0045893(positive regulation of transcription, DNA-templated);GO:0071894(histone H2B con…
hhi-miR-23a	XM_008307743.3	103377098	wac	WW domain-containing adapter protein with coiled-coil isoform X4 [Cynoglossus semilaevis]	92	-19.25	1	1	2	GO:0000993(RNA polymerase II core binding);GO:0003682(chromatin binding);GO:0005634(nucleus);GO:0006351(transcription, DNA-templated);GO:0006355(regulation of transcription, DNA-templated);GO:0010390(histone monoubiquitination);GO:0016569(covalent chromatin modification);GO:0044783(G1 DNA damage checkpoint);GO:0045893(positive regulation of transcription, DNA-templated);GO:0071894(histone H2B con…
dre-miR-23a-3p	XM_008307744.2	103377098	wac	WW domain-containing adapter protein with coiled-coil isoform X4 [Cynoglossus semilaevis]	92	-19.25	1	1	2	GO:0000993(RNA polymerase II core binding);GO:0003682(chromatin binding);GO:0005634(nucleus);GO:0006351(transcription, DNA-templated);GO:0006355(regulation of transcription, DNA-templated);GO:0010390(histone monoubiquitination);GO:0016569(covalent chromatin modification);GO:0044783(G1 DNA damage checkpoint);GO:0045893(positive regulation of transcription, DNA-templated);GO:0071894(histone H2B con…
hhi-miR-23a	XM_008307744.2	103377098	wac	WW domain-containing adapter protein with coiled-coil isoform X4 [Cynoglossus semilaevis]	92	-19.25	1	1	2	GO:0000993(RNA polymerase II core binding);GO:0003682(chromatin binding);GO:0005634(nucleus);GO:0006351(transcription, DNA-templated);GO:0006355(regulation of transcription, DNA-templated);GO:0010390(histone monoubiquitination);GO:0016569(covalent chromatin modification);GO:0044783(G1 DNA damage checkpoint);GO:0045893(positive regulation of transcription, DNA-templated);GO:0071894(histone H2B con…
hhi-miR-15a_R-1	XM_008307747.3	103377102	LOC103377102	solute carrier family 12 member 7-like isoform X5 [Cynoglossus semilaevis]	62	-36.94	1	1	2	GO:0005215(transporter activity);GO:0005887(integral component of plasma membrane);GO:0006811(ion transport);GO:0006884(cell volume homeostasis);GO:0007268(chemical synaptic transmission);GO:0015377(cation:chloride symporter activity);GO:0015379(potassium:chloride symporter activity);GO:0016020(membrane);GO:0016021(integral component of membrane);GO:0055085(transmembrane transport);GO:1902476(chl…
hhi-miR-15a_R-1	XM_008307748.3	103377102	LOC103377102	solute carrier family 12 member 7-like isoform X5 [Cynoglossus semilaevis]	62	-36.94	1	1	2	GO:0005215(transporter activity);GO:0005887(integral component of plasma membrane);GO:0006811(ion transport);GO:0006884(cell volume homeostasis);GO:0007268(chemical synaptic transmission);GO:0015377(cation:chloride symporter activity);GO:0015379(potassium:chloride symporter activity);GO:0016020(membrane);GO:0016021(integral component of membrane);GO:0055085(transmembrane transport);GO:1902476(chl…
hhi-miR-15a_R-1	XM_008307750.3	103377102	LOC103377102	solute carrier family 12 member 7-like isoform X5 [Cynoglossus semilaevis]	62	-36.94	1	1	2	GO:0005215(transporter activity);GO:0005887(integral component of plasma membrane);GO:0006811(ion transport);GO:0006884(cell volume homeostasis);GO:0007268(chemical synaptic transmission);GO:0015377(cation:chloride symporter activity);GO:0015379(potassium:chloride symporter activity);GO:0016020(membrane);GO:0016021(integral component of membrane);GO:0055085(transmembrane transport);GO:1902476(chl…
hhi-miR-15a_R-1	XM_008307751.3	103377102	LOC103377102	solute carrier family 12 member 7-like isoform X5 [Cynoglossus semilaevis]	62	-36.94	1	1	2	GO:0005215(transporter activity);GO:0005887(integral component of plasma membrane);GO:0006811(ion transport);GO:0006884(cell volume homeostasis);GO:0007268(chemical synaptic transmission);GO:0015377(cation:chloride symporter activity);GO:0015379(potassium:chloride symporter activity);GO:0016020(membrane);GO:0016021(integral component of membrane);GO:0055085(transmembrane transport);GO:1902476(chl…
hhi-miR-15a_R-1	XM_008307752.3	103377102	LOC103377102	solute carrier family 12 member 7-like isoform X5 [Cynoglossus semilaevis]	62	-36.94	1	1	2	GO:0005215(transporter activity);GO:0005887(integral component of plasma membrane);GO:0006811(ion transport);GO:0006884(cell volume homeostasis);GO:0007268(chemical synaptic transmission);GO:0015377(cation:chloride symporter activity);GO:0015379(potassium:chloride symporter activity);GO:0016020(membrane);GO:0016021(integral component of membrane);GO:0055085(transmembrane transport);GO:1902476(chl…
nbr-miR-731	XM_008307763.3	103377106	cfap99	cilia- and flagella-associated protein 99 isoform X2 [Cynoglossus semilaevis]	62	-15.58	1	1	2
nbr-miR-731	XM_008307771.3	103377116	cpa6	carboxypeptidase A6 isoform X2 [Cynoglossus semilaevis]	80	-17.5	1	1	2	GO:0004180(carboxypeptidase activity);GO:0004181(metallocarboxypeptidase activity);GO:0005615(extracellular space);GO:0006508(proteolysis);GO:0008233(peptidase activity);GO:0008237(metallopeptidase activity);GO:0008270(zinc ion binding);GO:0016787(hydrolase activity);GO:0046872(metal ion binding)
oni-miR-222	XM_008307772.3	103377118	arfgef1	brefeldin A-inhibited guanine nucleotide-exchange protein 1 isoform X3 [Cynoglossus semilaevis]	89	-29.36	1	1	2	GO:0005086(ARF guanyl-nucleotide exchange factor activity);GO:0005802(trans-Golgi network);GO:0016192(vesicle-mediated transport)	ko04144(Endocytosis)
nbr-miR-731	XM_008307788.3	103377129	trim55	tripartite motif-containing protein 55 [Cynoglossus semilaevis]	74	-15.99	1	1	2	GO:0005622(intracellular);GO:0008270(zinc ion binding);GO:0046872(metal ion binding)
nbr-miR-731	XM_008307791.3	103377132	armc1	armadillo repeat-containing protein 1 [Cynoglossus semilaevis]	92	-15.56	1	1	2	GO:0005634(nucleus);GO:0005737(cytoplasm)
hhi-miR-15a_R-1	XM_008307792.3	103377133	bhlhe22	class E basic helix-loop-helix protein 22 [Cynoglossus semilaevis]	65	-20.73	1	1	2	GO:0000981(RNA polymerase II transcription factor activity, sequence-specific DNA binding);GO:0006355(regulation of transcription, DNA-templated);GO:0022008(neurogenesis);GO:0046983(protein dimerization activity)
hhi-miR-15a_R-1	XM_008307799.3	103377138	LOC103377138	uncharacterized protein LOC103377138 isoform X1 [Cynoglossus semilaevis]	83	-13.99	1	1	2	GO:0005089(Rho guanyl-nucleotide exchange factor activity);GO:0035023(regulation of Rho protein signal transduction)	ko04810(Regulation of actin cytoskeleton)
hhi-miR-15a_R-1	XM_008307800.3	103377138	LOC103377138	uncharacterized protein LOC103377138 isoform X1 [Cynoglossus semilaevis]	83	-13.99	1	1	2	GO:0005089(Rho guanyl-nucleotide exchange factor activity);GO:0035023(regulation of Rho protein signal transduction)	ko04810(Regulation of actin cytoskeleton)
hhi-miR-15a_R-1	XM_008307801.3	103377138	LOC103377138	uncharacterized protein LOC103377138 isoform X1 [Cynoglossus semilaevis]	83	-13.99	1	1	2	GO:0005089(Rho guanyl-nucleotide exchange factor activity);GO:0035023(regulation of Rho protein signal transduction)	ko04810(Regulation of actin cytoskeleton)
ssa-miR-146a-5p	XM_008307803.3	103377149	LOC103377149	vascular endothelial growth factor receptor 1-like isoform X2 [Cynoglossus semilaevis]	62	-53.57	1	1	2	GO:0000166(nucleotide binding);GO:0001525(angiogenesis);GO:0001568(blood vessel development);GO:0001570(vasculogenesis);GO:0002040(sprouting angiogenesis);GO:0004672(protein kinase activity);GO:0004713(protein tyrosine kinase activity);GO:0004714(transmembrane receptor protein tyrosine kinase activity);GO:0005021(vascular endothelial growth factor-activated receptor activity);GO:0005524(ATP bindi…	ko04010(MAPK signaling pathway);ko04510(Focal adhesion)
oni-miR-222	XM_008307808.3	103377148	tmprss7	LOW QUALITY PROTEIN: transmembrane protease serine 7 [Cynoglossus semilaevis]	76	-47.1	1	1	2	GO:0004252(serine-type endopeptidase activity);GO:0005886(plasma membrane);GO:0006508(proteolysis);GO:0016021(integral component of membrane)
nbr-miR-731	XM_008307811.3	103377151	LOC103377151	phospholipid scramblase 1-like [Cynoglossus semilaevis]	51	-12.41	1	1	2	GO:0016020(membrane);GO:0017128(phospholipid scramblase activity)
dre-miR-23a-3p	XM_008307827.3	103377159	reep1	receptor expression-enhancing protein 1 isoform X2 [Cynoglossus semilaevis]	86	-11.29	1	1	2	GO:0016020(membrane);GO:0016021(integral component of membrane)
hhi-miR-23a	XM_008307827.3	103377159	reep1	receptor expression-enhancing protein 1 isoform X2 [Cynoglossus semilaevis]	86	-11.29	1	1	2	GO:0016020(membrane);GO:0016021(integral component of membrane)
nbr-miR-731	XM_008307827.3	103377159	reep1	receptor expression-enhancing protein 1 isoform X2 [Cynoglossus semilaevis]	95	-45.99	1	1	2	GO:0016020(membrane);GO:0016021(integral component of membrane)
dre-miR-23a-3p	XM_008307833.3	103377165	map7d2	MAP7 domain-containing protein 2 isoform X7 [Cynoglossus semilaevis]	75	-14.26	1	1	2	GO:0000226(microtubule cytoskeleton organization);GO:0005198(structural molecule activity);GO:0015630(microtubule cytoskeleton)
hhi-miR-23a	XM_008307833.3	103377165	map7d2	MAP7 domain-containing protein 2 isoform X7 [Cynoglossus semilaevis]	75	-14.26	1	1	2	GO:0000226(microtubule cytoskeleton organization);GO:0005198(structural molecule activity);GO:0015630(microtubule cytoskeleton)
dre-miR-23a-3p	XM_008307838.3	103377165	map7d2	MAP7 domain-containing protein 2 isoform X7 [Cynoglossus semilaevis]	75	-14.26	1	1	2	GO:0000226(microtubule cytoskeleton organization);GO:0005198(structural molecule activity);GO:0015630(microtubule cytoskeleton)
hhi-miR-23a	XM_008307838.3	103377165	map7d2	MAP7 domain-containing protein 2 isoform X7 [Cynoglossus semilaevis]	75	-14.26	1	1	2	GO:0000226(microtubule cytoskeleton organization);GO:0005198(structural molecule activity);GO:0015630(microtubule cytoskeleton)
dre-miR-23a-3p	XM_008307858.3	103377174	klhl15	kelch-like protein 15 isoform X2 [Cynoglossus semilaevis]	65	-16.88	1	1	2	GO:0004842(ubiquitin-protein transferase activity);GO:0031463(Cul3-RING ubiquitin ligase complex);GO:0005634(nucleus);GO:0016567(protein ubiquitination)
hhi-miR-23a	XM_008307858.3	103377174	klhl15	kelch-like protein 15 isoform X2 [Cynoglossus semilaevis]	65	-16.88	1	1	2	GO:0004842(ubiquitin-protein transferase activity);GO:0031463(Cul3-RING ubiquitin ligase complex);GO:0005634(nucleus);GO:0016567(protein ubiquitination)
dre-miR-23a-3p	XM_008307860.3	103377174	klhl15	kelch-like protein 15 isoform X2 [Cynoglossus semilaevis]	65	-16.88	1	1	2	GO:0004842(ubiquitin-protein transferase activity);GO:0031463(Cul3-RING ubiquitin ligase complex);GO:0005634(nucleus);GO:0016567(protein ubiquitination)
hhi-miR-23a	XM_008307860.3	103377174	klhl15	kelch-like protein 15 isoform X2 [Cynoglossus semilaevis]	65	-16.88	1	1	2	GO:0004842(ubiquitin-protein transferase activity);GO:0031463(Cul3-RING ubiquitin ligase complex);GO:0005634(nucleus);GO:0016567(protein ubiquitination)
dre-miR-146a_L+1R-1	XM_008307866.3	103377178	mynn	myoneurin [Cynoglossus semilaevis]	58	-14.96	1	1	2	GO:0003676(nucleic acid binding);GO:0003677(DNA binding);GO:0005634(nucleus);GO:0006351(transcription, DNA-templated);GO:0006355(regulation of transcription, DNA-templated);GO:0046872(metal ion binding)
dre-miR-146a_L+1R-1	XM_008307867.3	103377178	mynn	myoneurin [Cynoglossus semilaevis]	58	-14.96	1	1	2	GO:0003676(nucleic acid binding);GO:0003677(DNA binding);GO:0005634(nucleus);GO:0006351(transcription, DNA-templated);GO:0006355(regulation of transcription, DNA-templated);GO:0046872(metal ion binding)
dre-miR-23a-3p	XM_008307869.3	103377179	LOC103377179	traf2 and NCK-interacting protein kinase-like isoform X9 [Cynoglossus semilaevis]	59	-49.67	1	1	2	GO:0005737(cytoplasm)
hhi-miR-23a	XM_008307869.3	103377179	LOC103377179	traf2 and NCK-interacting protein kinase-like isoform X9 [Cynoglossus semilaevis]	59	-49.67	1	1	2	GO:0005737(cytoplasm)
nbr-miR-731	XM_008307869.3	103377179	LOC103377179	traf2 and NCK-interacting protein kinase-like isoform X9 [Cynoglossus semilaevis]	70	-19.99	1	1	2	GO:0005737(cytoplasm)
oni-miR-222	XM_008307869.3	103377179	LOC103377179	traf2 and NCK-interacting protein kinase-like isoform X9 [Cynoglossus semilaevis]	82	-34.98	1	1	2	GO:0005737(cytoplasm)
dre-miR-23a-3p	XM_008307872.3	103377179	LOC103377179	traf2 and NCK-interacting protein kinase-like isoform X9 [Cynoglossus semilaevis]	59	-49.67	1	1	2	GO:0005737(cytoplasm)
hhi-miR-23a	XM_008307872.3	103377179	LOC103377179	traf2 and NCK-interacting protein kinase-like isoform X9 [Cynoglossus semilaevis]	59	-49.67	1	1	2	GO:0005737(cytoplasm)
nbr-miR-731	XM_008307872.3	103377179	LOC103377179	traf2 and NCK-interacting protein kinase-like isoform X9 [Cynoglossus semilaevis]	70	-19.99	1	1	2	GO:0005737(cytoplasm)
oni-miR-222	XM_008307872.3	103377179	LOC103377179	traf2 and NCK-interacting protein kinase-like isoform X9 [Cynoglossus semilaevis]	82	-34.98	1	1	2	GO:0005737(cytoplasm)
dre-miR-23a-3p	XM_008307874.3	103377179	LOC103377179	traf2 and NCK-interacting protein kinase-like isoform X9 [Cynoglossus semilaevis]	59	-49.67	1	1	2	GO:0005737(cytoplasm)
hhi-miR-23a	XM_008307874.3	103377179	LOC103377179	traf2 and NCK-interacting protein kinase-like isoform X9 [Cynoglossus semilaevis]	59	-49.67	1	1	2	GO:0005737(cytoplasm)
nbr-miR-731	XM_008307874.3	103377179	LOC103377179	traf2 and NCK-interacting protein kinase-like isoform X9 [Cynoglossus semilaevis]	70	-19.99	1	1	2	GO:0005737(cytoplasm)
oni-miR-222	XM_008307874.3	103377179	LOC103377179	traf2 and NCK-interacting protein kinase-like isoform X9 [Cynoglossus semilaevis]	82	-34.98	1	1	2	GO:0005737(cytoplasm)
dre-miR-23a-3p	XM_008307875.3	103377179	LOC103377179	traf2 and NCK-interacting protein kinase-like isoform X9 [Cynoglossus semilaevis]	59	-49.67	1	1	2	GO:0005737(cytoplasm)
hhi-miR-23a	XM_008307875.3	103377179	LOC103377179	traf2 and NCK-interacting protein kinase-like isoform X9 [Cynoglossus semilaevis]	59	-49.67	1	1	2	GO:0005737(cytoplasm)
nbr-miR-731	XM_008307875.3	103377179	LOC103377179	traf2 and NCK-interacting protein kinase-like isoform X9 [Cynoglossus semilaevis]	70	-19.99	1	1	2	GO:0005737(cytoplasm)
oni-miR-222	XM_008307875.3	103377179	LOC103377179	traf2 and NCK-interacting protein kinase-like isoform X9 [Cynoglossus semilaevis]	82	-34.98	1	1	2	GO:0005737(cytoplasm)
hhi-miR-15a_R-1	XM_008307881.3	103377181	hspa4l	heat shock 70 kDa protein 4L isoform X1 [Cynoglossus semilaevis]	86	-24.16	1	1	2	GO:0000166(nucleotide binding);GO:0005524(ATP binding)	ko04141(Protein processing in endoplasmic reticulum)
nbr-miR-731	XM_008307913.3	103377197	LOC103377197	uncharacterized abhydrolase domain-containing protein DDB_G0269086-like isoform X2 [Cynoglossus semilaevis]	53	-15.97	1	1	2	GO:0016021(integral component of membrane);GO:0005509(calcium ion binding);GO:0005886(plasma membrane);GO:0007389(pattern specification process);GO:0008285(negative regulation of cell proliferation);GO:0010524(positive regulation of calcium ion transport into cytosol);GO:0010881(regulation of cardiac muscle contraction by regulation of the release of sequestered calcium ion);GO:0030176(integral c…
dre-miR-210-3p_R-2	XM_008307928.3	103377210	LOC103377210	cryptochrome DASH-like [Cynoglossus semilaevis]	93	-15.12	1	1	2	GO:0000719(photoreactive repair);GO:0003684(damaged DNA binding);GO:0003904(deoxyribodipyrimidine photo-lyase activity);GO:0003913(DNA photolyase activity);GO:0006281(DNA repair);GO:0018298(protein-chromophore linkage);GO:0045892(negative regulation of transcription, DNA-templated);GO:0050660(flavin adenine dinucleotide binding)
dre-miR-23a-3p	XM_008307939.3	103377220	nktr	NK-tumor recognition protein isoform X5 [Cynoglossus semilaevis]	94	-15.13	1	1	2	GO:0003755(peptidyl-prolyl cis-trans isomerase activity)
hhi-miR-23a	XM_008307939.3	103377220	nktr	NK-tumor recognition protein isoform X5 [Cynoglossus semilaevis]	94	-15.13	1	1	2	GO:0003755(peptidyl-prolyl cis-trans isomerase activity)
dre-miR-23a-3p	XM_008307949.3	103377222	LOC103377222	vasoactive intestinal polypeptide receptor [Cynoglossus semilaevis]	62	-26.32	1	1	2	GO:0004888(transmembrane signaling receptor activity);GO:0004930(G-protein coupled receptor activity);GO:0004999(vasoactive intestinal polypeptide receptor activity);GO:0005886(plasma membrane);GO:0007165(signal transduction);GO:0007166(cell surface receptor signaling pathway);GO:0007186(G-protein coupled receptor signaling pathway);GO:0007188(adenylate cyclase-modulating G-protein coupled recept…	ko04080(Neuroactive ligand-receptor interaction)
hhi-miR-15a_R-1	XM_008307949.3	103377222	LOC103377222	vasoactive intestinal polypeptide receptor [Cynoglossus semilaevis]	71	-14.46	1	1	2	GO:0004888(transmembrane signaling receptor activity);GO:0004930(G-protein coupled receptor activity);GO:0004999(vasoactive intestinal polypeptide receptor activity);GO:0005886(plasma membrane);GO:0007165(signal transduction);GO:0007166(cell surface receptor signaling pathway);GO:0007186(G-protein coupled receptor signaling pathway);GO:0007188(adenylate cyclase-modulating G-protein coupled recept…	ko04080(Neuroactive ligand-receptor interaction)
hhi-miR-23a	XM_008307949.3	103377222	LOC103377222	vasoactive intestinal polypeptide receptor [Cynoglossus semilaevis]	62	-26.32	1	1	2	GO:0004888(transmembrane signaling receptor activity);GO:0004930(G-protein coupled receptor activity);GO:0004999(vasoactive intestinal polypeptide receptor activity);GO:0005886(plasma membrane);GO:0007165(signal transduction);GO:0007166(cell surface receptor signaling pathway);GO:0007186(G-protein coupled receptor signaling pathway);GO:0007188(adenylate cyclase-modulating G-protein coupled recept…	ko04080(Neuroactive ligand-receptor interaction)
nbr-miR-731	XM_008307957.3	103377226	zdhhc23	palmitoyltransferase ZDHHC23 [Cynoglossus semilaevis]	86	-17.32	1	1	2	GO:0016020(membrane);GO:0016021(integral component of membrane);GO:0016740(transferase activity);GO:0016746(transferase activity, transferring acyl groups);GO:0019706(protein-cysteine S-palmitoyltransferase activity)
dre-miR-210-3p_R-2	XM_008307988.2	103377243	shisa2	protein shisa-2 homolog [Cynoglossus semilaevis]	74	-14.55	1	1	2	GO:0016020(membrane);GO:0016021(integral component of membrane)
nbr-miR-731	XM_008307988.2	103377243	shisa2	protein shisa-2 homolog [Cynoglossus semilaevis]	94	-17.54	1	1	2	GO:0016020(membrane);GO:0016021(integral component of membrane)
dre-miR-210-3p_R-2	XM_008307990.3	103377244	atp8a2	phospholipid-transporting ATPase IB isoform X6 [Cynoglossus semilaevis]	55	-11.99	1	1	2	GO:0000166(nucleotide binding);GO:0000287(magnesium ion binding);GO:0004012(phospholipid-translocating ATPase activity);GO:0005524(ATP binding);GO:0005886(plasma membrane);GO:0015914(phospholipid transport);GO:0016020(membrane);GO:0016021(integral component of membrane);GO:0016787(hydrolase activity);GO:0048666(neuron development);GO:0005802(trans-Golgi network);GO:0048194(Golgi vesicle budding)
dre-miR-210-3p_R-2	XM_008307991.3	103377245	cdk8	cyclin-dependent kinase 8 [Oreochromis niloticus]	82	-15.93	1	1	2	GO:0000166(nucleotide binding);GO:0004672(protein kinase activity);GO:0004674(protein serine/threonine kinase activity);GO:0004693(cyclin-dependent protein serine/threonine kinase activity);GO:0005524(ATP binding);GO:0005634(nucleus);GO:0006351(transcription, DNA-templated);GO:0006355(regulation of transcription, DNA-templated);GO:0006468(protein phosphorylation);GO:0007346(regulation of mitotic …
dre-miR-210-3p_R-2	XM_008307992.3	103377245	cdk8	cyclin-dependent kinase 8 [Oreochromis niloticus]	82	-15.93	1	1	2	GO:0000166(nucleotide binding);GO:0004672(protein kinase activity);GO:0004674(protein serine/threonine kinase activity);GO:0004693(cyclin-dependent protein serine/threonine kinase activity);GO:0005524(ATP binding);GO:0005634(nucleus);GO:0006351(transcription, DNA-templated);GO:0006355(regulation of transcription, DNA-templated);GO:0006468(protein phosphorylation);GO:0007346(regulation of mitotic …
dre-miR-23a-3p	XM_008308018.3	103377263	fam181a	protein FAM181A [Cynoglossus semilaevis]	52	-12.86	1	1	2
hhi-miR-23a	XM_008308018.3	103377263	fam181a	protein FAM181A [Cynoglossus semilaevis]	52	-12.86	1	1	2
hhi-miR-15a_R-1	XM_008308019.3	103377266	nck1	cytoplasmic protein NCK1 isoform X2 [Cynoglossus semilaevis]	55	-18.42	1	1	2	GO:0005086(ARF guanyl-nucleotide exchange factor activity);GO:0005802(trans-Golgi network);GO:0016192(vesicle-mediated transport)	ko04012(ErbB signaling pathway)
hhi-miR-15a_R-1	XM_008308020.3	103377266	nck1	cytoplasmic protein NCK1 isoform X2 [Cynoglossus semilaevis]	55	-18.42	1	1	2	GO:0005086(ARF guanyl-nucleotide exchange factor activity);GO:0005802(trans-Golgi network);GO:0016192(vesicle-mediated transport)	ko04012(ErbB signaling pathway)
hhi-miR-15a_R-1	XM_008308021.3	103377266	nck1	cytoplasmic protein NCK1 isoform X2 [Cynoglossus semilaevis]	55	-18.42	1	1	2	GO:0005086(ARF guanyl-nucleotide exchange factor activity);GO:0005802(trans-Golgi network);GO:0016192(vesicle-mediated transport)	ko04012(ErbB signaling pathway)
dre-miR-23a-3p	XM_008308025.3	103377270	LOC103377270	zinc finger protein ZIC 1 [Cynoglossus semilaevis]	91	-12.72	1	1	2	GO:0003676(nucleic acid binding);GO:0007420(brain development);GO:0008270(zinc ion binding);GO:0021534(cell proliferation in hindbrain);GO:0021592(fourth ventricle development);GO:0030902(hindbrain development);GO:0046872(metal ion binding);GO:0048853(forebrain morphogenesis);GO:0060059(embryonic retina morphogenesis in camera-type eye)
hhi-miR-23a	XM_008308025.3	103377270	LOC103377270	zinc finger protein ZIC 1 [Cynoglossus semilaevis]	91	-12.72	1	1	2	GO:0003676(nucleic acid binding);GO:0007420(brain development);GO:0008270(zinc ion binding);GO:0021534(cell proliferation in hindbrain);GO:0021592(fourth ventricle development);GO:0030902(hindbrain development);GO:0046872(metal ion binding);GO:0048853(forebrain morphogenesis);GO:0060059(embryonic retina morphogenesis in camera-type eye)
oni-miR-222	XM_008308037.3	103377278	nrn1	neuritin [Cynoglossus semilaevis]	65	-63.14	1	1	2	GO:0003674(molecular_function);GO:0005886(plasma membrane);GO:0007399(nervous system development);GO:0016020(membrane);GO:0030054(cell junction);GO:0031225(anchored component of membrane);GO:0045202(synapse)	ko03018(RNA degradation)
hhi-miR-15a_R-1	XM_008308038.3	103377280	fars2	phenylalanine--tRNA ligase, mitochondrial [Cynoglossus semilaevis]	81	-15.88	1	1	2	GO:0000049(tRNA binding);GO:0000166(nucleotide binding);GO:0004812(aminoacyl-tRNA ligase activity);GO:0004826(phenylalanine-tRNA ligase activity);GO:0005524(ATP binding);GO:0005737(cytoplasm);GO:0005739(mitochondrion);GO:0006432(phenylalanyl-tRNA aminoacylation);GO:0043039(tRNA aminoacylation)	ko00970(Aminoacyl-tRNA biosynthesis)
hhi-miR-15a_R-1	XM_008308043.3	103377284	hus1	checkpoint protein HUS1 isoform X1 [Cynoglossus semilaevis]	98	-19.1	1	1	2	GO:0000724(double-strand break repair via homologous recombination);GO:0006289(nucleotide-excision repair);GO:0030896(checkpoint clamp complex);GO:0031573(intra-S DNA damage checkpoint);GO:0033314(mitotic DNA replication checkpoint);GO:0035861(site of double-strand break);GO:0044778(meiotic DNA integrity checkpoint)	ko04218(Cellular senescence)
dre-miR-210-3p_R-2	XM_008308055.3	103377294	LOC103377294	caveolae-associated protein 4a [Cynoglossus semilaevis]	69	-21.71	1	1	2	GO:0005737(cytoplasm)
dre-miR-23a-3p	XM_008308058.3	103377298	LOC103377298	melanoma receptor tyrosine-protein kinase-like [Cynoglossus semilaevis]	78	-50.7	1	1	2	GO:0000166(nucleotide binding);GO:0004672(protein kinase activity);GO:0004713(protein tyrosine kinase activity);GO:0004714(transmembrane receptor protein tyrosine kinase activity);GO:0005524(ATP binding);GO:0006468(protein phosphorylation);GO:0007169(transmembrane receptor protein tyrosine kinase signaling pathway);GO:0016020(membrane);GO:0016021(integral component of membrane);GO:0016301(kinase …	ko04010(MAPK signaling pathway);ko04012(ErbB signaling pathway);ko04068(FoxO signaling pathway);ko04020(Calcium signaling pathway);ko04144(Endocytosis);ko04510(Focal adhesion);ko04520(Adherens junction);ko04540(Gap junction);ko04810(Regulation of actin cytoskeleton);ko04912(GnRH signaling pathway)
hhi-miR-23a	XM_008308058.3	103377298	LOC103377298	melanoma receptor tyrosine-protein kinase-like [Cynoglossus semilaevis]	78	-50.7	1	1	2	GO:0000166(nucleotide binding);GO:0004672(protein kinase activity);GO:0004713(protein tyrosine kinase activity);GO:0004714(transmembrane receptor protein tyrosine kinase activity);GO:0005524(ATP binding);GO:0006468(protein phosphorylation);GO:0007169(transmembrane receptor protein tyrosine kinase signaling pathway);GO:0016020(membrane);GO:0016021(integral component of membrane);GO:0016301(kinase …	ko04010(MAPK signaling pathway);ko04012(ErbB signaling pathway);ko04068(FoxO signaling pathway);ko04020(Calcium signaling pathway);ko04144(Endocytosis);ko04510(Focal adhesion);ko04520(Adherens junction);ko04540(Gap junction);ko04810(Regulation of actin cytoskeleton);ko04912(GnRH signaling pathway)
oni-miR-222	XM_008308058.3	103377298	LOC103377298	melanoma receptor tyrosine-protein kinase-like [Cynoglossus semilaevis]	72	-15.15	1	1	2	GO:0000166(nucleotide binding);GO:0004672(protein kinase activity);GO:0004713(protein tyrosine kinase activity);GO:0004714(transmembrane receptor protein tyrosine kinase activity);GO:0005524(ATP binding);GO:0006468(protein phosphorylation);GO:0007169(transmembrane receptor protein tyrosine kinase signaling pathway);GO:0016020(membrane);GO:0016021(integral component of membrane);GO:0016301(kinase …	ko04010(MAPK signaling pathway);ko04012(ErbB signaling pathway);ko04068(FoxO signaling pathway);ko04020(Calcium signaling pathway);ko04144(Endocytosis);ko04510(Focal adhesion);ko04520(Adherens junction);ko04540(Gap junction);ko04810(Regulation of actin cytoskeleton);ko04912(GnRH signaling pathway)
dre-miR-210-3p_R-2	XM_008308060.3	103377300	eci2	enoyl-CoA delta isomerase 2, mitochondrial [Cynoglossus semilaevis]	70	-22.34	1	1	2	GO:0000062(fatty-acyl-CoA binding);GO:0003824(catalytic activity);GO:0008152(metabolic process)	ko00071(Fatty acid degradation);ko04146(Peroxisome)
hhi-miR-15a_R-1	XM_008308067.3	103377306	LOC103377306	coiled-coil domain-containing protein 106-like isoform X2 [Cynoglossus semilaevis]	94	-34.49	1	1	2	GO:0003677(DNA binding);GO:0005575(cellular_component);GO:0006310(DNA recombination);GO:0015074(DNA integration)
dre-miR-210-3p_R-2	XM_008308072.3	103377310	arhgap21	rho GTPase-activating protein 21 isoform X4 [Cynoglossus semilaevis]	69	-16.7	1	1	2	GO:0005096(GTPase activator activity);GO:0043547(positive regulation of GTPase activity);GO:0051645(Golgi localization)
dre-miR-23a-3p	XM_008308079.3	103377313	otos	otospiralin [Cynoglossus semilaevis]	99	-12.8	1	1	2	GO:0007605(sensory perception of sound)
hhi-miR-23a	XM_008308079.3	103377313	otos	otospiralin [Cynoglossus semilaevis]	99	-12.8	1	1	2	GO:0007605(sensory perception of sound)
nbr-miR-731	XM_008308088.3	103377320	LOC103377320	uncharacterized protein LOC103377320 [Cynoglossus semilaevis]	74	-17.09	1	1	2
oni-miR-222	XM_008308088.3	103377320	LOC103377320	uncharacterized protein LOC103377320 [Cynoglossus semilaevis]	99	-41.29	1	1	2
nbr-miR-731	XM_008308102.3	103377327	gcm2	chorion-specific transcription factor GCMb [Cynoglossus semilaevis]	86	-16.31	1	1	2	GO:0003677(DNA binding);GO:0005634(nucleus);GO:0006351(transcription, DNA-templated);GO:0006355(regulation of transcription, DNA-templated);GO:0007275(multicellular organism development);GO:0009887(animal organ morphogenesis);GO:0009957(epidermal cell fate specification);GO:0042063(gliogenesis);GO:0051216(cartilage development);GO:0055074(calcium ion homeostasis);GO:0055078(sodium ion homeostasis)
nbr-miR-731	XM_008308139.3	103377349	pdss1	decaprenyl-diphosphate synthase subunit 1 [Cynoglossus semilaevis]	56	-18.55	1	1	2	GO:0005575(cellular_component);GO:0008299(isoprenoid biosynthetic process);GO:0016740(transferase activity)	ko00900(Terpenoid backbone biosynthesis)
dre-miR-23a-3p	XM_008308153.3	103377360	LOC103377360	carbonic anhydrase 1-like [Cynoglossus semilaevis]	79	-10.86	1	1	2	GO:0006885(regulation of pH);GO:0010037(response to carbon dioxide);GO:0035810(positive regulation of urine volume);GO:0035813(regulation of renal sodium excretion);GO:0045177(apical part of cell)	ko00910(Nitrogen metabolism)
hhi-miR-23a	XM_008308153.3	103377360	LOC103377360	carbonic anhydrase 1-like [Cynoglossus semilaevis]	79	-10.86	1	1	2	GO:0006885(regulation of pH);GO:0010037(response to carbon dioxide);GO:0035810(positive regulation of urine volume);GO:0035813(regulation of renal sodium excretion);GO:0045177(apical part of cell)	ko00910(Nitrogen metabolism)
nbr-miR-731	XM_008308159.3	103377367	LOC103377367	ADP-ribosyl cyclase/cyclic ADP-ribose hydrolase 1-like [Cynoglossus semilaevis]	89	-11.25	1	1	2	GO:0003953(NAD+ nucleosidase activity);GO:0005886(plasma membrane);GO:0016849(phosphorus-oxygen lyase activity);GO:0030890(positive regulation of B cell proliferation)	ko00760(Nicotinate and nicotinamide metabolism);ko04020(Calcium signaling pathway)
oni-miR-222	XM_008308164.3	103377373	LOC103377373	ras-related protein Ral-A [Maylandia zebra]	86	-34.87	1	1	2	GO:0000166(nucleotide binding);GO:0003924(GTPase activity);GO:0005525(GTP binding);GO:0005886(plasma membrane);GO:0007165(signal transduction);GO:0007265(Ras protein signal transduction);GO:0016020(membrane)
oni-miR-222	XM_008308165.3	103377374	LOC103377374	mediator of RNA polymerase II transcription subunit 1-like isoform X2 [Cynoglossus semilaevis]	55	-24.89	1	1	2	GO:0016592(mediator complex)
oni-miR-222	XM_008308166.3	103377374	LOC103377374	mediator of RNA polymerase II transcription subunit 1-like isoform X2 [Cynoglossus semilaevis]	55	-24.89	1	1	2	GO:0016592(mediator complex)
oni-miR-222	XM_008308167.3	103377374	LOC103377374	mediator of RNA polymerase II transcription subunit 1-like isoform X2 [Cynoglossus semilaevis]	55	-24.89	1	1	2	GO:0016592(mediator complex)
oni-miR-222	XM_008308168.3	103377374	LOC103377374	mediator of RNA polymerase II transcription subunit 1-like isoform X2 [Cynoglossus semilaevis]	55	-24.89	1	1	2	GO:0016592(mediator complex)
dre-miR-146a_L+1R-1	XM_008308177.3	103377385	pxdc1	PX domain-containing protein 1 [Cynoglossus semilaevis]	94	-21.92	1	1	2	GO:0035091(phosphatidylinositol binding)
nbr-miR-731	XM_008308177.3	103377385	pxdc1	PX domain-containing protein 1 [Cynoglossus semilaevis]	87	-10.11	1	1	2	GO:0035091(phosphatidylinositol binding)
ssa-miR-146a-5p	XM_008308177.3	103377385	pxdc1	PX domain-containing protein 1 [Cynoglossus semilaevis]	90	-24.04	1	1	2	GO:0035091(phosphatidylinositol binding)
dre-miR-23a-3p	XM_008308178.3	103377386	gli3	transcriptional activator GLI3 isoform X3 [Cynoglossus semilaevis]	74	-17.82	1	1	2	GO:0003676(nucleic acid binding);GO:0003677(DNA binding);GO:0003700(DNA binding transcription factor activity);GO:0006355(regulation of transcription, DNA-templated);GO:0007224(smoothened signaling pathway);GO:0009952(anterior/posterior pattern specification);GO:0009953(dorsal/ventral pattern formation);GO:0046872(metal ion binding);GO:0048568(embryonic organ development);GO:0048699(generation of…	ko04340(Hedgehog signaling pathway)
hhi-miR-23a	XM_008308178.3	103377386	gli3	transcriptional activator GLI3 isoform X3 [Cynoglossus semilaevis]	74	-17.82	1	1	2	GO:0003676(nucleic acid binding);GO:0003677(DNA binding);GO:0003700(DNA binding transcription factor activity);GO:0006355(regulation of transcription, DNA-templated);GO:0007224(smoothened signaling pathway);GO:0009952(anterior/posterior pattern specification);GO:0009953(dorsal/ventral pattern formation);GO:0046872(metal ion binding);GO:0048568(embryonic organ development);GO:0048699(generation of…	ko04340(Hedgehog signaling pathway)
nbr-miR-731	XM_008308178.3	103377386	gli3	transcriptional activator GLI3 isoform X3 [Cynoglossus semilaevis]	62	-19.21	1	1	2	GO:0003676(nucleic acid binding);GO:0003677(DNA binding);GO:0003700(DNA binding transcription factor activity);GO:0006355(regulation of transcription, DNA-templated);GO:0007224(smoothened signaling pathway);GO:0009952(anterior/posterior pattern specification);GO:0009953(dorsal/ventral pattern formation);GO:0046872(metal ion binding);GO:0048568(embryonic organ development);GO:0048699(generation of…	ko04340(Hedgehog signaling pathway)
dre-miR-146a_L+1R-1	XM_008308186.3	103377391	LOC103377391	ankyrin repeat domain-containing protein SOWAHC-like [Cynoglossus semilaevis]	79	-16.72	1	1	2	GO:0003674(molecular_function);GO:0005575(cellular_component);GO:0008150(biological_process)
ssa-miR-146a-5p	XM_008308186.3	103377391	LOC103377391	ankyrin repeat domain-containing protein SOWAHC-like [Cynoglossus semilaevis]	97	-18.22	1	1	2	GO:0003674(molecular_function);GO:0005575(cellular_component);GO:0008150(biological_process)
nbr-miR-731	XM_008308194.3	103377402	smarcd3	SWI/SNF-related matrix-associated actin-dependent regulator of chromatin subfamily D member 3 isoform X9 [Cynoglossus semilaevis]	74	-14.82	1	1	2	GO:0003007(heart morphogenesis);GO:0007368(determination of left/right symmetry);GO:0055007(cardiac muscle cell differentiation)
nbr-miR-731	XM_008308195.3	103377402	smarcd3	SWI/SNF-related matrix-associated actin-dependent regulator of chromatin subfamily D member 3 isoform X9 [Cynoglossus semilaevis]	74	-14.82	1	1	2	GO:0003007(heart morphogenesis);GO:0007368(determination of left/right symmetry);GO:0055007(cardiac muscle cell differentiation)
nbr-miR-731	XM_008308196.3	103377402	smarcd3	SWI/SNF-related matrix-associated actin-dependent regulator of chromatin subfamily D member 3 isoform X9 [Cynoglossus semilaevis]	74	-14.82	1	1	2	GO:0003007(heart morphogenesis);GO:0007368(determination of left/right symmetry);GO:0055007(cardiac muscle cell differentiation)
hhi-miR-15a_R-1	XM_008308197.3	103377141	scaf8	protein SCAF8 isoform X1 [Cynoglossus semilaevis]	60	-29.55	1	1	2	GO:0003676(nucleic acid binding);GO:0003723(RNA binding)
nbr-miR-731	XM_008308199.3	103377402	smarcd3	SWI/SNF-related matrix-associated actin-dependent regulator of chromatin subfamily D member 3 isoform X9 [Cynoglossus semilaevis]	74	-14.82	1	1	2	GO:0003007(heart morphogenesis);GO:0007368(determination of left/right symmetry);GO:0055007(cardiac muscle cell differentiation)
nbr-miR-731	XM_008308200.3	103377402	smarcd3	SWI/SNF-related matrix-associated actin-dependent regulator of chromatin subfamily D member 3 isoform X9 [Cynoglossus semilaevis]	74	-14.82	1	1	2	GO:0003007(heart morphogenesis);GO:0007368(determination of left/right symmetry);GO:0055007(cardiac muscle cell differentiation)
nbr-miR-731	XM_008308201.3	103377402	smarcd3	SWI/SNF-related matrix-associated actin-dependent regulator of chromatin subfamily D member 3 isoform X9 [Cynoglossus semilaevis]	74	-14.82	1	1	2	GO:0003007(heart morphogenesis);GO:0007368(determination of left/right symmetry);GO:0055007(cardiac muscle cell differentiation)
dre-miR-146a_L+1R-1	XM_008308213.3	103377407	LOC103377407	actin cytoskeleton-regulatory complex protein PAN1-like isoform X2 [Cynoglossus semilaevis]	89	-13.85	1	1	2
hhi-miR-15a_R-1	XM_008308213.3	103377407	LOC103377407	actin cytoskeleton-regulatory complex protein PAN1-like isoform X2 [Cynoglossus semilaevis]	69	-23.83	1	1	2
nbr-miR-731	XM_008308213.3	103377407	LOC103377407	actin cytoskeleton-regulatory complex protein PAN1-like isoform X2 [Cynoglossus semilaevis]	71	-15.7	1	1	2
dre-miR-146a_L+1R-1	XM_008308214.3	103377407	LOC103377407	actin cytoskeleton-regulatory complex protein PAN1-like isoform X2 [Cynoglossus semilaevis]	89	-13.85	1	1	2
hhi-miR-15a_R-1	XM_008308214.3	103377407	LOC103377407	actin cytoskeleton-regulatory complex protein PAN1-like isoform X2 [Cynoglossus semilaevis]	69	-23.83	1	1	2
nbr-miR-731	XM_008308214.3	103377407	LOC103377407	actin cytoskeleton-regulatory complex protein PAN1-like isoform X2 [Cynoglossus semilaevis]	71	-15.7	1	1	2
ssa-miR-146a-5p	XM_008308221.3	103377409	LOC103377409	poly(U)-binding-splicing factor PUF60-like isoform X5 [Cynoglossus semilaevis]	51	-15.65	1	1	2	GO:0000166(nucleotide binding);GO:0003676(nucleic acid binding)	ko03040(Spliceosome)
dre-miR-210-3p_R-2	XM_008308224.3	103377414	ankh	progressive ankylosis protein homolog [Cynoglossus semilaevis]	79	-18.41	1	1	2	GO:0005887(integral component of plasma membrane);GO:0006817(phosphate ion transport);GO:0015114(phosphate ion transmembrane transporter activity);GO:0016020(membrane);GO:0016021(integral component of membrane);GO:0030500(regulation of bone mineralization);GO:0035435(phosphate ion transmembrane transport)
nbr-miR-731	XM_008308244.3	103377431	ccdc32	coiled-coil domain-containing protein 32 [Cynoglossus semilaevis]	73	-15.92	1	1	2	GO:0005515(protein binding)
nbr-miR-731	XM_008308252.3	103377431	ccdc32	coiled-coil domain-containing protein 32 [Cynoglossus semilaevis]	73	-15.92	1	1	2	GO:0005515(protein binding)
hhi-miR-15a_R-1	XM_008308273.3	103377455	LOC103377455	myosin regulatory light chain 2, smooth muscle minor isoform [Cynoglossus semilaevis]	64	-18.54	1	1	2	GO:0005509(calcium ion binding)	ko04510(Focal adhesion);ko04530(Tight junction);ko04810(Regulation of actin cytoskeleton)
ssa-miR-146a-5p	XM_008308278.2	103377460	tmem236	transmembrane protein 236 [Cynoglossus semilaevis]	95	-24.1	1	1	2	GO:0003674(molecular_function);GO:0005575(cellular_component);GO:0008150(biological_process);GO:0016021(integral component of membrane)
hhi-miR-15a_R-1	XM_008308283.3	103377464	cacnb2	voltage-dependent L-type calcium channel subunit beta-2 isoform X7 [Cynoglossus semilaevis]	87	-22.25	1	1	2	GO:0005891(voltage-gated calcium channel complex);GO:0007268(chemical synaptic transmission);GO:0007528(neuromuscular junction development);GO:0008331(high voltage-gated calcium channel activity);GO:1901385(regulation of voltage-gated calcium channel activity)	ko04010(MAPK signaling pathway);ko04260(Cardiac muscle contraction);ko04261(Adrenergic signaling in cardiomyocytes)
hhi-miR-15a_R-1	XM_008308284.3	103377464	cacnb2	voltage-dependent L-type calcium channel subunit beta-2 isoform X7 [Cynoglossus semilaevis]	87	-22.25	1	1	2	GO:0005891(voltage-gated calcium channel complex);GO:0007268(chemical synaptic transmission);GO:0007528(neuromuscular junction development);GO:0008331(high voltage-gated calcium channel activity);GO:1901385(regulation of voltage-gated calcium channel activity)	ko04010(MAPK signaling pathway);ko04260(Cardiac muscle contraction);ko04261(Adrenergic signaling in cardiomyocytes)
hhi-miR-15a_R-1	XM_008308285.3	103377464	cacnb2	voltage-dependent L-type calcium channel subunit beta-2 isoform X7 [Cynoglossus semilaevis]	87	-22.25	1	1	2	GO:0005891(voltage-gated calcium channel complex);GO:0007268(chemical synaptic transmission);GO:0007528(neuromuscular junction development);GO:0008331(high voltage-gated calcium channel activity);GO:1901385(regulation of voltage-gated calcium channel activity)	ko04010(MAPK signaling pathway);ko04260(Cardiac muscle contraction);ko04261(Adrenergic signaling in cardiomyocytes)
hhi-miR-15a_R-1	XM_008308286.3	103377464	cacnb2	voltage-dependent L-type calcium channel subunit beta-2 isoform X7 [Cynoglossus semilaevis]	87	-22.25	1	1	2	GO:0005891(voltage-gated calcium channel complex);GO:0007268(chemical synaptic transmission);GO:0007528(neuromuscular junction development);GO:0008331(high voltage-gated calcium channel activity);GO:1901385(regulation of voltage-gated calcium channel activity)	ko04010(MAPK signaling pathway);ko04260(Cardiac muscle contraction);ko04261(Adrenergic signaling in cardiomyocytes)
hhi-miR-15a_R-1	XM_008308287.3	103377464	cacnb2	voltage-dependent L-type calcium channel subunit beta-2 isoform X7 [Cynoglossus semilaevis]	87	-22.25	1	1	2	GO:0005891(voltage-gated calcium channel complex);GO:0007268(chemical synaptic transmission);GO:0007528(neuromuscular junction development);GO:0008331(high voltage-gated calcium channel activity);GO:1901385(regulation of voltage-gated calcium channel activity)	ko04010(MAPK signaling pathway);ko04260(Cardiac muscle contraction);ko04261(Adrenergic signaling in cardiomyocytes)
hhi-miR-15a_R-1	XM_008308289.3	103377464	cacnb2	voltage-dependent L-type calcium channel subunit beta-2 isoform X7 [Cynoglossus semilaevis]	87	-22.25	1	1	2	GO:0005891(voltage-gated calcium channel complex);GO:0007268(chemical synaptic transmission);GO:0007528(neuromuscular junction development);GO:0008331(high voltage-gated calcium channel activity);GO:1901385(regulation of voltage-gated calcium channel activity)	ko04010(MAPK signaling pathway);ko04260(Cardiac muscle contraction);ko04261(Adrenergic signaling in cardiomyocytes)
dre-miR-23a-3p	XM_008308290.3	103377465	slc39a12	zinc transporter ZIP12 isoform X1 [Cynoglossus semilaevis]	77	-11.76	1	1	2	GO:0005385(zinc ion transmembrane transporter activity);GO:0005887(integral component of plasma membrane);GO:0006882(cellular zinc ion homeostasis);GO:0007165(signal transduction);GO:0071578(zinc II ion transmembrane import)
hhi-miR-23a	XM_008308290.3	103377465	slc39a12	zinc transporter ZIP12 isoform X1 [Cynoglossus semilaevis]	77	-11.76	1	1	2	GO:0005385(zinc ion transmembrane transporter activity);GO:0005887(integral component of plasma membrane);GO:0006882(cellular zinc ion homeostasis);GO:0007165(signal transduction);GO:0071578(zinc II ion transmembrane import)
dre-miR-23a-3p	XM_008308292.3	103377468	arl5b	ADP-ribosylation factor-like protein 5B [Cynoglossus semilaevis]	73	-14.89	1	1	2	GO:0000166(nucleotide binding);GO:0005525(GTP binding);GO:0005622(intracellular);GO:0007264(small GTPase mediated signal transduction)
hhi-miR-23a	XM_008308292.3	103377468	arl5b	ADP-ribosylation factor-like protein 5B [Cynoglossus semilaevis]	73	-14.89	1	1	2	GO:0000166(nucleotide binding);GO:0005525(GTP binding);GO:0005622(intracellular);GO:0007264(small GTPase mediated signal transduction)
nbr-miR-731	XM_008308294.3	103377470	maf1	repressor of RNA polymerase III transcription MAF1 homolog [Cynoglossus semilaevis]	72	-14.8	1	1	2	GO:0000994(RNA polymerase III core binding);GO:0005634(nucleus);GO:0005737(cytoplasm);GO:0016480(negative regulation of transcription by RNA polymerase III);GO:0070217(transcription factor TFIIIB complex assembly)
nbr-miR-731	XM_008308303.3	103377476	LOC103377476	toll-like receptor 13 isoform X3 [Cynoglossus semilaevis]	69	-14.99	1	1	2	GO:0002376(immune system process);GO:0007165(signal transduction);GO:0009617(response to bacterium);GO:0016020(membrane);GO:0016021(integral component of membrane);GO:0045087(innate immune response);GO:0052033(pathogen-associated molecular pattern dependent induction by symbiont of host innate immune response)
hhi-miR-15a_R-1	XM_008308325.3	103377490	LOC103377490	melanocortin receptor 4-like [Cynoglossus semilaevis]	75	-63.3	1	1	2	GO:0004930(G-protein coupled receptor activity);GO:0004977(melanocortin receptor activity);GO:0005886(plasma membrane);GO:0006112(energy reserve metabolic process);GO:0007165(signal transduction);GO:0007186(G-protein coupled receptor signaling pathway);GO:0007189(adenylate cyclase-activating G-protein coupled receptor signaling pathway);GO:0016020(membrane);GO:0016021(integral component of membra…	ko04080(Neuroactive ligand-receptor interaction)
ssa-miR-146a-5p	XM_008308325.3	103377490	LOC103377490	melanocortin receptor 4-like [Cynoglossus semilaevis]	79	-32.57	1	1	2	GO:0004930(G-protein coupled receptor activity);GO:0004977(melanocortin receptor activity);GO:0005886(plasma membrane);GO:0006112(energy reserve metabolic process);GO:0007165(signal transduction);GO:0007186(G-protein coupled receptor signaling pathway);GO:0007189(adenylate cyclase-activating G-protein coupled receptor signaling pathway);GO:0016020(membrane);GO:0016021(integral component of membra…	ko04080(Neuroactive ligand-receptor interaction)
oni-miR-222	XM_008308337.3	103377500	LOC103377500	tetraspanin-7-like [Cynoglossus semilaevis]	98	-10.36	1	1	2	GO:0005887(integral component of plasma membrane);GO:0007166(cell surface receptor signaling pathway)
oni-miR-222	XM_008308360.3	103377523	LOC103377523	homeobox protein AKR isoform X2 [Cynoglossus semilaevis]	85	-21.88	1	1	2	GO:0003677(DNA binding);GO:0005634(nucleus);GO:0006355(regulation of transcription, DNA-templated);GO:0017015(regulation of transforming growth factor beta receptor signaling pathway);GO:0021797(forebrain anterior/posterior pattern specification);GO:0048385(regulation of retinoic acid receptor signaling pathway);GO:0048854(brain morphogenesis);GO:0070654(sensory epithelium regeneration);GO:007209…	ko04350(TGF-beta signaling pathway)
oni-miR-222	XM_008308362.3	103377523	LOC103377523	homeobox protein AKR isoform X2 [Cynoglossus semilaevis]	85	-21.88	1	1	2	GO:0003677(DNA binding);GO:0005634(nucleus);GO:0006355(regulation of transcription, DNA-templated);GO:0017015(regulation of transforming growth factor beta receptor signaling pathway);GO:0021797(forebrain anterior/posterior pattern specification);GO:0048385(regulation of retinoic acid receptor signaling pathway);GO:0048854(brain morphogenesis);GO:0070654(sensory epithelium regeneration);GO:007209…	ko04350(TGF-beta signaling pathway)
dre-miR-23a-3p	XM_008308365.3	103377527	insig1	insulin-induced gene 1 protein [Cynoglossus semilaevis]	77	-15.78	1	1	2	GO:0005783(endoplasmic reticulum);GO:0005789(endoplasmic reticulum membrane);GO:0006629(lipid metabolic process);GO:0008202(steroid metabolic process);GO:0008203(cholesterol metabolic process);GO:0016020(membrane);GO:0016021(integral component of membrane)
hhi-miR-23a	XM_008308365.3	103377527	insig1	insulin-induced gene 1 protein [Cynoglossus semilaevis]	77	-15.78	1	1	2	GO:0005783(endoplasmic reticulum);GO:0005789(endoplasmic reticulum membrane);GO:0006629(lipid metabolic process);GO:0008202(steroid metabolic process);GO:0008203(cholesterol metabolic process);GO:0016020(membrane);GO:0016021(integral component of membrane)
dre-miR-23a-3p	XM_008308366.3	103377527	insig1	insulin-induced gene 1 protein [Cynoglossus semilaevis]	77	-15.78	1	1	2	GO:0005783(endoplasmic reticulum);GO:0005789(endoplasmic reticulum membrane);GO:0006629(lipid metabolic process);GO:0008202(steroid metabolic process);GO:0008203(cholesterol metabolic process);GO:0016020(membrane);GO:0016021(integral component of membrane)
hhi-miR-23a	XM_008308366.3	103377527	insig1	insulin-induced gene 1 protein [Cynoglossus semilaevis]	77	-15.78	1	1	2	GO:0005783(endoplasmic reticulum);GO:0005789(endoplasmic reticulum membrane);GO:0006629(lipid metabolic process);GO:0008202(steroid metabolic process);GO:0008203(cholesterol metabolic process);GO:0016020(membrane);GO:0016021(integral component of membrane)
dre-miR-23a-3p	XM_008308407.3	103377553	LOC103377553	thiamine transporter 1-like [Cynoglossus semilaevis]	77	-13.18	1	1	2	GO:0005887(integral component of plasma membrane)
hhi-miR-23a	XM_008308407.3	103377553	LOC103377553	thiamine transporter 1-like [Cynoglossus semilaevis]	77	-13.18	1	1	2	GO:0005887(integral component of plasma membrane)
dre-miR-23a-3p	XM_008308408.3	103377554	LOC103377554	arf-GAP domain and FG repeat-containing protein 1-like isoform X6 [Cynoglossus semilaevis]	62	-16.28	1	1	2	GO:0005096(GTPase activator activity);GO:0046872(metal ion binding)
hhi-miR-23a	XM_008308408.3	103377554	LOC103377554	arf-GAP domain and FG repeat-containing protein 1-like isoform X6 [Cynoglossus semilaevis]	62	-16.28	1	1	2	GO:0005096(GTPase activator activity);GO:0046872(metal ion binding)
dre-miR-23a-3p	XM_008308409.3	103377554	LOC103377554	arf-GAP domain and FG repeat-containing protein 1-like isoform X6 [Cynoglossus semilaevis]	62	-16.28	1	1	2	GO:0005096(GTPase activator activity);GO:0046872(metal ion binding)
hhi-miR-23a	XM_008308409.3	103377554	LOC103377554	arf-GAP domain and FG repeat-containing protein 1-like isoform X6 [Cynoglossus semilaevis]	62	-16.28	1	1	2	GO:0005096(GTPase activator activity);GO:0046872(metal ion binding)
oni-miR-222	XM_008308413.3	103377555	LOC103377555	disintegrin and metalloproteinase domain-containing protein 17 [Cynoglossus semilaevis]	96	-14.48	1	1	2	GO:0004222(metalloendopeptidase activity);GO:0006508(proteolysis);GO:0007229(integrin-mediated signaling pathway);GO:0008237(metallopeptidase activity);GO:0016020(membrane);GO:0016021(integral component of membrane);GO:0046872(metal ion binding)	ko04330(Notch signaling pathway)
hhi-miR-15a_R-1	XM_008308420.3	103377562	LOC103377562	sodium channel subunit beta-4-like [Cynoglossus semilaevis]	73	-16.44	1	1	2	GO:0006811(ion transport);GO:0016020(membrane);GO:0016021(integral component of membrane)	ko04261(Adrenergic signaling in cardiomyocytes)
dre-miR-23a-3p	XM_008308429.3	103377568	pdcd10	programmed cell death protein 10 [Cynoglossus semilaevis]	50	-43.09	1	1	2	GO:0000139(Golgi membrane);GO:0001525(angiogenesis);GO:0005515(protein binding);GO:0005737(cytoplasm);GO:0005794(Golgi apparatus);GO:0005829(cytosol);GO:0005886(plasma membrane);GO:0008284(positive regulation of cell proliferation);GO:0010628(positive regulation of gene expression);GO:0010629(negative regulation of gene expression);GO:0019901(protein kinase binding);GO:0030335(positive regulation…
hhi-miR-23a	XM_008308429.3	103377568	pdcd10	programmed cell death protein 10 [Cynoglossus semilaevis]	50	-43.09	1	1	2	GO:0000139(Golgi membrane);GO:0001525(angiogenesis);GO:0005515(protein binding);GO:0005737(cytoplasm);GO:0005794(Golgi apparatus);GO:0005829(cytosol);GO:0005886(plasma membrane);GO:0008284(positive regulation of cell proliferation);GO:0010628(positive regulation of gene expression);GO:0010629(negative regulation of gene expression);GO:0019901(protein kinase binding);GO:0030335(positive regulation…
dre-miR-23a-3p	XM_008308432.3	103377568	pdcd10	programmed cell death protein 10 [Cynoglossus semilaevis]	50	-43.09	1	1	2	GO:0000139(Golgi membrane);GO:0001525(angiogenesis);GO:0005515(protein binding);GO:0005737(cytoplasm);GO:0005794(Golgi apparatus);GO:0005829(cytosol);GO:0005886(plasma membrane);GO:0008284(positive regulation of cell proliferation);GO:0010628(positive regulation of gene expression);GO:0010629(negative regulation of gene expression);GO:0019901(protein kinase binding);GO:0030335(positive regulation…
hhi-miR-23a	XM_008308432.3	103377568	pdcd10	programmed cell death protein 10 [Cynoglossus semilaevis]	50	-43.09	1	1	2	GO:0000139(Golgi membrane);GO:0001525(angiogenesis);GO:0005515(protein binding);GO:0005737(cytoplasm);GO:0005794(Golgi apparatus);GO:0005829(cytosol);GO:0005886(plasma membrane);GO:0008284(positive regulation of cell proliferation);GO:0010628(positive regulation of gene expression);GO:0010629(negative regulation of gene expression);GO:0019901(protein kinase binding);GO:0030335(positive regulation…
dre-miR-23a-3p	XM_008308442.3	103377576	ccnl1	cyclin-L1 isoform X2 [Cynoglossus semilaevis]	86	-11.05	1	1	2	GO:0000307(cyclin-dependent protein kinase holoenzyme complex);GO:0005634(nucleus);GO:0016538(cyclin-dependent protein serine/threonine kinase regulator activity);GO:0045737(positive regulation of cyclin-dependent protein serine/threonine kinase activity);GO:0045944(positive regulation of transcription by RNA polymerase II);GO:1901409(positive regulation of phosphorylation of RNA polymerase II C-…
hhi-miR-23a	XM_008308442.3	103377576	ccnl1	cyclin-L1 isoform X2 [Cynoglossus semilaevis]	86	-11.05	1	1	2	GO:0000307(cyclin-dependent protein kinase holoenzyme complex);GO:0005634(nucleus);GO:0016538(cyclin-dependent protein serine/threonine kinase regulator activity);GO:0045737(positive regulation of cyclin-dependent protein serine/threonine kinase activity);GO:0045944(positive regulation of transcription by RNA polymerase II);GO:1901409(positive regulation of phosphorylation of RNA polymerase II C-…
dre-miR-23a-3p	XM_008308443.3	103377576	ccnl1	cyclin-L1 isoform X2 [Cynoglossus semilaevis]	81	-10.74	1	1	2	GO:0000307(cyclin-dependent protein kinase holoenzyme complex);GO:0005634(nucleus);GO:0016538(cyclin-dependent protein serine/threonine kinase regulator activity);GO:0045737(positive regulation of cyclin-dependent protein serine/threonine kinase activity);GO:0045944(positive regulation of transcription by RNA polymerase II);GO:1901409(positive regulation of phosphorylation of RNA polymerase II C-…
hhi-miR-23a	XM_008308443.3	103377576	ccnl1	cyclin-L1 isoform X2 [Cynoglossus semilaevis]	81	-10.74	1	1	2	GO:0000307(cyclin-dependent protein kinase holoenzyme complex);GO:0005634(nucleus);GO:0016538(cyclin-dependent protein serine/threonine kinase regulator activity);GO:0045737(positive regulation of cyclin-dependent protein serine/threonine kinase activity);GO:0045944(positive regulation of transcription by RNA polymerase II);GO:1901409(positive regulation of phosphorylation of RNA polymerase II C-…
dre-miR-23a-3p	XM_008308447.3	103377582	kcnab1	voltage-gated potassium channel subunit beta-1 isoform X2 [Cynoglossus semilaevis]	94	-17.12	1	1	2	GO:0005249(voltage-gated potassium channel activity);GO:0005737(cytoplasm);GO:0006813(potassium ion transport);GO:0016021(integral component of membrane);GO:0055085(transmembrane transport)
hhi-miR-23a	XM_008308447.3	103377582	kcnab1	voltage-gated potassium channel subunit beta-1 isoform X2 [Cynoglossus semilaevis]	94	-17.12	1	1	2	GO:0005249(voltage-gated potassium channel activity);GO:0005737(cytoplasm);GO:0006813(potassium ion transport);GO:0016021(integral component of membrane);GO:0055085(transmembrane transport)
hhi-miR-15a_R-1	XM_008308450.3	103377583	gmps	GMP synthase [glutamine-hydrolyzing] [Cynoglossus semilaevis]	53	-14.53	1	1	2	GO:0003921(GMP synthase activity);GO:0003922(GMP synthase (glutamine-hydrolyzing) activity);GO:0005829(cytosol);GO:0006177(GMP biosynthetic process)	ko00230(Purine metabolism);ko00983(Drug metabolism - other enzymes)
ssa-miR-146a-5p	XM_008308450.3	103377583	gmps	GMP synthase [glutamine-hydrolyzing] [Cynoglossus semilaevis]	69	-29.46	1	1	2	GO:0003921(GMP synthase activity);GO:0003922(GMP synthase (glutamine-hydrolyzing) activity);GO:0005829(cytosol);GO:0006177(GMP biosynthetic process)	ko00230(Purine metabolism);ko00983(Drug metabolism - other enzymes)
hhi-miR-15a_R-1	XM_008308455.3	103377586	vmp1	LOW QUALITY PROTEIN: vacuole membrane protein 1 [Cynoglossus semilaevis]	63	-15.82	1	1	2	GO:0000407(phagophore assembly site);GO:0005783(endoplasmic reticulum);GO:0006887(exocytosis);GO:0007029(endoplasmic reticulum organization);GO:0007030(Golgi organization);GO:0010506(regulation of autophagy);GO:0016020(membrane)	ko04140(Autophagy - animal)
nbr-miR-731	XM_008308499.3	103377628	itgb1bp1	integrin beta-1-binding protein 1 [Cynoglossus semilaevis]	59	-16.2	1	1	2	GO:0003674(molecular_function);GO:0007229(integrin-mediated signaling pathway)
ssa-miR-146a-5p	XM_008308502.3	103377634	LOC103377634	RNA-binding protein 7-like [Cynoglossus semilaevis]	74	-14.79	1	1	2	GO:0000381(regulation of alternative mRNA splicing, via spliceosome);GO:0003676(nucleic acid binding);GO:0003723(RNA binding);GO:0003727(single-stranded RNA binding);GO:0005634(nucleus);GO:0007409(axonogenesis);GO:0021693(cerebellar Purkinje cell layer structural organization)
nbr-miR-731	XM_008308507.3	103377628	itgb1bp1	integrin beta-1-binding protein 1 [Cynoglossus semilaevis]	59	-16.2	1	1	2	GO:0003674(molecular_function);GO:0007229(integrin-mediated signaling pathway)
nbr-miR-731	XM_008308516.3	103377628	itgb1bp1	integrin beta-1-binding protein 1 [Cynoglossus semilaevis]	59	-16.2	1	1	2	GO:0003674(molecular_function);GO:0007229(integrin-mediated signaling pathway)
dre-miR-146a_L+1R-1	XM_008308522.3	103377649	LOC103377649	CLOCK-interacting pacemaker-like [Cynoglossus semilaevis]	54	-13.84	1	1	2	GO:0042754(negative regulation of circadian rhythm);GO:0045892(negative regulation of transcription, DNA-templated)
hhi-miR-15a_R-1	XM_008308541.3	103377658	LOC103377658	dnaJ homolog subfamily C member 30-like [Cynoglossus semilaevis]	55	-20.36	1	1	2	GO:0005739(mitochondrion);GO:0005829(cytosol);GO:0016021(integral component of membrane)
dre-miR-146a_L+1R-1	XM_008308551.2	103377668	LOC103377668	collagenase 3-like [Cynoglossus semilaevis]	91	-15.76	1	1	2	GO:0004222(metalloendopeptidase activity);GO:0006508(proteolysis);GO:0008233(peptidase activity);GO:0008237(metallopeptidase activity);GO:0008270(zinc ion binding);GO:0016787(hydrolase activity);GO:0031012(extracellular matrix);GO:0046872(metal ion binding)
dre-miR-23a-3p	XM_008308552.3	103377665	mboat2	lysophospholipid acyltransferase 2 isoform X1 [Cynoglossus semilaevis]	60	-50.91	1	1	2	GO:0016020(membrane);GO:0016021(integral component of membrane)	ko00561(Glycerolipid metabolism);ko00564(Glycerophospholipid metabolism)
hhi-miR-15a_R-1	XM_008308552.3	103377665	mboat2	lysophospholipid acyltransferase 2 isoform X1 [Cynoglossus semilaevis]	64	-15.64	1	1	2	GO:0016020(membrane);GO:0016021(integral component of membrane)	ko00561(Glycerolipid metabolism);ko00564(Glycerophospholipid metabolism)
hhi-miR-23a	XM_008308552.3	103377665	mboat2	lysophospholipid acyltransferase 2 isoform X1 [Cynoglossus semilaevis]	60	-50.91	1	1	2	GO:0016020(membrane);GO:0016021(integral component of membrane)	ko00561(Glycerolipid metabolism);ko00564(Glycerophospholipid metabolism)
hhi-miR-15a_R-1	XM_008308566.3	107988495	LOC107988495	ATP-sensitive inward rectifier potassium channel 1-like [Cynoglossus semilaevis]	64	-16.47	1	1	2	GO:0005887(integral component of plasma membrane);GO:0015272(ATP-activated inward rectifier potassium channel activity)
oni-miR-222	XM_008308569.3	103377680	ets1	protein C-ets-1 isoform X3 [Monopterus albus]	83	-34.76	1	1	2	GO:0000981(RNA polymerase II transcription factor activity, sequence-specific DNA binding);GO:0005634(nucleus);GO:0006357(regulation of transcription by RNA polymerase II);GO:0030154(cell differentiation)	ko04218(Cellular senescence)
oni-miR-222	XM_008308570.3	103377680	ets1	protein C-ets-1 isoform X3 [Monopterus albus]	83	-34.76	1	1	2	GO:0000981(RNA polymerase II transcription factor activity, sequence-specific DNA binding);GO:0005634(nucleus);GO:0006357(regulation of transcription by RNA polymerase II);GO:0030154(cell differentiation)	ko04218(Cellular senescence)
dre-miR-210-3p_R-2	XM_008308579.3	103377687	gap43	neuromodulin [Cynoglossus semilaevis]	87	-16.45	1	1	2	GO:0014069(postsynaptic density);GO:0061564(axon development)
nbr-miR-731	XM_008308583.3	103377690	LOC103377690	T-cell surface glycoprotein CD3 epsilon chain-like [Cynoglossus semilaevis]	73	-29.8	1	1	2
oni-miR-222	XM_008308598.3	103377698	LOC103377698	LOW QUALITY PROTEIN: RNA-binding protein Musashi homolog 2-like [Cynoglossus semilaevis]	81	-11.66	1	1	2	GO:0003676(nucleic acid binding);GO:0003723(RNA binding);GO:0021772(olfactory bulb development)	ko03015(mRNA surveillance pathway)
hhi-miR-15a_R-1	XM_008308605.3	103377703	kcnj13	inward rectifier potassium channel 13 isoform X1 [Cynoglossus semilaevis]	61	-15.36	1	1	2	GO:0005242(inward rectifier potassium channel activity);GO:0005887(integral component of plasma membrane)
nbr-miR-731	XM_008308622.3	103377712	ift20	intraflagellar transport protein 20 homolog [Cynoglossus semilaevis]	83	-18.5	1	1	2	GO:0005737(cytoplasm);GO:0005794(Golgi apparatus);GO:0005813(centrosome);GO:0005814(centriole);GO:0005856(cytoskeleton);GO:0005929(cilium);GO:0005930(axoneme);GO:0030030(cell projection organization);GO:0030992(intraciliary transport particle B);GO:0036064(ciliary basal body);GO:0042073(intraciliary transport);GO:0042995(cell projection);GO:0051642(centrosome localization);GO:0060271(cilium assem…
dre-miR-146a_L+1R-1	XM_008308625.2	103377716	LOC103377716	melatonin receptor type 1B-B-like [Cynoglossus semilaevis]	90	-10.42	1	1	2	GO:0004930(G-protein coupled receptor activity);GO:0005886(plasma membrane);GO:0007165(signal transduction);GO:0007186(G-protein coupled receptor signaling pathway);GO:0007623(circadian rhythm);GO:0008502(melatonin receptor activity);GO:0016020(membrane);GO:0016021(integral component of membrane);GO:0048511(rhythmic process)	ko04080(Neuroactive ligand-receptor interaction)
ssa-miR-146a-5p	XM_008308625.2	103377716	LOC103377716	melatonin receptor type 1B-B-like [Cynoglossus semilaevis]	88	-14.1	1	1	2	GO:0004930(G-protein coupled receptor activity);GO:0005886(plasma membrane);GO:0007165(signal transduction);GO:0007186(G-protein coupled receptor signaling pathway);GO:0007623(circadian rhythm);GO:0008502(melatonin receptor activity);GO:0016020(membrane);GO:0016021(integral component of membrane);GO:0048511(rhythmic process)	ko04080(Neuroactive ligand-receptor interaction)
hhi-miR-15a_R-1	XM_008308640.3	103377728	LOC103377728	protein FAM133-like isoform X1 [Cynoglossus semilaevis]	99	-17.73	1	1	2
ssa-miR-146a-5p	XM_008308648.3	103377734	bcas3	breast carcinoma-amplified sequence 3 isoform X7 [Cynoglossus semilaevis]	78	-31.2	1	1	2	GO:0003674(molecular_function);GO:0005737(cytoplasm);GO:0016192(vesicle-mediated transport);GO:0042594(response to starvation)
ssa-miR-146a-5p	XM_008308649.3	103377734	bcas3	breast carcinoma-amplified sequence 3 isoform X7 [Cynoglossus semilaevis]	78	-31.2	1	1	2	GO:0003674(molecular_function);GO:0005737(cytoplasm);GO:0016192(vesicle-mediated transport);GO:0042594(response to starvation)
ssa-miR-146a-5p	XM_008308650.3	103377734	bcas3	breast carcinoma-amplified sequence 3 isoform X7 [Cynoglossus semilaevis]	78	-31.2	1	1	2	GO:0003674(molecular_function);GO:0005737(cytoplasm);GO:0016192(vesicle-mediated transport);GO:0042594(response to starvation)
ssa-miR-146a-5p	XM_008308652.2	103377734	bcas3	breast carcinoma-amplified sequence 3 isoform X7 [Cynoglossus semilaevis]	78	-31.2	1	1	2	GO:0003674(molecular_function);GO:0005737(cytoplasm);GO:0016192(vesicle-mediated transport);GO:0042594(response to starvation)
hhi-miR-15a_R-1	XM_008308658.3	103377738	phf12	PHD finger protein 12 [Cynoglossus semilaevis]	75	-37.18	1	1	2	GO:0000122(negative regulation of transcription by RNA polymerase II);GO:0000977(RNA polymerase II regulatory region sequence-specific DNA binding);GO:0003682(chromatin binding);GO:0003712(transcription cofactor activity);GO:0042393(histone binding);GO:0070822(Sin3-type complex)	ko04120(Ubiquitin mediated proteolysis)
dre-miR-146a_L+1R-1	XM_008308659.3	103377740	sez6	seizure protein 6 homolog isoform X2 [Cynoglossus semilaevis]	88	-11.51	1	1	2	GO:0016020(membrane);GO:0016021(integral component of membrane)
dre-miR-146a_L+1R-1	XM_008308660.3	103377740	sez6	seizure protein 6 homolog isoform X2 [Cynoglossus semilaevis]	88	-11.51	1	1	2	GO:0016020(membrane);GO:0016021(integral component of membrane)
dre-miR-146a_L+1R-1	XM_008308661.3	103377740	sez6	seizure protein 6 homolog isoform X2 [Cynoglossus semilaevis]	88	-11.51	1	1	2	GO:0016020(membrane);GO:0016021(integral component of membrane)
dre-miR-146a_L+1R-1	XM_008308663.3	103377739	nipal3	NIPA-like protein 3 [Cynoglossus semilaevis]	58	-17.03	1	1	2	GO:0015095(magnesium ion transmembrane transporter activity);GO:0015693(magnesium ion transport);GO:0016020(membrane);GO:0016021(integral component of membrane)
mze-mir-731-p3	XM_008308668.3	103377747	appbp2	amyloid protein-binding protein 2 [Cynoglossus semilaevis]	77	-18.27	1	1	2	GO:0030659(cytoplasmic vesicle membrane);GO:0046907(intracellular transport)
dre-miR-146a_L+1R-1	XM_008308670.2	103377748	LOC103377748	uncharacterized protein LOC103377748 isoform X2 [Cynoglossus semilaevis]	53	-18.36	1	1	2	GO:0008654(phospholipid biosynthetic process);GO:0016020(membrane);GO:0016021(integral component of membrane);GO:0016740(transferase activity);GO:0016780(phosphotransferase activity, for other substituted phosphate groups)	ko00562(Inositol phosphate metabolism);ko00564(Glycerophospholipid metabolism);ko04070(Phosphatidylinositol signaling system)
dre-miR-23a-3p	XM_008308670.2	103377748	LOC103377748	uncharacterized protein LOC103377748 isoform X2 [Cynoglossus semilaevis]	97	-12.58	1	1	2	GO:0008654(phospholipid biosynthetic process);GO:0016020(membrane);GO:0016021(integral component of membrane);GO:0016740(transferase activity);GO:0016780(phosphotransferase activity, for other substituted phosphate groups)	ko00562(Inositol phosphate metabolism);ko00564(Glycerophospholipid metabolism);ko04070(Phosphatidylinositol signaling system)
hhi-miR-23a	XM_008308670.2	103377748	LOC103377748	uncharacterized protein LOC103377748 isoform X2 [Cynoglossus semilaevis]	97	-12.58	1	1	2	GO:0008654(phospholipid biosynthetic process);GO:0016020(membrane);GO:0016021(integral component of membrane);GO:0016740(transferase activity);GO:0016780(phosphotransferase activity, for other substituted phosphate groups)	ko00562(Inositol phosphate metabolism);ko00564(Glycerophospholipid metabolism);ko04070(Phosphatidylinositol signaling system)
dre-miR-23a-3p	XM_008308677.3	103377750	ppm1d	protein phosphatase 1D isoform X2 [Cynoglossus semilaevis]	58	-28.59	1	1	2	GO:0003824(catalytic activity);GO:0004721(phosphoprotein phosphatase activity);GO:0004722(protein serine/threonine phosphatase activity);GO:0006470(protein dephosphorylation);GO:0016787(hydrolase activity);GO:0043169(cation binding);GO:0046872(metal ion binding)	ko04115(p53 signaling pathway)
hhi-miR-15a_R-1	XM_008308677.3	103377750	ppm1d	protein phosphatase 1D isoform X2 [Cynoglossus semilaevis]	51	-35.86	1	1	2	GO:0003824(catalytic activity);GO:0004721(phosphoprotein phosphatase activity);GO:0004722(protein serine/threonine phosphatase activity);GO:0006470(protein dephosphorylation);GO:0016787(hydrolase activity);GO:0043169(cation binding);GO:0046872(metal ion binding)	ko04115(p53 signaling pathway)
hhi-miR-23a	XM_008308677.3	103377750	ppm1d	protein phosphatase 1D isoform X2 [Cynoglossus semilaevis]	58	-28.59	1	1	2	GO:0003824(catalytic activity);GO:0004721(phosphoprotein phosphatase activity);GO:0004722(protein serine/threonine phosphatase activity);GO:0006470(protein dephosphorylation);GO:0016787(hydrolase activity);GO:0043169(cation binding);GO:0046872(metal ion binding)	ko04115(p53 signaling pathway)
dre-miR-146a_L+1R-1	XM_008308679.3	103377753	brip1	Fanconi anemia group J protein isoform X3 [Cynoglossus semilaevis]	76	-24.33	1	1	2	GO:0000166(nucleotide binding);GO:0003676(nucleic acid binding);GO:0003677(DNA binding);GO:0004003(ATP-dependent DNA helicase activity);GO:0004386(helicase activity);GO:0005524(ATP binding);GO:0005634(nucleus);GO:0006139(nucleobase-containing compound metabolic process);GO:0008026(ATP-dependent helicase activity);GO:0016787(hydrolase activity);GO:0016818(hydrolase activity, acting on acid anhydri…	ko03440(Homologous recombination);ko03460(Fanconi anemia pathway)
dre-miR-146a_L+1R-1	XM_008308681.3	103377753	brip1	Fanconi anemia group J protein isoform X3 [Cynoglossus semilaevis]	76	-24.33	1	1	2	GO:0000166(nucleotide binding);GO:0003676(nucleic acid binding);GO:0003677(DNA binding);GO:0004003(ATP-dependent DNA helicase activity);GO:0004386(helicase activity);GO:0005524(ATP binding);GO:0005634(nucleus);GO:0006139(nucleobase-containing compound metabolic process);GO:0008026(ATP-dependent helicase activity);GO:0016787(hydrolase activity);GO:0016818(hydrolase activity, acting on acid anhydri…	ko03440(Homologous recombination);ko03460(Fanconi anemia pathway)
hhi-miR-15a_R-1	XM_008308691.2	103377757	LOC103377757	uncharacterized protein LOC103377757 [Cynoglossus semilaevis]	74	-21.72	1	1	2	GO:0003712(transcription cofactor activity);GO:0005634(nucleus);GO:0006357(regulation of transcription by RNA polymerase II)
oni-miR-222	XM_008308696.3	103377760	zbtb44	zinc finger and BTB domain-containing protein 44 isoform X2 [Cynoglossus semilaevis]	57	-11.54	1	1	2	GO:0003676(nucleic acid binding);GO:0046872(metal ion binding)
hhi-miR-15a_R-1	XM_008308698.3	103377761	adamts8	A disintegrin and metalloproteinase with thrombospondin motifs 8 isoform X2 [Cynoglossus semilaevis]	84	-12.33	1	1	2	GO:0004222(metalloendopeptidase activity);GO:0006508(proteolysis);GO:0008233(peptidase activity);GO:0008237(metallopeptidase activity);GO:0008270(zinc ion binding);GO:0016787(hydrolase activity);GO:0046872(metal ion binding)
hhi-miR-15a_R-1	XM_008308700.3	103377761	adamts8	A disintegrin and metalloproteinase with thrombospondin motifs 8 isoform X2 [Cynoglossus semilaevis]	84	-12.33	1	1	2	GO:0004222(metalloendopeptidase activity);GO:0006508(proteolysis);GO:0008233(peptidase activity);GO:0008237(metallopeptidase activity);GO:0008270(zinc ion binding);GO:0016787(hydrolase activity);GO:0046872(metal ion binding)
dre-miR-210-3p_R-2	XM_008308707.3	103377767	sdhd	succinate dehydrogenase [ubiquinone] cytochrome b small subunit, mitochondrial [Cynoglossus semilaevis]	98	-14.24	1	1	2	GO:0000104(succinate dehydrogenase activity);GO:0005740(mitochondrial envelope);GO:0006099(tricarboxylic acid cycle)	ko00020(Citrate cycle (TCA cycle));ko00190(Oxidative phosphorylation)
oni-miR-222	XM_008308717.3	103377772	cuedc1	CUE domain-containing protein 1 [Cynoglossus semilaevis]	68	-17.68	1	1	2	GO:0003674(molecular_function);GO:0005575(cellular_component);GO:0008150(biological_process)
nbr-miR-731	XM_008308727.3	103377781	LOC103377781	homeobox protein SEBOX-like [Cynoglossus semilaevis]	75	-12.65	1	1	2	GO:0003007(heart morphogenesis);GO:0003677(DNA binding);GO:0005634(nucleus);GO:0006351(transcription, DNA-templated);GO:0006355(regulation of transcription, DNA-templated);GO:0007275(multicellular organism development);GO:0007492(endoderm development);GO:0030154(cell differentiation)
nbr-miR-731	XM_008308734.3	103377787	LOC103377787	protein FAM57A-like isoform X2 [Cynoglossus semilaevis]	88	-13.9	1	1	2	GO:0016021(integral component of membrane)
nbr-miR-731	XM_008308748.3	103377793	LOC103377793	glucuronokinase 1-like [Cynoglossus semilaevis]	95	-14.19	1	1	2	GO:0005524(ATP binding);GO:0009058(biosynthetic process);GO:0016779(nucleotidyltransferase activity);GO:0047940(glucuronokinase activity)	ko00040(Pentose and glucuronate interconversions);ko00053(Ascorbate and aldarate metabolism);ko00520(Amino sugar and nucleotide sugar metabolism)
oni-miR-222	XM_008308749.3	103377794	ubash3b	ubiquitin-associated and SH3 domain-containing protein B isoform X2 [Cynoglossus semilaevis]	71	-20.51	1	1	2	GO:0003674(molecular_function);GO:0005575(cellular_component);GO:0008150(biological_process)
oni-miR-222	XM_008308751.3	103377794	ubash3b	ubiquitin-associated and SH3 domain-containing protein B isoform X2 [Cynoglossus semilaevis]	71	-20.51	1	1	2	GO:0003674(molecular_function);GO:0005575(cellular_component);GO:0008150(biological_process)
dre-miR-23a-3p	XM_008308761.3	103377802	LOC103377802	phosphatidylinositol transfer protein alpha isoform-like [Cynoglossus semilaevis]	78	-37.22	1	1	2	GO:0005622(intracellular);GO:0006810(transport)
hhi-miR-23a	XM_008308761.3	103377802	LOC103377802	phosphatidylinositol transfer protein alpha isoform-like [Cynoglossus semilaevis]	78	-37.22	1	1	2	GO:0005622(intracellular);GO:0006810(transport)
oni-miR-222	XM_008308761.3	103377802	LOC103377802	phosphatidylinositol transfer protein alpha isoform-like [Cynoglossus semilaevis]	92	-27.27	1	1	2	GO:0005622(intracellular);GO:0006810(transport)
dre-miR-23a-3p	XM_008308762.3	103377802	LOC103377802	phosphatidylinositol transfer protein alpha isoform-like [Cynoglossus semilaevis]	78	-37.22	1	1	2	GO:0005622(intracellular);GO:0006810(transport)
hhi-miR-23a	XM_008308762.3	103377802	LOC103377802	phosphatidylinositol transfer protein alpha isoform-like [Cynoglossus semilaevis]	78	-37.22	1	1	2	GO:0005622(intracellular);GO:0006810(transport)
oni-miR-222	XM_008308762.3	103377802	LOC103377802	phosphatidylinositol transfer protein alpha isoform-like [Cynoglossus semilaevis]	92	-27.27	1	1	2	GO:0005622(intracellular);GO:0006810(transport)
dre-miR-210-3p_R-2	XM_008308764.3	103377803	LOC103377803	large neutral amino acids transporter small subunit 4-like [Cynoglossus semilaevis]	96	-18.49	1	1	2	GO:0005887(integral component of plasma membrane);GO:0015175(neutral amino acid transmembrane transporter activity);GO:0015179(L-amino acid transmembrane transporter activity)
dre-miR-23a-3p	XM_008308769.3	103377808	ecel1	endothelin-converting enzyme-like 1 [Cynoglossus semilaevis]	56	-19.92	1	1	2	GO:0003016(respiratory system process);GO:0004222(metalloendopeptidase activity);GO:0006508(proteolysis);GO:0007218(neuropeptide signaling pathway);GO:0016021(integral component of membrane)
hhi-miR-23a	XM_008308769.3	103377808	ecel1	endothelin-converting enzyme-like 1 [Cynoglossus semilaevis]	56	-19.92	1	1	2	GO:0003016(respiratory system process);GO:0004222(metalloendopeptidase activity);GO:0006508(proteolysis);GO:0007218(neuropeptide signaling pathway);GO:0016021(integral component of membrane)
dre-miR-23a-3p	XM_008308772.3	103377809	LOC103377809	solute carrier family 12 member 9-like [Cynoglossus semilaevis]	63	-24.9	1	1	2	GO:0015379(potassium:chloride symporter activity)
hhi-miR-23a	XM_008308772.3	103377809	LOC103377809	solute carrier family 12 member 9-like [Cynoglossus semilaevis]	63	-24.9	1	1	2	GO:0015379(potassium:chloride symporter activity)
dre-miR-23a-3p	XM_008308774.3	103377812	fam131a	protein FAM131A isoform X2 [Cynoglossus semilaevis]	77	-17.54	1	1	2	GO:0003674(molecular_function);GO:0005575(cellular_component);GO:0008150(biological_process)	ko03013(RNA transport);ko05416(Viral myocarditis)
hhi-miR-23a	XM_008308774.3	103377812	fam131a	protein FAM131A isoform X2 [Cynoglossus semilaevis]	77	-17.54	1	1	2	GO:0003674(molecular_function);GO:0005575(cellular_component);GO:0008150(biological_process)	ko03013(RNA transport);ko05416(Viral myocarditis)
dre-miR-23a-3p	XM_008308775.3	103377812	fam131a	protein FAM131A isoform X2 [Cynoglossus semilaevis]	77	-17.54	1	1	2	GO:0003674(molecular_function);GO:0005575(cellular_component);GO:0008150(biological_process)	ko03013(RNA transport);ko05416(Viral myocarditis)
hhi-miR-23a	XM_008308775.3	103377812	fam131a	protein FAM131A isoform X2 [Cynoglossus semilaevis]	77	-17.54	1	1	2	GO:0003674(molecular_function);GO:0005575(cellular_component);GO:0008150(biological_process)	ko03013(RNA transport);ko05416(Viral myocarditis)
dre-miR-23a-3p	XM_008308776.3	103377812	fam131a	protein FAM131A isoform X2 [Cynoglossus semilaevis]	77	-17.54	1	1	2	GO:0003674(molecular_function);GO:0005575(cellular_component);GO:0008150(biological_process)	ko03013(RNA transport);ko05416(Viral myocarditis)
hhi-miR-23a	XM_008308776.3	103377812	fam131a	protein FAM131A isoform X2 [Cynoglossus semilaevis]	77	-17.54	1	1	2	GO:0003674(molecular_function);GO:0005575(cellular_component);GO:0008150(biological_process)	ko03013(RNA transport);ko05416(Viral myocarditis)
dre-miR-23a-3p	XM_008308782.3	103377815	LOC103377815	CNK3/IPCEF1 fusion protein-like [Cynoglossus semilaevis]	68	-13.83	1	1	2	GO:0016301(kinase activity);GO:0016310(phosphorylation);GO:0016740(transferase activity)
hhi-miR-23a	XM_008308782.3	103377815	LOC103377815	CNK3/IPCEF1 fusion protein-like [Cynoglossus semilaevis]	68	-13.83	1	1	2	GO:0016301(kinase activity);GO:0016310(phosphorylation);GO:0016740(transferase activity)
dre-miR-146a_L+1R-1	XM_008308800.3	103377837	yap1	transcriptional coactivator YAP1 [Cynoglossus semilaevis]	84	-34.13	1	1	2	GO:0000902(cell morphogenesis);GO:0000979(RNA polymerase II core promoter sequence-specific DNA binding);GO:0001570(vasculogenesis);GO:0003143(embryonic heart tube morphogenesis);GO:0003682(chromatin binding);GO:0003713(transcription coactivator activity);GO:0003714(transcription corepressor activity);GO:0005515(protein binding);GO:0005634(nucleus);GO:0005654(nucleoplasm);GO:0005667(transcription…	ko04390(Hippo signaling pathway);ko04392(Hippo signaling pathway - multiple species)
ssa-miR-146a-5p	XM_008308800.3	103377837	yap1	transcriptional coactivator YAP1 [Cynoglossus semilaevis]	77	-19.6	1	1	2	GO:0000902(cell morphogenesis);GO:0000979(RNA polymerase II core promoter sequence-specific DNA binding);GO:0001570(vasculogenesis);GO:0003143(embryonic heart tube morphogenesis);GO:0003682(chromatin binding);GO:0003713(transcription coactivator activity);GO:0003714(transcription corepressor activity);GO:0005515(protein binding);GO:0005634(nucleus);GO:0005654(nucleoplasm);GO:0005667(transcription…	ko04390(Hippo signaling pathway);ko04392(Hippo signaling pathway - multiple species)
dre-miR-210-3p_R-2	XM_008308809.3	103377844	ppp5c	serine/threonine-protein phosphatase 5 [Cynoglossus semilaevis]	74	-23.41	1	1	2	GO:0004721(phosphoprotein phosphatase activity);GO:0006470(protein dephosphorylation);GO:0016787(hydrolase activity)	ko04010(MAPK signaling pathway)
dre-miR-23a-3p	XM_008308812.2	103377847	LOC103377847	cytochrome P450 2F5-like [Cynoglossus semilaevis]	83	-10.29	1	1	2	GO:0008395(steroid hydroxylase activity)
hhi-miR-23a	XM_008308812.2	103377847	LOC103377847	cytochrome P450 2F5-like [Cynoglossus semilaevis]	83	-10.29	1	1	2	GO:0008395(steroid hydroxylase activity)
dre-miR-146a_L+1R-1	XM_008308822.3	103377854	opa3	optic atrophy 3 protein [Cynoglossus semilaevis]	82	-14.63	1	1	2	GO:0005739(mitochondrion);GO:0007626(locomotory behavior);GO:0019216(regulation of lipid metabolic process);GO:0031413(regulation of buoyancy);GO:0050881(musculoskeletal movement)
hhi-miR-15a_R-1	XM_008308824.3	103377855	LOC103377855	THAP domain-containing protein 5 [Cynoglossus semilaevis]	99	-15.96	1	1	2	GO:0003676(nucleic acid binding)	ko04010(MAPK signaling pathway)
oni-miR-222	XM_008308825.3	103377856	LOC103377856	volume-regulated anion channel subunit LRRC8A-like [Cynoglossus semilaevis]	92	-15.37	1	1	2	GO:0005225(volume-sensitive anion channel activity);GO:0005737(cytoplasm);GO:0005886(plasma membrane);GO:0007165(signal transduction);GO:0016020(membrane);GO:0016021(integral component of membrane);GO:0034702(ion channel complex)
dre-miR-210-3p_R-2	XM_008308829.3	103377857	LOC103377857	heme-binding protein 1-like [Cynoglossus semilaevis]	58	-25.12	1	1	2	GO:0003674(molecular_function);GO:0005575(cellular_component);GO:0008150(biological_process)
dre-miR-23a-3p	XM_008308829.3	103377857	LOC103377857	heme-binding protein 1-like [Cynoglossus semilaevis]	64	-11.2	1	1	2	GO:0003674(molecular_function);GO:0005575(cellular_component);GO:0008150(biological_process)
hhi-miR-23a	XM_008308829.3	103377857	LOC103377857	heme-binding protein 1-like [Cynoglossus semilaevis]	64	-11.2	1	1	2	GO:0003674(molecular_function);GO:0005575(cellular_component);GO:0008150(biological_process)
dre-miR-146a_L+1R-1	XM_008308837.3	103377869	LOC103377869	claudin-4-like [Cynoglossus semilaevis]	86	-14.2	1	1	2	GO:0001666(response to hypoxia);GO:0003382(epithelial cell morphogenesis);GO:0005198(structural molecule activity);GO:0005923(bicellular tight junction);GO:0016021(integral component of membrane);GO:0016327(apicolateral plasma membrane);GO:0016328(lateral plasma membrane);GO:0016338(calcium-independent cell-cell adhesion via plasma membrane cell-adhesion molecules);GO:0042802(identical protein bi…	ko04514(Cell adhesion molecules (CAMs));ko04530(Tight junction)
ssa-miR-146a-5p	XM_008308837.3	103377869	LOC103377869	claudin-4-like [Cynoglossus semilaevis]	98	-15.11	1	1	2	GO:0001666(response to hypoxia);GO:0003382(epithelial cell morphogenesis);GO:0005198(structural molecule activity);GO:0005923(bicellular tight junction);GO:0016021(integral component of membrane);GO:0016327(apicolateral plasma membrane);GO:0016328(lateral plasma membrane);GO:0016338(calcium-independent cell-cell adhesion via plasma membrane cell-adhesion molecules);GO:0042802(identical protein bi…	ko04514(Cell adhesion molecules (CAMs));ko04530(Tight junction)
oni-miR-222	XM_008308838.3	103377870	tyw1	S-adenosyl-L-methionine-dependent tRNA 4-demethylwyosine synthase isoform X2 [Cynoglossus semilaevis]	81	-11.92	1	1	2	GO:0000166(nucleotide binding);GO:0003824(catalytic activity);GO:0008033(tRNA processing);GO:0010181(FMN binding);GO:0016020(membrane);GO:0016021(integral component of membrane);GO:0016829(lyase activity);GO:0046872(metal ion binding);GO:0051536(iron-sulfur cluster binding);GO:0051539(4 iron, 4 sulfur cluster binding);GO:0055114(oxidation-reduction process)
dre-miR-23a-3p	XM_008308844.3	103377877	LOC103377877	RNA-binding protein Nova-1-like isoform X3 [Cynoglossus semilaevis]	82	-11.86	1	1	2	GO:0000398(mRNA splicing, via spliceosome);GO:0003676(nucleic acid binding);GO:0003723(RNA binding)
hhi-miR-23a	XM_008308844.3	103377877	LOC103377877	RNA-binding protein Nova-1-like isoform X3 [Cynoglossus semilaevis]	82	-11.86	1	1	2	GO:0000398(mRNA splicing, via spliceosome);GO:0003676(nucleic acid binding);GO:0003723(RNA binding)
dre-miR-23a-3p	XM_008308845.3	103377877	LOC103377877	RNA-binding protein Nova-1-like isoform X3 [Cynoglossus semilaevis]	82	-11.86	1	1	2	GO:0000398(mRNA splicing, via spliceosome);GO:0003676(nucleic acid binding);GO:0003723(RNA binding)
hhi-miR-23a	XM_008308845.3	103377877	LOC103377877	RNA-binding protein Nova-1-like isoform X3 [Cynoglossus semilaevis]	82	-11.86	1	1	2	GO:0000398(mRNA splicing, via spliceosome);GO:0003676(nucleic acid binding);GO:0003723(RNA binding)
dre-miR-146a_L+1R-1	XM_008308851.3	103377881	LOC103377881	interferon regulatory factor 2-binding protein 1-like [Cynoglossus semilaevis]	57	-11.97	1	1	2	GO:0005634(nucleus);GO:0006351(transcription, DNA-templated);GO:0006355(regulation of transcription, DNA-templated)
oni-miR-222	XM_008308852.2	103377882	LOC103377882	hepatocyte nuclear factor 3-beta-like [Cynoglossus semilaevis]	81	-16.41	1	1	2	GO:0000981(RNA polymerase II transcription factor activity, sequence-specific DNA binding);GO:0005634(nucleus)
dre-miR-23a-3p	XM_008308870.3	103377897	LOC103377897	MAP/microtubule affinity-regulating kinase 4 isoform X4 [Cynoglossus semilaevis]	78	-13.77	1	1	2	GO:0000166(nucleotide binding);GO:0000226(microtubule cytoskeleton organization);GO:0004672(protein kinase activity);GO:0004674(protein serine/threonine kinase activity);GO:0005524(ATP binding);GO:0006468(protein phosphorylation);GO:0016301(kinase activity);GO:0016310(phosphorylation);GO:0016740(transferase activity);GO:0030010(establishment of cell polarity)
hhi-miR-23a	XM_008308870.3	103377897	LOC103377897	MAP/microtubule affinity-regulating kinase 4 isoform X4 [Cynoglossus semilaevis]	78	-13.77	1	1	2	GO:0000166(nucleotide binding);GO:0000226(microtubule cytoskeleton organization);GO:0004672(protein kinase activity);GO:0004674(protein serine/threonine kinase activity);GO:0005524(ATP binding);GO:0006468(protein phosphorylation);GO:0016301(kinase activity);GO:0016310(phosphorylation);GO:0016740(transferase activity);GO:0030010(establishment of cell polarity)
mze-mir-731-p3	XM_008308870.3	103377897	LOC103377897	MAP/microtubule affinity-regulating kinase 4 isoform X4 [Cynoglossus semilaevis]	90	-18.1	1	1	2	GO:0000166(nucleotide binding);GO:0000226(microtubule cytoskeleton organization);GO:0004672(protein kinase activity);GO:0004674(protein serine/threonine kinase activity);GO:0005524(ATP binding);GO:0006468(protein phosphorylation);GO:0016301(kinase activity);GO:0016310(phosphorylation);GO:0016740(transferase activity);GO:0030010(establishment of cell polarity)
dre-miR-23a-3p	XM_008308873.3	103377898	LOC103377898	kinesin light chain 1-like [Cynoglossus semilaevis]	65	-11.35	1	1	2	GO:0003777(microtubule motor activity);GO:0005871(kinesin complex)	ko05132(Salmonella infection)
hhi-miR-23a	XM_008308873.3	103377898	LOC103377898	kinesin light chain 1-like [Cynoglossus semilaevis]	65	-11.35	1	1	2	GO:0003777(microtubule motor activity);GO:0005871(kinesin complex)	ko05132(Salmonella infection)
oni-miR-222	XM_008308873.3	103377898	LOC103377898	kinesin light chain 1-like [Cynoglossus semilaevis]	98	-12.45	1	1	2	GO:0003777(microtubule motor activity);GO:0005871(kinesin complex)	ko05132(Salmonella infection)
ssa-miR-146a-5p	XM_008308873.3	103377898	LOC103377898	kinesin light chain 1-like [Cynoglossus semilaevis]	85	-13.63	1	1	2	GO:0003777(microtubule motor activity);GO:0005871(kinesin complex)	ko05132(Salmonella infection)
nbr-miR-731	XM_008308876.3	103377902	LOC103377902	leucine-rich repeat-containing protein 15-like [Cynoglossus semilaevis]	66	-10.78	1	1	2
hhi-miR-15a_R-1	XM_008308878.3	103377903	LOC103377903	mitogen-activated protein kinase kinase kinase kinase 5 isoform X3 [Cynoglossus semilaevis]	73	-14.89	1	1	2	GO:0005737(cytoplasm)
nbr-miR-731	XM_008308878.3	103377903	LOC103377903	mitogen-activated protein kinase kinase kinase kinase 5 isoform X3 [Cynoglossus semilaevis]	91	-30.19	1	1	2	GO:0005737(cytoplasm)
hhi-miR-15a_R-1	XM_008308881.3	103377903	LOC103377903	mitogen-activated protein kinase kinase kinase kinase 5 isoform X3 [Cynoglossus semilaevis]	73	-14.89	1	1	2	GO:0005737(cytoplasm)
nbr-miR-731	XM_008308881.3	103377903	LOC103377903	mitogen-activated protein kinase kinase kinase kinase 5 isoform X3 [Cynoglossus semilaevis]	91	-30.19	1	1	2	GO:0005737(cytoplasm)
hhi-miR-15a_R-1	XM_008308885.3	103377907	pak4	serine/threonine-protein kinase PAK 4 [Cynoglossus semilaevis]	56	-16.28	1	1	2	GO:0000278(mitotic cell cycle);GO:0005737(cytoplasm)	ko04012(ErbB signaling pathway);ko04510(Focal adhesion);ko04810(Regulation of actin cytoskeleton)
hhi-miR-15a_R-1	XM_008308887.3	103377907	pak4	serine/threonine-protein kinase PAK 4 [Cynoglossus semilaevis]	56	-16.28	1	1	2	GO:0000278(mitotic cell cycle);GO:0005737(cytoplasm)	ko04012(ErbB signaling pathway);ko04510(Focal adhesion);ko04810(Regulation of actin cytoskeleton)
dre-miR-146a_L+1R-1	XM_008308892.3	103377909	ncmap	noncompact myelin-associated protein [Cynoglossus semilaevis]	92	-27.4	1	1	2
dre-miR-23a-3p	XM_008308892.3	103377909	ncmap	noncompact myelin-associated protein [Cynoglossus semilaevis]	52	-12.17	1	1	2
hhi-miR-23a	XM_008308892.3	103377909	ncmap	noncompact myelin-associated protein [Cynoglossus semilaevis]	52	-12.17	1	1	2
mze-mir-731-p3	XM_008308899.3	103377913	sae1	SUMO-activating enzyme subunit 1 [Cynoglossus semilaevis]	93	-29.53	1	1	2	GO:0005634(nucleus);GO:0005829(cytosol);GO:0007346(regulation of mitotic cell cycle);GO:0016925(protein sumoylation);GO:0019948(SUMO activating enzyme activity)	ko04120(Ubiquitin mediated proteolysis)
dre-miR-146a_L+1R-1	XM_008308903.3	103377916	ercc2	general transcription and DNA repair factor IIH helicase subunit XPD [Cynoglossus semilaevis]	82	-10.43	1	1	2	GO:0006283(transcription-coupled nucleotide-excision repair);GO:0006915(apoptotic process);GO:0043139(5'-3' DNA helicase activity)	ko03022(Basal transcription factors);ko03420(Nucleotide excision repair)
oni-miR-222	XM_008308904.3	103377917	capn12	calpain-12 [Cynoglossus semilaevis]	95	-25.1	1	1	2	GO:0004198(calcium-dependent cysteine-type endopeptidase activity);GO:0005737(cytoplasm);GO:0006508(proteolysis);GO:0043066(negative regulation of apoptotic process)
dre-miR-23a-3p	XM_008308907.3	103377919	ech1	delta(3,5)-Delta(2,4)-dienoyl-CoA isomerase, mitochondrial isoform X1 [Cynoglossus semilaevis]	52	-13.2	1	1	2	GO:0003824(catalytic activity);GO:0008152(metabolic process)	ko04146(Peroxisome)
hhi-miR-23a	XM_008308907.3	103377919	ech1	delta(3,5)-Delta(2,4)-dienoyl-CoA isomerase, mitochondrial isoform X1 [Cynoglossus semilaevis]	52	-13.2	1	1	2	GO:0003824(catalytic activity);GO:0008152(metabolic process)	ko04146(Peroxisome)
dre-miR-23a-3p	XM_008308908.3	103377919	ech1	delta(3,5)-Delta(2,4)-dienoyl-CoA isomerase, mitochondrial isoform X1 [Cynoglossus semilaevis]	52	-13.2	1	1	2	GO:0003824(catalytic activity);GO:0008152(metabolic process)	ko04146(Peroxisome)
hhi-miR-23a	XM_008308908.3	103377919	ech1	delta(3,5)-Delta(2,4)-dienoyl-CoA isomerase, mitochondrial isoform X1 [Cynoglossus semilaevis]	52	-13.2	1	1	2	GO:0003824(catalytic activity);GO:0008152(metabolic process)	ko04146(Peroxisome)
dre-miR-23a-3p	XM_008308924.2	103377932	LOC103377932	calpain-5 [Cynoglossus semilaevis]	91	-12	1	1	2	GO:0004198(calcium-dependent cysteine-type endopeptidase activity);GO:0005737(cytoplasm);GO:0006508(proteolysis)
hhi-miR-23a	XM_008308924.2	103377932	LOC103377932	calpain-5 [Cynoglossus semilaevis]	91	-12	1	1	2	GO:0004198(calcium-dependent cysteine-type endopeptidase activity);GO:0005737(cytoplasm);GO:0006508(proteolysis)
hhi-miR-15a_R-1	XM_008308930.3	103377935	LOC103377935	cullin-5-like isoform X2 [Cynoglossus semilaevis]	61	-33.69	1	1	2	GO:0006511(ubiquitin-dependent protein catabolic process);GO:0006974(cellular response to DNA damage stimulus);GO:0031461(cullin-RING ubiquitin ligase complex);GO:0031466(Cul5-RING ubiquitin ligase complex);GO:0031625(ubiquitin protein ligase binding);GO:0061630(ubiquitin protein ligase activity);GO:0080008(Cul4-RING E3 ubiquitin ligase complex)	ko04120(Ubiquitin mediated proteolysis)
hhi-miR-15a_R-1	XM_008308932.3	103377937	LOC103377937	flotillin-2 isoform X1 [Cynoglossus semilaevis]	72	-13.6	1	1	2	GO:0003674(molecular_function);GO:0008150(biological_process)	ko04910(Insulin signaling pathway)
hhi-miR-15a_R-1	XM_008308933.3	103377937	LOC103377937	flotillin-2 isoform X1 [Cynoglossus semilaevis]	72	-13.6	1	1	2	GO:0003674(molecular_function);GO:0008150(biological_process)	ko04910(Insulin signaling pathway)
oni-miR-222	XM_008308936.3	103377936	rnf144a	E3 ubiquitin-protein ligase RNF144A [Cynoglossus semilaevis]	55	-37.14	1	1	2	GO:0000151(ubiquitin ligase complex);GO:0000209(protein polyubiquitination);GO:0005794(Golgi apparatus);GO:0031624(ubiquitin conjugating enzyme binding);GO:0032436(positive regulation of proteasomal ubiquitin-dependent protein catabolic process);GO:0061630(ubiquitin protein ligase activity)
hhi-miR-15a_R-1	XM_008308937.2	103377940	vstm5	V-set and transmembrane domain-containing protein 5 [Cynoglossus semilaevis]	97	-21.49	1	1	2
hhi-miR-15a_R-1	XM_008308938.3	103377940	vstm5	V-set and transmembrane domain-containing protein 5 [Cynoglossus semilaevis]	97	-21.49	1	1	2
oni-miR-222	XM_008308947.3	103377946	aqp11	aquaporin-11 [Cynoglossus semilaevis]	98	-17.82	1	1	2	GO:0015267(channel activity);GO:0016020(membrane);GO:0016021(integral component of membrane);GO:0055085(transmembrane transport)
ssa-miR-146a-5p	XM_008308963.3	103377955	pxylp1	2-phosphoxylose phosphatase 1 isoform X4 [Cynoglossus semilaevis]	82	-28.44	1	1	2	GO:0000139(Golgi membrane);GO:0005794(Golgi apparatus);GO:0006024(glycosaminoglycan biosynthetic process);GO:0010909(positive regulation of heparan sulfate proteoglycan biosynthetic process);GO:0016020(membrane);GO:0016021(integral component of membrane);GO:0016787(hydrolase activity);GO:0016791(phosphatase activity);GO:0050650(chondroitin sulfate proteoglycan biosynthetic process)
ssa-miR-146a-5p	XM_008308964.3	103377955	pxylp1	2-phosphoxylose phosphatase 1 isoform X4 [Cynoglossus semilaevis]	82	-28.44	1	1	2	GO:0000139(Golgi membrane);GO:0005794(Golgi apparatus);GO:0006024(glycosaminoglycan biosynthetic process);GO:0010909(positive regulation of heparan sulfate proteoglycan biosynthetic process);GO:0016020(membrane);GO:0016021(integral component of membrane);GO:0016787(hydrolase activity);GO:0016791(phosphatase activity);GO:0050650(chondroitin sulfate proteoglycan biosynthetic process)
oni-miR-222	XM_008308970.3	103377964	pgr	progesterone receptor [Cynoglossus semilaevis]	51	-24.07	1	1	2	GO:0003677(DNA binding);GO:0003700(DNA binding transcription factor activity);GO:0003707(steroid hormone receptor activity);GO:0005496(steroid binding);GO:0005634(nucleus);GO:0006351(transcription, DNA-templated);GO:0006355(regulation of transcription, DNA-templated);GO:0008270(zinc ion binding);GO:0030728(ovulation);GO:0042700(luteinizing hormone signaling pathway);GO:0043401(steroid hormone med…	ko04114(Oocyte meiosis);ko04914(Progesterone-mediated oocyte maturation)
nbr-miR-731	XM_008308976.3	103377968	nectin1	nectin-1 [Cynoglossus semilaevis]	90	-17.16	1	1	2	GO:0005102(receptor binding);GO:0005887(integral component of plasma membrane);GO:0005913(cell-cell adherens junction);GO:0007156(homophilic cell adhesion via plasma membrane adhesion molecules);GO:0007157(heterophilic cell-cell adhesion via plasma membrane cell adhesion molecules);GO:0008037(cell recognition);GO:0042803(protein homodimerization activity);GO:0050839(cell adhesion molecule binding)	ko04514(Cell adhesion molecules (CAMs));ko04520(Adherens junction);ko05168(Herpes simplex infection)
nbr-miR-731	XM_008308978.2	103377970	fbxo40	F-box only protein 40 isoform X2 [Cynoglossus semilaevis]	95	-13.84	1	1	2	GO:0005737(cytoplasm);GO:0008270(zinc ion binding);GO:0016567(protein ubiquitination);GO:0042692(muscle cell differentiation);GO:0061630(ubiquitin protein ligase activity)
nbr-miR-731	XM_008308986.3	103377976	aplp2	amyloid-like protein 2 isoform X3 [Cynoglossus semilaevis]	89	-15.77	1	1	2	GO:0004867(serine-type endopeptidase inhibitor activity);GO:0008201(heparin binding);GO:0016020(membrane);GO:0016021(integral component of membrane);GO:0046914(transition metal ion binding)
nbr-miR-731	XM_008308987.3	103377976	aplp2	amyloid-like protein 2 isoform X3 [Cynoglossus semilaevis]	89	-15.77	1	1	2	GO:0004867(serine-type endopeptidase inhibitor activity);GO:0008201(heparin binding);GO:0016020(membrane);GO:0016021(integral component of membrane);GO:0046914(transition metal ion binding)
nbr-miR-731	XM_008308991.3	103377976	aplp2	amyloid-like protein 2 isoform X3 [Cynoglossus semilaevis]	89	-15.77	1	1	2	GO:0004867(serine-type endopeptidase inhibitor activity);GO:0008201(heparin binding);GO:0016020(membrane);GO:0016021(integral component of membrane);GO:0046914(transition metal ion binding)
oni-miR-222	XM_008309007.3	103377981	ddx6	probable ATP-dependent RNA helicase DDX6 [Cynoglossus semilaevis]	67	-16.35	1	1	2	GO:0000932(P-body);GO:0004004(ATP-dependent RNA helicase activity);GO:0006417(regulation of translation);GO:0010494(cytoplasmic stress granule);GO:0010501(RNA secondary structure unwinding);GO:0033962(cytoplasmic mRNA processing body assembly)	ko03018(RNA degradation)
hhi-miR-15a_R-1	XM_008309008.3	103377982	treh	trehalase isoform X2 [Cynoglossus semilaevis]	87	-12.21	1	1	2	GO:0004555(alpha,alpha-trehalase activity);GO:0005993(trehalose catabolic process)	ko00500(Starch and sucrose metabolism)
oni-miR-222	XM_008309010.3	103377983	LOC103377983	uncharacterized protein LOC103377983 [Cynoglossus semilaevis]	98	-12.83	1	1	2
dre-miR-146a_L+1R-1	XM_008309016.3	103377987	bicra	BRD4-interacting chromatin-remodeling complex-associated protein isoform X3 [Cynoglossus semilaevis]	95	-14.64	1	1	2	GO:0005515(protein binding)
dre-miR-146a_L+1R-1	XM_008309018.3	103377988	napa	alpha-soluble NSF attachment protein [Cynoglossus semilaevis]	78	-33.87	1	1	2	GO:0005483(soluble NSF attachment protein activity);GO:0005774(vacuolar membrane);GO:0006886(intracellular protein transport);GO:0019905(syntaxin binding);GO:0031201(SNARE complex);GO:0035494(SNARE complex disassembly);GO:0061025(membrane fusion)
ssa-miR-146a-5p	XM_008309018.3	103377988	napa	alpha-soluble NSF attachment protein [Cynoglossus semilaevis]	95	-14.46	1	1	2	GO:0005483(soluble NSF attachment protein activity);GO:0005774(vacuolar membrane);GO:0006886(intracellular protein transport);GO:0019905(syntaxin binding);GO:0031201(SNARE complex);GO:0035494(SNARE complex disassembly);GO:0061025(membrane fusion)
dre-miR-146a_L+1R-1	XM_008309023.3	103377994	ppp1r13l	relA-associated inhibitor [Cynoglossus semilaevis]	95	-29.44	1	1	2	GO:0005575(cellular_component);GO:0006351(transcription, DNA-templated);GO:0006915(apoptotic process);GO:0008134(transcription factor binding)
mze-mir-731-p3	XM_008309023.3	103377994	ppp1r13l	relA-associated inhibitor [Cynoglossus semilaevis]	88	-24.27	1	1	2	GO:0005575(cellular_component);GO:0006351(transcription, DNA-templated);GO:0006915(apoptotic process);GO:0008134(transcription factor binding)
dre-miR-146a_L+1R-1	XM_008309029.3	103377998	LOC103377998	tripartite motif-containing protein 3-like isoform X1 [Cynoglossus semilaevis]	56	-26.61	1	1	2	GO:0005622(intracellular);GO:0008270(zinc ion binding);GO:0046872(metal ion binding)
nbr-miR-731	XM_008309031.3	103378000	LOC103378000	short transient receptor potential channel 4-like [Cynoglossus semilaevis]	70	-40.4	1	1	2	GO:0005887(integral component of plasma membrane);GO:0006828(manganese ion transport);GO:0015279(store-operated calcium channel activity);GO:0051480(regulation of cytosolic calcium ion concentration)
oni-miR-222	XM_008309038.3	103378003	tonsl	tonsoku-like protein [Cynoglossus semilaevis]	85	-17.06	1	1	2	GO:0000724(double-strand break repair via homologous recombination);GO:0005634(nucleus);GO:0005662(DNA replication factor A complex);GO:0005737(cytoplasm);GO:0006281(DNA repair);GO:0006974(cellular response to DNA damage stimulus);GO:0031297(replication fork processing);GO:0035101(FACT complex);GO:0042393(histone binding);GO:0042555(MCM complex);GO:0043596(nuclear replication fork)
dre-miR-146a_L+1R-1	XM_008309049.3	103378014	LOC103378014	gamma-aminobutyric acid receptor subunit rho-1-like [Cynoglossus semilaevis]	81	-15.22	1	1	2	GO:0004890(GABA-A receptor activity);GO:1902711(GABA-A receptor complex)	ko04080(Neuroactive ligand-receptor interaction)
dre-miR-23a-3p	XM_008309068.3	103378024	lhfpl6	LHFPL tetraspan subfamily member 6 protein [Cynoglossus semilaevis]	68	-13.7	1	1	2	GO:0003674(molecular_function);GO:0016020(membrane);GO:0016021(integral component of membrane)
hhi-miR-23a	XM_008309068.3	103378024	lhfpl6	LHFPL tetraspan subfamily member 6 protein [Cynoglossus semilaevis]	68	-13.7	1	1	2	GO:0003674(molecular_function);GO:0016020(membrane);GO:0016021(integral component of membrane)
dre-miR-146a_L+1R-1	XM_008309071.3	103378029	lpar6	lysophosphatidic acid receptor 6 [Cynoglossus semilaevis]	73	-27.73	1	1	2	GO:0001525(angiogenesis);GO:0004930(G-protein coupled receptor activity);GO:0005887(integral component of plasma membrane);GO:0007165(signal transduction);GO:0007186(G-protein coupled receptor signaling pathway);GO:0016020(membrane);GO:0016021(integral component of membrane);GO:0035025(positive regulation of Rho protein signal transduction);GO:0051482(positive regulation of cytosolic calcium ion …	ko04080(Neuroactive ligand-receptor interaction)
nbr-miR-731	XM_008309080.3	103378033	c4h3orf52	TPA-induced transmembrane protein [Cynoglossus semilaevis]	82	-18.79	1	1	2
hhi-miR-15a_R-1	XM_008309085.3	103378039	rab30	ras-related protein Rab-30 [Cynoglossus semilaevis]	73	-27.9	1	1	2	GO:0005802(trans-Golgi network)
hhi-miR-15a_R-1	XM_008309086.3	103378039	rab30	ras-related protein Rab-30 [Cynoglossus semilaevis]	73	-27.9	1	1	2	GO:0005802(trans-Golgi network)
dre-miR-23a-3p	XM_008309089.3	103378040	LOC103378040	diablo homolog, mitochondrial-like [Cynoglossus semilaevis]	77	-12.49	1	1	2	GO:0005739(mitochondrion);GO:0006915(apoptotic process);GO:0006919(activation of cysteine-type endopeptidase activity involved in apoptotic process)	ko04210(Apoptosis)
hhi-miR-23a	XM_008309089.3	103378040	LOC103378040	diablo homolog, mitochondrial-like [Cynoglossus semilaevis]	77	-12.49	1	1	2	GO:0005739(mitochondrion);GO:0006915(apoptotic process);GO:0006919(activation of cysteine-type endopeptidase activity involved in apoptotic process)	ko04210(Apoptosis)
dre-miR-23a-3p	XM_008309093.3	103378044	apbb1	amyloid-beta A4 precursor protein-binding family B member 1 isoform X2 [Cynoglossus semilaevis]	99	-13.36	1	1	2	GO:0001540(amyloid-beta binding);GO:0005634(nucleus);GO:0005737(cytoplasm);GO:0006355(regulation of transcription, DNA-templated);GO:0008134(transcription factor binding)
hhi-miR-23a	XM_008309093.3	103378044	apbb1	amyloid-beta A4 precursor protein-binding family B member 1 isoform X2 [Cynoglossus semilaevis]	99	-13.36	1	1	2	GO:0001540(amyloid-beta binding);GO:0005634(nucleus);GO:0005737(cytoplasm);GO:0006355(regulation of transcription, DNA-templated);GO:0008134(transcription factor binding)
nbr-miR-731	XM_008309093.3	103378044	apbb1	amyloid-beta A4 precursor protein-binding family B member 1 isoform X2 [Cynoglossus semilaevis]	59	-12.29	1	1	2	GO:0001540(amyloid-beta binding);GO:0005634(nucleus);GO:0005737(cytoplasm);GO:0006355(regulation of transcription, DNA-templated);GO:0008134(transcription factor binding)
dre-miR-23a-3p	XM_008309094.3	103378044	apbb1	amyloid-beta A4 precursor protein-binding family B member 1 isoform X2 [Cynoglossus semilaevis]	99	-13.36	1	1	2	GO:0001540(amyloid-beta binding);GO:0005634(nucleus);GO:0005737(cytoplasm);GO:0006355(regulation of transcription, DNA-templated);GO:0008134(transcription factor binding)
hhi-miR-23a	XM_008309094.3	103378044	apbb1	amyloid-beta A4 precursor protein-binding family B member 1 isoform X2 [Cynoglossus semilaevis]	99	-13.36	1	1	2	GO:0001540(amyloid-beta binding);GO:0005634(nucleus);GO:0005737(cytoplasm);GO:0006355(regulation of transcription, DNA-templated);GO:0008134(transcription factor binding)
nbr-miR-731	XM_008309094.3	103378044	apbb1	amyloid-beta A4 precursor protein-binding family B member 1 isoform X2 [Cynoglossus semilaevis]	59	-12.29	1	1	2	GO:0001540(amyloid-beta binding);GO:0005634(nucleus);GO:0005737(cytoplasm);GO:0006355(regulation of transcription, DNA-templated);GO:0008134(transcription factor binding)
dre-miR-210-3p_R-2	XM_008309095.2	103378047	mlnr	motilin receptor [Cynoglossus semilaevis]	70	-19.08	1	1	2	GO:0001616(growth hormone secretagogue receptor activity);GO:0017046(peptide hormone binding)	ko04080(Neuroactive ligand-receptor interaction)
dre-miR-23a-3p	XM_008309095.2	103378047	mlnr	motilin receptor [Cynoglossus semilaevis]	68	-12.32	1	1	2	GO:0001616(growth hormone secretagogue receptor activity);GO:0017046(peptide hormone binding)	ko04080(Neuroactive ligand-receptor interaction)
hhi-miR-23a	XM_008309095.2	103378047	mlnr	motilin receptor [Cynoglossus semilaevis]	68	-12.32	1	1	2	GO:0001616(growth hormone secretagogue receptor activity);GO:0017046(peptide hormone binding)	ko04080(Neuroactive ligand-receptor interaction)
nbr-miR-731	XM_008309095.2	103378047	mlnr	motilin receptor [Cynoglossus semilaevis]	83	-17.26	1	1	2	GO:0001616(growth hormone secretagogue receptor activity);GO:0017046(peptide hormone binding)	ko04080(Neuroactive ligand-receptor interaction)
hhi-miR-15a_R-1	XM_008309131.3	103378073	sarm1	sterile alpha and TIR motif-containing protein 1 [Cynoglossus semilaevis]	55	-27.08	1	1	2	GO:0007165(signal transduction);GO:0030425(dendrite);GO:1901214(regulation of neuron death)
nbr-miR-731	XM_008309140.3	103378079	cpd	carboxypeptidase D [Cynoglossus semilaevis]	99	-12.97	1	1	2	GO:0004181(metallocarboxypeptidase activity);GO:0004185(serine-type carboxypeptidase activity);GO:0005615(extracellular space);GO:0005634(nucleus);GO:0005802(trans-Golgi network);GO:0006518(peptide metabolic process);GO:0016485(protein processing)
oni-miR-222	XM_008309153.2	103378090	ap2s1	unnamed protein product [Oncorhynchus mykiss]	55	-20.74	1	1	2	GO:0006886(intracellular protein transport);GO:0015031(protein transport);GO:0016020(membrane);GO:0016192(vesicle-mediated transport);GO:0030117(membrane coat);GO:0030122(AP-2 adaptor complex)	ko04144(Endocytosis)
dre-miR-210-3p_R-2	XM_008309161.3	103378095	slc1a5	neutral amino acid transporter B(0) isoform X1 [Cynoglossus semilaevis]	85	-23.34	1	1	2	GO:0015293(symporter activity);GO:0016020(membrane);GO:0016021(integral component of membrane)
oni-miR-222	XM_008309161.3	103378095	slc1a5	neutral amino acid transporter B(0) isoform X1 [Cynoglossus semilaevis]	78	-17.77	1	1	2	GO:0015293(symporter activity);GO:0016020(membrane);GO:0016021(integral component of membrane)
hhi-miR-15a_R-1	XM_008309162.3	103378081	snx14	sorting nexin-14 isoform X4 [Cynoglossus semilaevis]	92	-13.97	1	1	2	GO:0005764(lysosome);GO:0005770(late endosome);GO:0016021(integral component of membrane);GO:0080025(phosphatidylinositol-3,5-bisphosphate binding);GO:0097352(autophagosome maturation);GO:0035091(phosphatidylinositol binding);GO:0005765(lysosomal membrane);GO:0015031(protein transport);GO:0030425(dendrite);GO:0031902(late endosome membrane)
dre-miR-23a-3p	XM_008309164.3	103378096	fkrp	fukutin-related protein [Cynoglossus semilaevis]	96	-13.55	1	1	2	GO:0001570(vasculogenesis);GO:0003674(molecular_function);GO:0014706(striated muscle tissue development);GO:0016020(membrane);GO:0016021(integral component of membrane);GO:0030198(extracellular matrix organization);GO:0048747(muscle fiber development);GO:0060049(regulation of protein glycosylation)	ko00515(Mannose type O-glycan biosyntheis)
hhi-miR-23a	XM_008309164.3	103378096	fkrp	fukutin-related protein [Cynoglossus semilaevis]	96	-13.55	1	1	2	GO:0001570(vasculogenesis);GO:0003674(molecular_function);GO:0014706(striated muscle tissue development);GO:0016020(membrane);GO:0016021(integral component of membrane);GO:0030198(extracellular matrix organization);GO:0048747(muscle fiber development);GO:0060049(regulation of protein glycosylation)	ko00515(Mannose type O-glycan biosyntheis)
hhi-miR-15a_R-1	XM_008309171.3	103378081	snx14	sorting nexin-14 isoform X4 [Cynoglossus semilaevis]	92	-13.97	1	1	2	GO:0005764(lysosome);GO:0005770(late endosome);GO:0016021(integral component of membrane);GO:0080025(phosphatidylinositol-3,5-bisphosphate binding);GO:0097352(autophagosome maturation);GO:0035091(phosphatidylinositol binding);GO:0005765(lysosomal membrane);GO:0015031(protein transport);GO:0030425(dendrite);GO:0031902(late endosome membrane)
hhi-miR-15a_R-1	XM_008309180.3	103378081	snx14	sorting nexin-14 isoform X4 [Cynoglossus semilaevis]	92	-13.97	1	1	2	GO:0005764(lysosome);GO:0005770(late endosome);GO:0016021(integral component of membrane);GO:0080025(phosphatidylinositol-3,5-bisphosphate binding);GO:0097352(autophagosome maturation);GO:0035091(phosphatidylinositol binding);GO:0005765(lysosomal membrane);GO:0015031(protein transport);GO:0030425(dendrite);GO:0031902(late endosome membrane)
nbr-miR-731	XM_008309186.3	103378106	LOC103378106	muscleblind-like protein 1 isoform X5 [Cynoglossus semilaevis]	58	-31.91	1	1	2	GO:0046872(metal ion binding);GO:0003723(RNA binding);GO:0005634(nucleus);GO:0005737(cytoplasm);GO:0006397(mRNA processing);GO:0008380(RNA splicing);GO:0000380(alternative mRNA splicing, via spliceosome);GO:0000381(regulation of alternative mRNA splicing, via spliceosome);GO:0001069(regulatory region RNA binding);GO:0001701(in utero embryonic development);GO:0003725(double-stranded RNA binding);G…
nbr-miR-731	XM_008309187.3	103378106	LOC103378106	muscleblind-like protein 1 isoform X5 [Cynoglossus semilaevis]	58	-31.91	1	1	2	GO:0046872(metal ion binding);GO:0003723(RNA binding);GO:0005634(nucleus);GO:0005737(cytoplasm);GO:0006397(mRNA processing);GO:0008380(RNA splicing);GO:0000380(alternative mRNA splicing, via spliceosome);GO:0000381(regulation of alternative mRNA splicing, via spliceosome);GO:0001069(regulatory region RNA binding);GO:0001701(in utero embryonic development);GO:0003725(double-stranded RNA binding);G…
dre-miR-23a-3p	XM_008309194.3	103378109	LOC103378109	ras-related protein Rap-2b [Cynoglossus semilaevis]	63	-13.93	1	1	2	GO:0000166(nucleotide binding);GO:0003924(GTPase activity);GO:0005525(GTP binding);GO:0007165(signal transduction);GO:0016020(membrane)
hhi-miR-23a	XM_008309194.3	103378109	LOC103378109	ras-related protein Rap-2b [Cynoglossus semilaevis]	63	-13.93	1	1	2	GO:0000166(nucleotide binding);GO:0003924(GTPase activity);GO:0005525(GTP binding);GO:0007165(signal transduction);GO:0016020(membrane)
ssa-miR-146a-5p	XM_008309194.3	103378109	LOC103378109	ras-related protein Rap-2b [Cynoglossus semilaevis]	64	-15.67	1	1	2	GO:0000166(nucleotide binding);GO:0003924(GTPase activity);GO:0005525(GTP binding);GO:0007165(signal transduction);GO:0016020(membrane)
dre-miR-23a-3p	XM_008309201.3	103378115	LOC103378115	kunitz-type protease inhibitor 2-like [Cynoglossus semilaevis]	91	-12	1	1	2	GO:0004867(serine-type endopeptidase inhibitor activity);GO:0016020(membrane);GO:0016021(integral component of membrane)	ko04610(Complement and coagulation cascades)
hhi-miR-23a	XM_008309201.3	103378115	LOC103378115	kunitz-type protease inhibitor 2-like [Cynoglossus semilaevis]	91	-12	1	1	2	GO:0004867(serine-type endopeptidase inhibitor activity);GO:0016020(membrane);GO:0016021(integral component of membrane)	ko04610(Complement and coagulation cascades)
hhi-miR-15a_R-1	XM_008309202.3	103378116	atg16l1	autophagy-related protein 16-1 isoform X2 [Cynoglossus semilaevis]	56	-15.65	1	1	2	GO:0000045(autophagosome assembly);GO:0000421(autophagosome membrane);GO:0003674(molecular_function)	ko04140(Autophagy - animal);ko04136(Autophagy - other eukaryotes);ko04621(NOD-like receptor signaling pathway)
oni-miR-222	XM_008309204.3	103378118	LOC103378118	collagen alpha-1(X) chain-like [Cynoglossus semilaevis]	73	-26.13	1	1	2	GO:0005576(extracellular region);GO:0005581(collagen trimer)	ko04920(Adipocytokine signaling pathway);ko03320(PPAR signaling pathway)
dre-miR-23a-3p	XM_008309208.2	103378121	masp1	mannan-binding lectin serine protease 1 isoform X2 [Cynoglossus semilaevis]	80	-16.26	1	1	2	GO:0001755(neural crest cell migration);GO:0001867(complement activation, lectin pathway);GO:0004252(serine-type endopeptidase activity);GO:0005509(calcium ion binding);GO:0005615(extracellular space);GO:0005737(cytoplasm);GO:0006508(proteolysis);GO:0007507(heart development);GO:0008233(peptidase activity);GO:0016787(hydrolase activity);GO:0030246(carbohydrate binding);GO:1904888(cranial skeletal…
hhi-miR-23a	XM_008309208.2	103378121	masp1	mannan-binding lectin serine protease 1 isoform X2 [Cynoglossus semilaevis]	80	-16.26	1	1	2	GO:0001755(neural crest cell migration);GO:0001867(complement activation, lectin pathway);GO:0004252(serine-type endopeptidase activity);GO:0005509(calcium ion binding);GO:0005615(extracellular space);GO:0005737(cytoplasm);GO:0006508(proteolysis);GO:0007507(heart development);GO:0008233(peptidase activity);GO:0016787(hydrolase activity);GO:0030246(carbohydrate binding);GO:1904888(cranial skeletal…
hhi-miR-15a_R-1	XM_008309213.2	103378124	sucnr1	succinate receptor 1 [Cynoglossus semilaevis]	54	-13.32	1	1	2	GO:0004930(G-protein coupled receptor activity);GO:0007186(G-protein coupled receptor signaling pathway);GO:0016021(integral component of membrane);GO:0070062(extracellular exosome)
hhi-miR-15a_R-1	XM_008309215.3	103378126	dgkd	diacylglycerol kinase delta [Cynoglossus semilaevis]	85	-21.54	1	1	2	GO:0004143(diacylglycerol kinase activity);GO:0005524(ATP binding);GO:0005886(plasma membrane);GO:0007205(protein kinase C-activating G-protein coupled receptor signaling pathway);GO:0010033(response to organic substance);GO:0016310(phosphorylation);GO:0035556(intracellular signal transduction);GO:0042803(protein homodimerization activity);GO:0046982(protein heterodimerization activity);GO:005126…	ko00561(Glycerolipid metabolism);ko00564(Glycerophospholipid metabolism);ko04070(Phosphatidylinositol signaling system)
dre-miR-23a-3p	XM_008309217.3	103378129	LOC103378129	LIM domain kinase 1-like isoform X3 [Cynoglossus semilaevis]	97	-12.1	1	1	2	GO:0001878(response to yeast);GO:0004672(protein kinase activity);GO:0004674(protein serine/threonine kinase activity);GO:0005524(ATP binding);GO:0005634(nucleus);GO:0005794(Golgi apparatus);GO:0006468(protein phosphorylation);GO:0007399(nervous system development);GO:0016301(kinase activity);GO:0016310(phosphorylation);GO:0016740(transferase activity);GO:0030036(actin cytoskeleton organization);…	ko04810(Regulation of actin cytoskeleton)
hhi-miR-23a	XM_008309217.3	103378129	LOC103378129	LIM domain kinase 1-like isoform X3 [Cynoglossus semilaevis]	97	-12.1	1	1	2	GO:0001878(response to yeast);GO:0004672(protein kinase activity);GO:0004674(protein serine/threonine kinase activity);GO:0005524(ATP binding);GO:0005634(nucleus);GO:0005794(Golgi apparatus);GO:0006468(protein phosphorylation);GO:0007399(nervous system development);GO:0016301(kinase activity);GO:0016310(phosphorylation);GO:0016740(transferase activity);GO:0030036(actin cytoskeleton organization);…	ko04810(Regulation of actin cytoskeleton)
dre-miR-23a-3p	XM_008309218.3	103378129	LOC103378129	LIM domain kinase 1-like isoform X3 [Cynoglossus semilaevis]	97	-12.1	1	1	2	GO:0001878(response to yeast);GO:0004672(protein kinase activity);GO:0004674(protein serine/threonine kinase activity);GO:0005524(ATP binding);GO:0005634(nucleus);GO:0005794(Golgi apparatus);GO:0006468(protein phosphorylation);GO:0007399(nervous system development);GO:0016301(kinase activity);GO:0016310(phosphorylation);GO:0016740(transferase activity);GO:0030036(actin cytoskeleton organization);…	ko04810(Regulation of actin cytoskeleton)
hhi-miR-23a	XM_008309218.3	103378129	LOC103378129	LIM domain kinase 1-like isoform X3 [Cynoglossus semilaevis]	97	-12.1	1	1	2	GO:0001878(response to yeast);GO:0004672(protein kinase activity);GO:0004674(protein serine/threonine kinase activity);GO:0005524(ATP binding);GO:0005634(nucleus);GO:0005794(Golgi apparatus);GO:0006468(protein phosphorylation);GO:0007399(nervous system development);GO:0016301(kinase activity);GO:0016310(phosphorylation);GO:0016740(transferase activity);GO:0030036(actin cytoskeleton organization);…	ko04810(Regulation of actin cytoskeleton)
hhi-miR-15a_R-1	XM_008309226.3	103378133	chchd2	coiled-coil-helix-coiled-coil-helix domain-containing protein 2 [Cynoglossus semilaevis]	88	-15.74	1	1	2	GO:0005515(protein binding);GO:0005634(nucleus);GO:0005739(mitochondrion);GO:0006351(transcription, DNA-templated);GO:0008134(transcription factor binding);GO:0043565(sequence-specific DNA binding);GO:0045944(positive regulation of transcription by RNA polymerase II);GO:1900037(regulation of cellular response to hypoxia)	ko04020(Calcium signaling pathway);ko04910(Insulin signaling pathway)
hhi-miR-15a_R-1	XM_008309235.3	103378136	ube4a	ubiquitin conjugation factor E4 A isoform X2 [Cynoglossus semilaevis]	98	-28.28	1	1	2	GO:0000151(ubiquitin ligase complex);GO:0000209(protein polyubiquitination);GO:0004842(ubiquitin-protein transferase activity);GO:0005634(nucleus);GO:0005737(cytoplasm);GO:0006511(ubiquitin-dependent protein catabolic process);GO:0016567(protein ubiquitination);GO:0030433(ubiquitin-dependent ERAD pathway);GO:0034450(ubiquitin-ubiquitin ligase activity)	ko04120(Ubiquitin mediated proteolysis)
oni-miR-222	XM_008309235.3	103378136	ube4a	ubiquitin conjugation factor E4 A isoform X2 [Cynoglossus semilaevis]	94	-12.15	1	1	2	GO:0000151(ubiquitin ligase complex);GO:0000209(protein polyubiquitination);GO:0004842(ubiquitin-protein transferase activity);GO:0005634(nucleus);GO:0005737(cytoplasm);GO:0006511(ubiquitin-dependent protein catabolic process);GO:0016567(protein ubiquitination);GO:0030433(ubiquitin-dependent ERAD pathway);GO:0034450(ubiquitin-ubiquitin ligase activity)	ko04120(Ubiquitin mediated proteolysis)
hhi-miR-15a_R-1	XM_008309241.3	103378138	LOC103378138	serine/threonine-protein phosphatase 2A 56 kDa regulatory subunit gamma isoform isoform X4 [Cynoglossus semilaevis]	59	-38.06	1	1	2	GO:0000159(protein phosphatase type 2A complex);GO:0000775(chromosome, centromeric region);GO:0005634(nucleus);GO:0006977(DNA damage response, signal transduction by p53 class mediator resulting in cell cycle arrest);GO:0008285(negative regulation of cell proliferation);GO:0042771(intrinsic apoptotic signaling pathway in response to DNA damage by p53 class mediator);GO:0043161(proteasome-mediated…	ko03015(mRNA surveillance pathway);ko04114(Oocyte meiosis);ko04261(Adrenergic signaling in cardiomyocytes)
hhi-miR-15a_R-1	XM_008309249.3	103378138	LOC103378138	serine/threonine-protein phosphatase 2A 56 kDa regulatory subunit gamma isoform isoform X4 [Cynoglossus semilaevis]	59	-38.06	1	1	2	GO:0000159(protein phosphatase type 2A complex);GO:0000775(chromosome, centromeric region);GO:0005634(nucleus);GO:0006977(DNA damage response, signal transduction by p53 class mediator resulting in cell cycle arrest);GO:0008285(negative regulation of cell proliferation);GO:0042771(intrinsic apoptotic signaling pathway in response to DNA damage by p53 class mediator);GO:0043161(proteasome-mediated…	ko03015(mRNA surveillance pathway);ko04114(Oocyte meiosis);ko04261(Adrenergic signaling in cardiomyocytes)
oni-miR-222	XM_008309256.3	103378152	foxo1	forkhead box protein O1 [Cynoglossus semilaevis]	79	-32.16	1	1	2	GO:0000981(RNA polymerase II transcription factor activity, sequence-specific DNA binding);GO:0005634(nucleus)	ko04068(FoxO signaling pathway);ko04218(Cellular senescence);ko04910(Insulin signaling pathway);ko04933(AGE-RAGE signaling pathway in diabetic complications)
hhi-miR-15a_R-1	XM_008309257.3	103378138	LOC103378138	serine/threonine-protein phosphatase 2A 56 kDa regulatory subunit gamma isoform isoform X4 [Cynoglossus semilaevis]	59	-38.06	1	1	2	GO:0000159(protein phosphatase type 2A complex);GO:0000775(chromosome, centromeric region);GO:0005634(nucleus);GO:0006977(DNA damage response, signal transduction by p53 class mediator resulting in cell cycle arrest);GO:0008285(negative regulation of cell proliferation);GO:0042771(intrinsic apoptotic signaling pathway in response to DNA damage by p53 class mediator);GO:0043161(proteasome-mediated…	ko03015(mRNA surveillance pathway);ko04114(Oocyte meiosis);ko04261(Adrenergic signaling in cardiomyocytes)
ssa-miR-146a-5p	XM_008309259.3	103378154	LOC103378154	mitochondrial ornithine transporter 1-like [Cynoglossus semilaevis]	83	-12.72	1	1	2	GO:0000064(L-ornithine transmembrane transporter activity);GO:0005743(mitochondrial inner membrane);GO:0006839(mitochondrial transport);GO:0016020(membrane);GO:0016021(integral component of membrane)
ssa-miR-146a-5p	XM_008309260.3	103378154	LOC103378154	mitochondrial ornithine transporter 1-like [Cynoglossus semilaevis]	83	-12.72	1	1	2	GO:0000064(L-ornithine transmembrane transporter activity);GO:0005743(mitochondrial inner membrane);GO:0006839(mitochondrial transport);GO:0016020(membrane);GO:0016021(integral component of membrane)
dre-miR-23a-3p	XM_008309264.3	103378157	gbe1	1,4-alpha-glucan-branching enzyme [Cynoglossus semilaevis]	67	-15.19	1	1	2	GO:0003824(catalytic activity);GO:0003844(1,4-alpha-glucan branching enzyme activity);GO:0004553(hydrolase activity, hydrolyzing O-glycosyl compounds);GO:0005975(carbohydrate metabolic process);GO:0005978(glycogen biosynthetic process);GO:0043169(cation binding)	ko00500(Starch and sucrose metabolism)
hhi-miR-23a	XM_008309264.3	103378157	gbe1	1,4-alpha-glucan-branching enzyme [Cynoglossus semilaevis]	67	-15.19	1	1	2	GO:0003824(catalytic activity);GO:0003844(1,4-alpha-glucan branching enzyme activity);GO:0004553(hydrolase activity, hydrolyzing O-glycosyl compounds);GO:0005975(carbohydrate metabolic process);GO:0005978(glycogen biosynthetic process);GO:0043169(cation binding)	ko00500(Starch and sucrose metabolism)
dre-miR-23a-3p	XM_008309266.3	103378158	LOC103378158	uncharacterized protein LOC103378158 isoform X2 [Cynoglossus semilaevis]	71	-25.82	1	1	2
hhi-miR-23a	XM_008309266.3	103378158	LOC103378158	uncharacterized protein LOC103378158 isoform X2 [Cynoglossus semilaevis]	71	-25.82	1	1	2
nbr-miR-731	XM_008309267.3	103378160	LOC103378160	suppressor of cytokine signaling 5-like [Cynoglossus semilaevis]	76	-14.05	1	1	2	GO:0004860(protein kinase inhibitor activity);GO:0005737(cytoplasm);GO:0016567(protein ubiquitination);GO:0019221(cytokine-mediated signaling pathway);GO:0035556(intracellular signal transduction);GO:0042059(negative regulation of epidermal growth factor receptor signaling pathway);GO:0046426(negative regulation of JAK-STAT cascade)
dre-miR-146a_L+1R-1	XM_008309270.3	103378161	samd4b	protein Smaug homolog 2 isoform X2 [Cynoglossus semilaevis]	88	-12.27	1	1	2	GO:0000289(nuclear-transcribed mRNA poly(A) tail shortening);GO:0000932(P-body);GO:0003723(RNA binding);GO:0003729(mRNA binding);GO:0005829(cytosol);GO:0006355(regulation of transcription, DNA-templated);GO:0017148(negative regulation of translation);GO:0030371(translation repressor activity);GO:0043488(regulation of mRNA stability);GO:0098749(cerebellar neuron development)
dre-miR-146a_L+1R-1	XM_008309271.3	103378161	samd4b	protein Smaug homolog 2 isoform X2 [Cynoglossus semilaevis]	88	-12.27	1	1	2	GO:0000289(nuclear-transcribed mRNA poly(A) tail shortening);GO:0000932(P-body);GO:0003723(RNA binding);GO:0003729(mRNA binding);GO:0005829(cytosol);GO:0006355(regulation of transcription, DNA-templated);GO:0017148(negative regulation of translation);GO:0030371(translation repressor activity);GO:0043488(regulation of mRNA stability);GO:0098749(cerebellar neuron development)
dre-miR-146a_L+1R-1	XM_008309272.2	103378162	LOC103378162	carbonic anhydrase 4-like [Cynoglossus semilaevis]	75	-12.4	1	1	2	GO:0004089(carbonate dehydratase activity);GO:0006730(one-carbon metabolic process);GO:0008270(zinc ion binding);GO:0016020(membrane);GO:0016021(integral component of membrane);GO:0046872(metal ion binding)	ko00910(Nitrogen metabolism)
oni-miR-222	XM_008309274.3	103378165	LOC103378165	14-3-3 protein gamma [Oryzias latipes]	98	-14.15	1	1	2	GO:0019904(protein domain specific binding)	ko04110(Cell cycle);ko04114(Oocyte meiosis)
dre-miR-23a-3p	XM_008309280.3	103378168	p4ha3	prolyl 4-hydroxylase subunit alpha-3 [Cynoglossus semilaevis]	94	-12.05	1	1	2	GO:0004656(procollagen-proline 4-dioxygenase activity);GO:0005506(iron ion binding);GO:0005783(endoplasmic reticulum);GO:0016020(membrane);GO:0016021(integral component of membrane);GO:0016491(oxidoreductase activity);GO:0016702(oxidoreductase activity, acting on single donors with incorporation of molecular oxygen, incorporation of two atoms of oxygen);GO:0016705(oxidoreductase activity, acting …	ko00330(Arginine and proline metabolism)
hhi-miR-23a	XM_008309280.3	103378168	p4ha3	prolyl 4-hydroxylase subunit alpha-3 [Cynoglossus semilaevis]	94	-12.05	1	1	2	GO:0004656(procollagen-proline 4-dioxygenase activity);GO:0005506(iron ion binding);GO:0005783(endoplasmic reticulum);GO:0016020(membrane);GO:0016021(integral component of membrane);GO:0016491(oxidoreductase activity);GO:0016702(oxidoreductase activity, acting on single donors with incorporation of molecular oxygen, incorporation of two atoms of oxygen);GO:0016705(oxidoreductase activity, acting …	ko00330(Arginine and proline metabolism)
nbr-miR-731	XM_008309282.3	103378170	LOC103378170	serine/threonine-protein kinase DCLK1-like isoform X1 [Cynoglossus semilaevis]	68	-11.43	1	1	2	GO:0004672(protein kinase activity);GO:0004674(protein serine/threonine kinase activity);GO:0005524(ATP binding);GO:0005622(intracellular);GO:0006468(protein phosphorylation);GO:0018105(peptidyl-serine phosphorylation);GO:0018107(peptidyl-threonine phosphorylation);GO:0035556(intracellular signal transduction);GO:0048812(neuron projection morphogenesis);GO:0001764(neuron migration);GO:0005887(int…
dre-miR-146a_L+1R-1	XM_008309285.3	103378171	LOC103378171	spartin-like isoform X3 [Cynoglossus semilaevis]	56	-10.63	1	1	2	GO:0003674(molecular_function);GO:0005575(cellular_component);GO:0008150(biological_process)	ko04144(Endocytosis)
dre-miR-23a-3p	XM_008309286.3	103378173	LOC103378173	hypothetical protein CCH79_00012140 [Gambusia affinis]	65	-16.21	1	1	2	GO:0000166(nucleotide binding);GO:0005634(nucleus);GO:0007275(multicellular organism development);GO:0016740(transferase activity);GO:0016779(nucleotidyltransferase activity);GO:0046872(metal ion binding)
hhi-miR-23a	XM_008309286.3	103378173	LOC103378173	hypothetical protein CCH79_00012140 [Gambusia affinis]	65	-16.21	1	1	2	GO:0000166(nucleotide binding);GO:0005634(nucleus);GO:0007275(multicellular organism development);GO:0016740(transferase activity);GO:0016779(nucleotidyltransferase activity);GO:0046872(metal ion binding)
dre-miR-146a_L+1R-1	XM_008309328.3	103378210	LOC103378210	LOW QUALITY PROTEIN: protocadherin-16-like [Cynoglossus semilaevis]	60	-13.96	1	1	2	GO:0005509(calcium ion binding);GO:0005886(plasma membrane);GO:0007155(cell adhesion);GO:0007156(homophilic cell adhesion via plasma membrane adhesion molecules);GO:0016020(membrane);GO:0016021(integral component of membrane)
dre-miR-23a-3p	XM_008309328.3	103378210	LOC103378210	LOW QUALITY PROTEIN: protocadherin-16-like [Cynoglossus semilaevis]	95	-10.98	1	1	2	GO:0005509(calcium ion binding);GO:0005886(plasma membrane);GO:0007155(cell adhesion);GO:0007156(homophilic cell adhesion via plasma membrane adhesion molecules);GO:0016020(membrane);GO:0016021(integral component of membrane)
hhi-miR-23a	XM_008309328.3	103378210	LOC103378210	LOW QUALITY PROTEIN: protocadherin-16-like [Cynoglossus semilaevis]	95	-10.98	1	1	2	GO:0005509(calcium ion binding);GO:0005886(plasma membrane);GO:0007155(cell adhesion);GO:0007156(homophilic cell adhesion via plasma membrane adhesion molecules);GO:0016020(membrane);GO:0016021(integral component of membrane)
ssa-miR-146a-5p	XM_008309328.3	103378210	LOC103378210	LOW QUALITY PROTEIN: protocadherin-16-like [Cynoglossus semilaevis]	89	-13.64	1	1	2	GO:0005509(calcium ion binding);GO:0005886(plasma membrane);GO:0007155(cell adhesion);GO:0007156(homophilic cell adhesion via plasma membrane adhesion molecules);GO:0016020(membrane);GO:0016021(integral component of membrane)
dre-miR-23a-3p	XM_008309339.3	103378219	LOC103378219	gastrula zinc finger protein XlCGF26.1-like [Cynoglossus semilaevis]	54	-10.87	1	1	2
hhi-miR-23a	XM_008309339.3	103378219	LOC103378219	gastrula zinc finger protein XlCGF26.1-like [Cynoglossus semilaevis]	54	-10.87	1	1	2
dre-miR-23a-3p	XM_008309340.3	103378219	LOC103378219	gastrula zinc finger protein XlCGF26.1-like [Cynoglossus semilaevis]	54	-10.87	1	1	2
hhi-miR-23a	XM_008309340.3	103378219	LOC103378219	gastrula zinc finger protein XlCGF26.1-like [Cynoglossus semilaevis]	54	-10.87	1	1	2
dre-miR-23a-3p	XM_008309341.3	103378219	LOC103378219	gastrula zinc finger protein XlCGF26.1-like [Cynoglossus semilaevis]	54	-10.87	1	1	2
hhi-miR-23a	XM_008309341.3	103378219	LOC103378219	gastrula zinc finger protein XlCGF26.1-like [Cynoglossus semilaevis]	54	-10.87	1	1	2
dre-miR-146a_L+1R-1	XM_008309358.3	103378226	per2	period circadian protein homolog 2 [Cynoglossus semilaevis]	92	-16.83	1	1	2	GO:0003682(chromatin binding);GO:0009409(response to cold);GO:0009411(response to UV);GO:0009416(response to light stimulus);GO:0009648(photoperiodism);GO:0016525(negative regulation of angiogenesis);GO:0042542(response to hydrogen peroxide);GO:0042753(positive regulation of circadian rhythm);GO:0043153(entrainment of circadian clock by photoperiod);GO:0045475(locomotor rhythm)	ko05168(Herpes simplex infection)
dre-miR-210-3p_R-2	XM_008309358.3	103378226	per2	period circadian protein homolog 2 [Cynoglossus semilaevis]	84	-46.57	1	1	2	GO:0003682(chromatin binding);GO:0009409(response to cold);GO:0009411(response to UV);GO:0009416(response to light stimulus);GO:0009648(photoperiodism);GO:0016525(negative regulation of angiogenesis);GO:0042542(response to hydrogen peroxide);GO:0042753(positive regulation of circadian rhythm);GO:0043153(entrainment of circadian clock by photoperiod);GO:0045475(locomotor rhythm)	ko05168(Herpes simplex infection)
dre-miR-23a-3p	XM_008309358.3	103378226	per2	period circadian protein homolog 2 [Cynoglossus semilaevis]	90	-17.17	1	1	2	GO:0003682(chromatin binding);GO:0009409(response to cold);GO:0009411(response to UV);GO:0009416(response to light stimulus);GO:0009648(photoperiodism);GO:0016525(negative regulation of angiogenesis);GO:0042542(response to hydrogen peroxide);GO:0042753(positive regulation of circadian rhythm);GO:0043153(entrainment of circadian clock by photoperiod);GO:0045475(locomotor rhythm)	ko05168(Herpes simplex infection)
hhi-miR-15a_R-1	XM_008309358.3	103378226	per2	period circadian protein homolog 2 [Cynoglossus semilaevis]	72	-33.39	1	1	2	GO:0003682(chromatin binding);GO:0009409(response to cold);GO:0009411(response to UV);GO:0009416(response to light stimulus);GO:0009648(photoperiodism);GO:0016525(negative regulation of angiogenesis);GO:0042542(response to hydrogen peroxide);GO:0042753(positive regulation of circadian rhythm);GO:0043153(entrainment of circadian clock by photoperiod);GO:0045475(locomotor rhythm)	ko05168(Herpes simplex infection)
hhi-miR-23a	XM_008309358.3	103378226	per2	period circadian protein homolog 2 [Cynoglossus semilaevis]	90	-17.17	1	1	2	GO:0003682(chromatin binding);GO:0009409(response to cold);GO:0009411(response to UV);GO:0009416(response to light stimulus);GO:0009648(photoperiodism);GO:0016525(negative regulation of angiogenesis);GO:0042542(response to hydrogen peroxide);GO:0042753(positive regulation of circadian rhythm);GO:0043153(entrainment of circadian clock by photoperiod);GO:0045475(locomotor rhythm)	ko05168(Herpes simplex infection)
ssa-miR-146a-5p	XM_008309358.3	103378226	per2	period circadian protein homolog 2 [Cynoglossus semilaevis]	98	-17.12	1	1	2	GO:0003682(chromatin binding);GO:0009409(response to cold);GO:0009411(response to UV);GO:0009416(response to light stimulus);GO:0009648(photoperiodism);GO:0016525(negative regulation of angiogenesis);GO:0042542(response to hydrogen peroxide);GO:0042753(positive regulation of circadian rhythm);GO:0043153(entrainment of circadian clock by photoperiod);GO:0045475(locomotor rhythm)	ko05168(Herpes simplex infection)
nbr-miR-731	XM_008309360.3	103378227	pik3cb	phosphatidylinositol 4,5-bisphosphate 3-kinase catalytic subunit beta isoform isoform X2 [Cynoglossus semilaevis]	56	-15.84	1	1	2	GO:0005886(plasma membrane);GO:0005942(phosphatidylinositol 3-kinase complex);GO:0016303(1-phosphatidylinositol-3-kinase activity);GO:0035005(1-phosphatidylinositol-4-phosphate 3-kinase activity);GO:0046934(phosphatidylinositol-4,5-bisphosphate 3-kinase activity)	ko00562(Inositol phosphate metabolism);ko04012(ErbB signaling pathway);ko04370(VEGF signaling pathway);ko04068(FoxO signaling pathway);ko04070(Phosphatidylinositol signaling system);ko04150(mTOR signaling pathway);ko04140(Autophagy - animal);ko04210(Apoptosis);ko04218(Cellular senescence);ko04510(Focal adhesion);ko04810(Regulation of actin cytoskeleton);ko04620(Toll-like receptor signaling pathwa…
hhi-miR-15a_R-1	XM_008309367.3	103378231	txndc17	thioredoxin domain-containing protein 17 [Cynoglossus semilaevis]	99	-15.66	1	1	2	GO:0005737(cytoplasm);GO:0005829(cytosol);GO:0047134(protein-disulfide reductase activity)
dre-miR-23a-3p	XM_008309373.3	103378235	wdr81	WD repeat-containing protein 81 [Cynoglossus semilaevis]	95	-15.95	1	1	2	GO:0000421(autophagosome membrane);GO:0005737(cytoplasm);GO:0005739(mitochondrion);GO:0005764(lysosome);GO:0005765(lysosomal membrane);GO:0005768(endosome);GO:0005829(cytosol);GO:0006511(ubiquitin-dependent protein catabolic process);GO:0016020(membrane);GO:0031313(extrinsic component of endosome membrane);GO:0031410(cytoplasmic vesicle);GO:0031901(early endosome membrane);GO:0031902(late endosom…
hhi-miR-23a	XM_008309373.3	103378235	wdr81	WD repeat-containing protein 81 [Cynoglossus semilaevis]	95	-15.95	1	1	2	GO:0000421(autophagosome membrane);GO:0005737(cytoplasm);GO:0005739(mitochondrion);GO:0005764(lysosome);GO:0005765(lysosomal membrane);GO:0005768(endosome);GO:0005829(cytosol);GO:0006511(ubiquitin-dependent protein catabolic process);GO:0016020(membrane);GO:0031313(extrinsic component of endosome membrane);GO:0031410(cytoplasmic vesicle);GO:0031901(early endosome membrane);GO:0031902(late endosom…
dre-miR-23a-3p	XM_008309379.3	103378239	dph1	2-(3-amino-3-carboxypropyl)histidine synthase subunit 1 [Cynoglossus semilaevis]	73	-27.33	1	1	2	GO:0017183(peptidyl-diphthamide biosynthetic process from peptidyl-histidine)
hhi-miR-23a	XM_008309379.3	103378239	dph1	2-(3-amino-3-carboxypropyl)histidine synthase subunit 1 [Cynoglossus semilaevis]	73	-27.33	1	1	2	GO:0017183(peptidyl-diphthamide biosynthetic process from peptidyl-histidine)
oni-miR-222	XM_008309382.3	103378240	hic1	hypermethylated in cancer 1 protein [Cynoglossus semilaevis]	88	-15.67	1	1	2	GO:0000122(negative regulation of transcription by RNA polymerase II);GO:0003676(nucleic acid binding);GO:0003677(DNA binding);GO:0003700(DNA binding transcription factor activity);GO:0008630(intrinsic apoptotic signaling pathway in response to DNA damage);GO:0046872(metal ion binding)
dre-miR-23a-3p	XM_008309396.2	103378251	traf4	TNF receptor-associated factor 4 [Cynoglossus semilaevis]	90	-16.05	1	1	2	GO:0007165(signal transduction);GO:0007250(activation of NF-kappaB-inducing kinase activity);GO:0008270(zinc ion binding);GO:0042981(regulation of apoptotic process);GO:0046330(positive regulation of JNK cascade);GO:0046872(metal ion binding)	ko04657(IL-17 signaling pathway);ko05200(Pathways in cancer);ko05222(Small cell lung cancer)
hhi-miR-23a	XM_008309396.2	103378251	traf4	TNF receptor-associated factor 4 [Cynoglossus semilaevis]	90	-16.05	1	1	2	GO:0007165(signal transduction);GO:0007250(activation of NF-kappaB-inducing kinase activity);GO:0008270(zinc ion binding);GO:0042981(regulation of apoptotic process);GO:0046330(positive regulation of JNK cascade);GO:0046872(metal ion binding)	ko04657(IL-17 signaling pathway);ko05200(Pathways in cancer);ko05222(Small cell lung cancer)
oni-miR-222	XM_008309396.2	103378251	traf4	TNF receptor-associated factor 4 [Cynoglossus semilaevis]	53	-15.32	1	1	2	GO:0007165(signal transduction);GO:0007250(activation of NF-kappaB-inducing kinase activity);GO:0008270(zinc ion binding);GO:0042981(regulation of apoptotic process);GO:0046330(positive regulation of JNK cascade);GO:0046872(metal ion binding)	ko04657(IL-17 signaling pathway);ko05200(Pathways in cancer);ko05222(Small cell lung cancer)
hhi-miR-15a_R-1	XM_008309397.3	103378252	tada2a	transcriptional adapter 2-alpha [Cynoglossus semilaevis]	79	-20.34	1	1	2	GO:0003682(chromatin binding);GO:0003700(DNA binding transcription factor activity);GO:0003713(transcription coactivator activity);GO:0004402(histone acetyltransferase activity);GO:0006338(chromatin remodeling);GO:0006357(regulation of transcription by RNA polymerase II);GO:0035066(positive regulation of histone acetylation);GO:0070461(SAGA-type complex)
nbr-miR-731	XM_008309411.3	103378260	LOC103378260	proteasome subunit alpha type-6-like [Cynoglossus semilaevis]	79	-11.64	1	1	2	GO:0000502(proteasome complex);GO:0004175(endopeptidase activity);GO:0004298(threonine-type endopeptidase activity);GO:0005634(nucleus);GO:0005737(cytoplasm);GO:0005839(proteasome core complex);GO:0006508(proteolysis);GO:0006511(ubiquitin-dependent protein catabolic process);GO:0008233(peptidase activity);GO:0016787(hydrolase activity);GO:0019773(proteasome core complex, alpha-subunit complex);GO…	ko03050(Proteasome)
dre-miR-23a-3p	XM_008309413.3	103378262	LOC103378262	kelch-like protein 12 [Cynoglossus semilaevis]	87	-11.86	1	1	2	GO:0004842(ubiquitin-protein transferase activity);GO:0031463(Cul3-RING ubiquitin ligase complex)
hhi-miR-23a	XM_008309413.3	103378262	LOC103378262	kelch-like protein 12 [Cynoglossus semilaevis]	87	-11.86	1	1	2	GO:0004842(ubiquitin-protein transferase activity);GO:0031463(Cul3-RING ubiquitin ligase complex)
hhi-miR-15a_R-1	XM_008309414.3	103378263	fbxo46	F-box only protein 46 [Cynoglossus semilaevis]	86	-20.46	1	1	2	GO:0035556(intracellular signal transduction);GO:0046872(metal ion binding)
hhi-miR-15a_R-1	XM_008309418.3	103378268	bace1	beta-secretase 1 [Cynoglossus semilaevis]	73	-11.61	1	1	2	GO:0001540(amyloid-beta binding);GO:0004190(aspartic-type endopeptidase activity);GO:0005794(Golgi apparatus);GO:0006509(membrane protein ectodomain proteolysis);GO:0030163(protein catabolic process);GO:0050435(amyloid-beta metabolic process)
ssa-miR-146a-5p	XM_008309420.3	103378270	LOC103378270	T-box transcription factor TBX1-like isoform X1 [Cynoglossus semilaevis]	80	-13.92	1	1	2	GO:0001525(angiogenesis);GO:0001568(blood vessel development);GO:0001708(cell fate specification);GO:0001755(neural crest cell migration);GO:0001934(positive regulation of protein phosphorylation);GO:0001945(lymph vessel development);GO:0002053(positive regulation of mesenchymal cell proliferation);GO:0003007(heart morphogenesis);GO:0003148(outflow tract septum morphogenesis);GO:0003151(outflow t…
dre-miR-23a-3p	XM_008309451.3	103378288	LOC103378288	heat shock cognate 70 kDa protein-like [Cynoglossus semilaevis]	57	-13.98	1	1	2	GO:0000166(nucleotide binding);GO:0005524(ATP binding)	ko03040(Spliceosome);ko04141(Protein processing in endoplasmic reticulum);ko04010(MAPK signaling pathway);ko04144(Endocytosis)
hhi-miR-23a	XM_008309451.3	103378288	LOC103378288	heat shock cognate 70 kDa protein-like [Cynoglossus semilaevis]	57	-13.98	1	1	2	GO:0000166(nucleotide binding);GO:0005524(ATP binding)	ko03040(Spliceosome);ko04141(Protein processing in endoplasmic reticulum);ko04010(MAPK signaling pathway);ko04144(Endocytosis)
dre-miR-210-3p_R-2	XM_008309455.3	103378291	LOC103378291	endothelial cell-selective adhesion molecule-like isoform X2 [Cynoglossus semilaevis]	87	-19.16	1	1	2	GO:0016020(membrane);GO:0016021(integral component of membrane)	ko04514(Cell adhesion molecules (CAMs))
oni-miR-222	XM_008309458.3	103378294	LOC103378294	serine/arginine-rich splicing factor 1B [Cynoglossus semilaevis]	60	-13.94	1	1	2	GO:0003676(nucleic acid binding);GO:0003723(RNA binding);GO:0005634(nucleus);GO:0005737(cytoplasm);GO:0006397(mRNA processing);GO:0008380(RNA splicing);GO:0016607(nuclear speck)	ko03040(Spliceosome);ko05168(Herpes simplex infection)
dre-miR-146a_L+1R-1	XM_008309465.3	103378297	acad8	isobutyryl-CoA dehydrogenase, mitochondrial [Cynoglossus semilaevis]	85	-26.13	1	1	2	GO:0000062(fatty-acyl-CoA binding);GO:0003995(acyl-CoA dehydrogenase activity);GO:0005739(mitochondrion);GO:0009055(electron transfer activity);GO:0033539(fatty acid beta-oxidation using acyl-CoA dehydrogenase);GO:0050660(flavin adenine dinucleotide binding);GO:0052890(oxidoreductase activity, acting on the CH-CH group of donors, with a flavin as acceptor);GO:0055088(lipid homeostasis)	ko00280(Valine, leucine and isoleucine degradation)
ssa-miR-146a-5p	XM_008309465.3	103378297	acad8	isobutyryl-CoA dehydrogenase, mitochondrial [Cynoglossus semilaevis]	97	-27.97	1	1	2	GO:0000062(fatty-acyl-CoA binding);GO:0003995(acyl-CoA dehydrogenase activity);GO:0005739(mitochondrion);GO:0009055(electron transfer activity);GO:0033539(fatty acid beta-oxidation using acyl-CoA dehydrogenase);GO:0050660(flavin adenine dinucleotide binding);GO:0052890(oxidoreductase activity, acting on the CH-CH group of donors, with a flavin as acceptor);GO:0055088(lipid homeostasis)	ko00280(Valine, leucine and isoleucine degradation)
hhi-miR-15a_R-1	XM_008309479.3	103378306	dhx36	ATP-dependent RNA helicase DHX36 [Cynoglossus semilaevis]	95	-17.77	1	1	2	GO:0004004(ATP-dependent RNA helicase activity);GO:0005634(nucleus);GO:0005737(cytoplasm);GO:0006396(RNA processing)	ko03018(RNA degradation)
dre-miR-23a-3p	XM_008309480.3	103378307	gpr149	probable G-protein coupled receptor 149 [Cynoglossus semilaevis]	51	-19.54	1	1	2	GO:0004930(G-protein coupled receptor activity);GO:0005887(integral component of plasma membrane);GO:0007187(G-protein coupled receptor signaling pathway, coupled to cyclic nucleotide second messenger);GO:0007218(neuropeptide signaling pathway);GO:0007268(chemical synaptic transmission);GO:0042923(neuropeptide binding);GO:0043005(neuron projection)
hhi-miR-15a_R-1	XM_008309480.3	103378307	gpr149	probable G-protein coupled receptor 149 [Cynoglossus semilaevis]	64	-21.01	1	1	2	GO:0004930(G-protein coupled receptor activity);GO:0005887(integral component of plasma membrane);GO:0007187(G-protein coupled receptor signaling pathway, coupled to cyclic nucleotide second messenger);GO:0007218(neuropeptide signaling pathway);GO:0007268(chemical synaptic transmission);GO:0042923(neuropeptide binding);GO:0043005(neuron projection)
hhi-miR-23a	XM_008309480.3	103378307	gpr149	probable G-protein coupled receptor 149 [Cynoglossus semilaevis]	51	-19.54	1	1	2	GO:0004930(G-protein coupled receptor activity);GO:0005887(integral component of plasma membrane);GO:0007187(G-protein coupled receptor signaling pathway, coupled to cyclic nucleotide second messenger);GO:0007218(neuropeptide signaling pathway);GO:0007268(chemical synaptic transmission);GO:0042923(neuropeptide binding);GO:0043005(neuron projection)
nbr-miR-731	XM_008309493.3	103378320	LOC103378320	junctional adhesion molecule C [Cynoglossus semilaevis]	96	-26.36	1	1	2	GO:0016020(membrane);GO:0016021(integral component of membrane)	ko04514(Cell adhesion molecules (CAMs));ko04530(Tight junction)
dre-miR-146a_L+1R-1	XM_008309495.3	103378321	LOC103378321	protein turtle homolog B isoform X4 [Cynoglossus semilaevis]	86	-11.63	1	1	2	GO:0016020(membrane);GO:0016021(integral component of membrane)
dre-miR-146a_L+1R-1	XM_008309498.3	103378324	LOC103378324	dixin-A-like isoform X2 [Cynoglossus semilaevis]	60	-25.28	1	1	2	GO:0005829(cytosol);GO:0060070(canonical Wnt signaling pathway)	ko04310(Wnt signaling pathway);ko04330(Notch signaling pathway);ko04150(mTOR signaling pathway);ko04916(Melanogenesis)
ssa-miR-146a-5p	XM_008309498.3	103378324	LOC103378324	dixin-A-like isoform X2 [Cynoglossus semilaevis]	90	-13.63	1	1	2	GO:0005829(cytosol);GO:0060070(canonical Wnt signaling pathway)	ko04310(Wnt signaling pathway);ko04330(Notch signaling pathway);ko04150(mTOR signaling pathway);ko04916(Melanogenesis)
dre-miR-146a_L+1R-1	XM_008309505.3	103378326	LOC103378326	zinc finger and BTB domain-containing protein 16-like [Cynoglossus semilaevis]	69	-37.16	1	1	2	GO:0003676(nucleic acid binding);GO:0005634(nucleus);GO:0032481(positive regulation of type I interferon production);GO:0046872(metal ion binding)
hhi-miR-15a_R-1	XM_008309521.3	103378336	LOC103378336	thyroxine 5-deiodinase-like [Cynoglossus semilaevis]	82	-20.62	1	1	2	GO:0004800(thyroxine 5'-deiodinase activity);GO:0005886(plasma membrane);GO:0010008(endosome membrane);GO:0016021(integral component of membrane);GO:0042446(hormone biosynthetic process);GO:0055114(oxidation-reduction process)	ko04919(Thyroid hormone signaling pathway)
dre-miR-146a_L+1R-1	XM_008309524.3	103378340	wdr74	WD repeat-containing protein 74 [Cynoglossus semilaevis]	52	-33.69	1	1	2	GO:0005730(nucleolus);GO:0030687(preribosome, large subunit precursor);GO:0042273(ribosomal large subunit biogenesis)
dre-miR-23a-3p	XM_008309524.3	103378340	wdr74	WD repeat-containing protein 74 [Cynoglossus semilaevis]	84	-10.03	1	1	2	GO:0005730(nucleolus);GO:0030687(preribosome, large subunit precursor);GO:0042273(ribosomal large subunit biogenesis)
hhi-miR-23a	XM_008309524.3	103378340	wdr74	WD repeat-containing protein 74 [Cynoglossus semilaevis]	84	-10.03	1	1	2	GO:0005730(nucleolus);GO:0030687(preribosome, large subunit precursor);GO:0042273(ribosomal large subunit biogenesis)
ssa-miR-146a-5p	XM_008309524.3	103378340	wdr74	WD repeat-containing protein 74 [Cynoglossus semilaevis]	76	-21.91	1	1	2	GO:0005730(nucleolus);GO:0030687(preribosome, large subunit precursor);GO:0042273(ribosomal large subunit biogenesis)
dre-miR-146a_L+1R-1	XM_008309527.3	103378343	shkbp1	SH3KBP1-binding protein 1 [Cynoglossus semilaevis]	68	-16.16	1	1	2	GO:0045742(positive regulation of epidermal growth factor receptor signaling pathway);GO:0051260(protein homooligomerization)
ssa-miR-146a-5p	XM_008309527.3	103378343	shkbp1	SH3KBP1-binding protein 1 [Cynoglossus semilaevis]	86	-19.12	1	1	2	GO:0045742(positive regulation of epidermal growth factor receptor signaling pathway);GO:0051260(protein homooligomerization)
mze-mir-731-p3	XM_008309542.3	103378355	clip3	CAP-Gly domain-containing linker protein 3 isoform X2 [Cynoglossus semilaevis]	53	-20.8	1	1	2	GO:0001934(positive regulation of protein phosphorylation);GO:0005886(plasma membrane);GO:0008017(microtubule binding);GO:0010828(positive regulation of glucose transmembrane transport);GO:0018230(peptidyl-L-cysteine S-palmitoylation);GO:0031115(negative regulation of microtubule polymerization);GO:0031901(early endosome membrane);GO:0032588(trans-Golgi network membrane);GO:0035594(ganglioside bi…
mze-mir-731-p3	XM_008309544.3	103378355	clip3	CAP-Gly domain-containing linker protein 3 isoform X2 [Cynoglossus semilaevis]	53	-20.8	1	1	2	GO:0001934(positive regulation of protein phosphorylation);GO:0005886(plasma membrane);GO:0008017(microtubule binding);GO:0010828(positive regulation of glucose transmembrane transport);GO:0018230(peptidyl-L-cysteine S-palmitoylation);GO:0031115(negative regulation of microtubule polymerization);GO:0031901(early endosome membrane);GO:0032588(trans-Golgi network membrane);GO:0035594(ganglioside bi…
dre-miR-146a_L+1R-1	XM_008309545.3	103378358	timm50	mitochondrial import inner membrane translocase subunit TIM50 isoform X1 [Cynoglossus semilaevis]	69	-11.83	1	1	2	GO:0004721(phosphoprotein phosphatase activity);GO:0004722(protein serine/threonine phosphatase activity);GO:0004725(protein tyrosine phosphatase activity);GO:0005739(mitochondrion);GO:0005743(mitochondrial inner membrane);GO:0005744(mitochondrial inner membrane presequence translocase complex);GO:0006915(apoptotic process);GO:0007006(mitochondrial membrane organization);GO:0015031(protein transp…
dre-miR-146a_L+1R-1	XM_008309556.3	103378364	LOC103378364	LOW QUALITY PROTEIN: CD166 antigen homolog A-like [Cynoglossus semilaevis]	86	-18.5	1	1	2	GO:0001947(heart looping);GO:0002250(adaptive immune response);GO:0002376(immune system process);GO:0005886(plasma membrane);GO:0007155(cell adhesion);GO:0007275(multicellular organism development);GO:0007409(axonogenesis);GO:0010628(positive regulation of gene expression);GO:0010770(positive regulation of cell morphogenesis involved in differentiation);GO:0014033(neural crest cell differentiatio…	ko04514(Cell adhesion molecules (CAMs))
dre-miR-23a-3p	XM_008309556.3	103378364	LOC103378364	LOW QUALITY PROTEIN: CD166 antigen homolog A-like [Cynoglossus semilaevis]	90	-19.16	1	1	2	GO:0001947(heart looping);GO:0002250(adaptive immune response);GO:0002376(immune system process);GO:0005886(plasma membrane);GO:0007155(cell adhesion);GO:0007275(multicellular organism development);GO:0007409(axonogenesis);GO:0010628(positive regulation of gene expression);GO:0010770(positive regulation of cell morphogenesis involved in differentiation);GO:0014033(neural crest cell differentiatio…	ko04514(Cell adhesion molecules (CAMs))
hhi-miR-23a	XM_008309556.3	103378364	LOC103378364	LOW QUALITY PROTEIN: CD166 antigen homolog A-like [Cynoglossus semilaevis]	90	-19.16	1	1	2	GO:0001947(heart looping);GO:0002250(adaptive immune response);GO:0002376(immune system process);GO:0005886(plasma membrane);GO:0007155(cell adhesion);GO:0007275(multicellular organism development);GO:0007409(axonogenesis);GO:0010628(positive regulation of gene expression);GO:0010770(positive regulation of cell morphogenesis involved in differentiation);GO:0014033(neural crest cell differentiatio…	ko04514(Cell adhesion molecules (CAMs))
dre-miR-146a_L+1R-1	XM_008309558.3	103378366	LOC103378366	histone H4 transcription factor-like [Cynoglossus semilaevis]	88	-11.22	1	1	2	GO:0003676(nucleic acid binding);GO:0008150(biological_process);GO:0046872(metal ion binding)
dre-miR-146a_L+1R-1	XM_008309559.3	103378366	LOC103378366	histone H4 transcription factor-like [Cynoglossus semilaevis]	88	-11.22	1	1	2	GO:0003676(nucleic acid binding);GO:0008150(biological_process);GO:0046872(metal ion binding)
hhi-miR-15a_R-1	XM_008309560.3	103378368	c4h3orf33	protein C3orf33 homolog isoform X2 [Cynoglossus semilaevis]	54	-32.15	1	1	2	GO:0005615(extracellular space);GO:0043408(regulation of MAPK cascade)
dre-miR-146a_L+1R-1	XM_008309561.3	103378373	LOC103378373	1-phosphatidylinositol 4,5-bisphosphate phosphodiesterase eta-1 isoform X5 [Cynoglossus semilaevis]	89	-22.34	1	1	2	GO:0004435(phosphatidylinositol phospholipase C activity);GO:0005509(calcium ion binding);GO:0006629(lipid metabolic process);GO:0007165(signal transduction);GO:0008081(phosphoric diester hydrolase activity);GO:0016042(lipid catabolic process);GO:0016787(hydrolase activity);GO:0035556(intracellular signal transduction);GO:0048015(phosphatidylinositol-mediated signaling);GO:0050429(calcium-depende…	ko00562(Inositol phosphate metabolism)
nbr-miR-731	XM_008309561.3	103378373	LOC103378373	1-phosphatidylinositol 4,5-bisphosphate phosphodiesterase eta-1 isoform X5 [Cynoglossus semilaevis]	64	-20.11	1	1	2	GO:0004435(phosphatidylinositol phospholipase C activity);GO:0005509(calcium ion binding);GO:0006629(lipid metabolic process);GO:0007165(signal transduction);GO:0008081(phosphoric diester hydrolase activity);GO:0016042(lipid catabolic process);GO:0016787(hydrolase activity);GO:0035556(intracellular signal transduction);GO:0048015(phosphatidylinositol-mediated signaling);GO:0050429(calcium-depende…	ko00562(Inositol phosphate metabolism)
dre-miR-146a_L+1R-1	XM_008309579.3	103378391	LOC103378391	extracellular calcium-sensing receptor-like [Cynoglossus semilaevis]	57	-13.72	1	1	2	GO:0004930(G-protein coupled receptor activity);GO:0005886(plasma membrane);GO:0007165(signal transduction);GO:0007186(G-protein coupled receptor signaling pathway);GO:0016020(membrane);GO:0016021(integral component of membrane)	ko04621(NOD-like receptor signaling pathway)
oni-miR-222	XM_008309588.3	103378395	rffl	E3 ubiquitin-protein ligase rififylin isoform X2 [Cynoglossus semilaevis]	96	-17.17	1	1	2	GO:0046872(metal ion binding)
oni-miR-222	XM_008309610.3	103378406	cbl	E3 ubiquitin-protein ligase CBL [Cynoglossus semilaevis]	53	-40.26	1	1	2	GO:0001784(phosphotyrosine residue binding);GO:0004842(ubiquitin-protein transferase activity);GO:0005509(calcium ion binding);GO:0005634(nucleus);GO:0005886(plasma membrane);GO:0006508(proteolysis);GO:0007166(cell surface receptor signaling pathway);GO:0007173(epidermal growth factor receptor signaling pathway);GO:0007175(negative regulation of epidermal growth factor-activated receptor activity…	ko04120(Ubiquitin mediated proteolysis);ko04012(ErbB signaling pathway);ko04144(Endocytosis);ko04910(Insulin signaling pathway)
dre-miR-146a_L+1R-1	XM_008309611.3	103378407	LOC103378407	transmembrane protein 136 [Cynoglossus semilaevis]	74	-12.08	1	1	2	GO:0016020(membrane);GO:0016021(integral component of membrane)
hhi-miR-15a_R-1	XM_008309611.3	103378407	LOC103378407	transmembrane protein 136 [Cynoglossus semilaevis]	53	-20.28	1	1	2	GO:0016020(membrane);GO:0016021(integral component of membrane)
dre-miR-23a-3p	XM_008309617.3	103378409	LOC103378409	pituitary tumor-transforming gene 1 protein-interacting protein-like [Cynoglossus semilaevis]	77	-10.3	1	1	2	GO:0005634(nucleus);GO:0005737(cytoplasm);GO:0006606(protein import into nucleus);GO:0016020(membrane);GO:0016021(integral component of membrane)	ko03013(RNA transport);ko05418(Fluid shear stress and atherosclerosis)
hhi-miR-23a	XM_008309617.3	103378409	LOC103378409	pituitary tumor-transforming gene 1 protein-interacting protein-like [Cynoglossus semilaevis]	77	-10.3	1	1	2	GO:0005634(nucleus);GO:0005737(cytoplasm);GO:0006606(protein import into nucleus);GO:0016020(membrane);GO:0016021(integral component of membrane)	ko03013(RNA transport);ko05418(Fluid shear stress and atherosclerosis)
dre-miR-23a-3p	XM_008309622.3	103378416	LOC103378416	uncharacterized protein LOC103378416 [Cynoglossus semilaevis]	98	-11.38	1	1	2	GO:0006695(cholesterol biosynthetic process);GO:0010873(positive regulation of cholesterol esterification);GO:0010898(positive regulation of triglyceride catabolic process);GO:0015485(cholesterol binding);GO:0017127(cholesterol transporter activity);GO:0019433(triglyceride catabolic process);GO:0030300(regulation of intestinal cholesterol absorption);GO:0031102(neuron projection regeneration);GO:…
hhi-miR-23a	XM_008309622.3	103378416	LOC103378416	uncharacterized protein LOC103378416 [Cynoglossus semilaevis]	98	-11.38	1	1	2	GO:0006695(cholesterol biosynthetic process);GO:0010873(positive regulation of cholesterol esterification);GO:0010898(positive regulation of triglyceride catabolic process);GO:0015485(cholesterol binding);GO:0017127(cholesterol transporter activity);GO:0019433(triglyceride catabolic process);GO:0030300(regulation of intestinal cholesterol absorption);GO:0031102(neuron projection regeneration);GO:…
dre-miR-23a-3p	XM_008309628.3	103378419	sik2	serine/threonine-protein kinase SIK2 isoform X1 [Cynoglossus semilaevis]	87	-27.72	1	1	2	GO:0004674(protein serine/threonine kinase activity);GO:0005634(nucleus);GO:0005737(cytoplasm);GO:0006468(protein phosphorylation);GO:0032870(cellular response to hormone stimulus);GO:0035556(intracellular signal transduction)
hhi-miR-23a	XM_008309628.3	103378419	sik2	serine/threonine-protein kinase SIK2 isoform X1 [Cynoglossus semilaevis]	87	-27.72	1	1	2	GO:0004674(protein serine/threonine kinase activity);GO:0005634(nucleus);GO:0005737(cytoplasm);GO:0006468(protein phosphorylation);GO:0032870(cellular response to hormone stimulus);GO:0035556(intracellular signal transduction)
dre-miR-146a_L+1R-1	XM_008309647.2	103378438	LOC103378438	transmembrane protease serine 13-like isoform X2 [Cynoglossus semilaevis]	75	-11.34	1	1	2	GO:0004252(serine-type endopeptidase activity);GO:0006508(proteolysis);GO:0008233(peptidase activity);GO:0008236(serine-type peptidase activity);GO:0016020(membrane);GO:0016021(integral component of membrane);GO:0016787(hydrolase activity)
dre-miR-146a_L+1R-1	XM_008309653.3	103378442	mre11	double-strand break repair protein MRE11 [Cynoglossus semilaevis]	78	-11.09	1	1	2	GO:0031573(intra-S DNA damage checkpoint)	ko03440(Homologous recombination);ko03450(Non-homologous end-joining);ko04218(Cellular senescence)
oni-miR-222	XM_008309666.3	103378451	LOC103378451	calpain-2 catalytic subunit-like [Cynoglossus semilaevis]	80	-17.87	1	1	2	GO:0004198(calcium-dependent cysteine-type endopeptidase activity);GO:0005737(cytoplasm);GO:0006508(proteolysis);GO:0043066(negative regulation of apoptotic process)	ko04141(Protein processing in endoplasmic reticulum);ko04210(Apoptosis);ko04217(Necroptosis);ko04218(Cellular senescence);ko04510(Focal adhesion)
hhi-miR-15a_R-1	XM_008309669.3	103378452	fosb	protein fosB isoform X4 [Cynoglossus semilaevis]	84	-14.78	1	1	2	GO:0000978(RNA polymerase II proximal promoter sequence-specific DNA binding);GO:0005634(nucleus)
nbr-miR-731	XM_008309678.3	103378458	qpctl	glutaminyl-peptide cyclotransferase-like protein [Cynoglossus semilaevis]	97	-11.23	1	1	2	GO:0016020(membrane);GO:0016021(integral component of membrane);GO:0016603(glutaminyl-peptide cyclotransferase activity)
dre-miR-23a-3p	XM_008309686.3	103378464	LOC103378464	alpha-(1,3)-fucosyltransferase 4-like [Cynoglossus semilaevis]	70	-13.71	1	1	2	GO:0006486(protein glycosylation);GO:0008417(fucosyltransferase activity);GO:0016021(integral component of membrane);GO:0032580(Golgi cisterna membrane);GO:0036065(fucosylation)	ko00515(Mannose type O-glycan biosyntheis);ko00601(Glycosphingolipid biosynthesis - lacto and neolacto series)
hhi-miR-15a_R-1	XM_008309686.3	103378464	LOC103378464	alpha-(1,3)-fucosyltransferase 4-like [Cynoglossus semilaevis]	91	-58.16	1	1	2	GO:0006486(protein glycosylation);GO:0008417(fucosyltransferase activity);GO:0016021(integral component of membrane);GO:0032580(Golgi cisterna membrane);GO:0036065(fucosylation)	ko00515(Mannose type O-glycan biosyntheis);ko00601(Glycosphingolipid biosynthesis - lacto and neolacto series)
hhi-miR-23a	XM_008309686.3	103378464	LOC103378464	alpha-(1,3)-fucosyltransferase 4-like [Cynoglossus semilaevis]	70	-13.71	1	1	2	GO:0006486(protein glycosylation);GO:0008417(fucosyltransferase activity);GO:0016021(integral component of membrane);GO:0032580(Golgi cisterna membrane);GO:0036065(fucosylation)	ko00515(Mannose type O-glycan biosyntheis);ko00601(Glycosphingolipid biosynthesis - lacto and neolacto series)
dre-miR-146a_L+1R-1	XM_008309691.3	103378466	sh2b2	SH2B adapter protein 2 [Cynoglossus semilaevis]	68	-13.74	1	1	2	GO:0001725(stress fiber);GO:0001726(ruffle);GO:0001922(B-1 B cell homeostasis);GO:0005068(transmembrane receptor protein tyrosine kinase adaptor activity);GO:0005070(SH3/SH2 adaptor activity);GO:0005884(actin filament);GO:0008286(insulin receptor signaling pathway);GO:0009967(positive regulation of signal transduction);GO:0019221(cytokine-mediated signaling pathway);GO:0019222(regulation of metab…	ko04910(Insulin signaling pathway)
oni-miR-222	XM_008309696.3	103378470	stx1a	syntaxin-1A isoform X3 [Cynoglossus semilaevis]	52	-15.05	1	1	2	GO:0000149(SNARE binding);GO:0005484(SNAP receptor activity);GO:0005886(plasma membrane);GO:0006886(intracellular protein transport);GO:0008021(synaptic vesicle);GO:0016021(integral component of membrane);GO:0017022(myosin binding);GO:0031201(SNARE complex);GO:0031629(synaptic vesicle fusion to presynaptic active zone membrane);GO:0048278(vesicle docking);GO:0016020(membrane);GO:0016192(vesicle-m…	ko04130(SNARE interactions in vesicular transport)
oni-miR-222	XM_008309701.3	103378473	ccdc92b	coiled-coil domain containing 92B isoform X1 [Cynoglossus semilaevis]	66	-15.42	1	1	2
hhi-miR-15a_R-1	XM_008309708.3	103378475	LOC103378475	lissencephaly-1 homolog [Cynoglossus semilaevis]	84	-40.4	1	1	2	GO:0000132(establishment of mitotic spindle orientation);GO:0000776(kinetochore);GO:0005813(centrosome);GO:0005874(microtubule);GO:0005875(microtubule associated complex);GO:0005938(cell cortex);GO:0007097(nuclear migration);GO:0007281(germ cell development);GO:0008017(microtubule binding);GO:0008090(retrograde axonal transport);GO:0022008(neurogenesis);GO:0031023(microtubule organizing center or…	ko00565(Ether lipid metabolism)
hhi-miR-15a_R-1	XM_008309721.3	103378484	smc4	structural maintenance of chromosomes protein 4 isoform X1 [Cynoglossus semilaevis]	99	-14.79	1	1	2	GO:0005524(ATP binding);GO:0005634(nucleus);GO:0005694(chromosome);GO:0051276(chromosome organization)
dre-miR-23a-3p	XM_008309729.3	103378488	ppm1l	protein phosphatase 1L [Cynoglossus semilaevis]	72	-10.41	1	1	2	GO:0003824(catalytic activity);GO:0004721(phosphoprotein phosphatase activity);GO:0004722(protein serine/threonine phosphatase activity);GO:0006470(protein dephosphorylation);GO:0016787(hydrolase activity);GO:0043169(cation binding);GO:0046872(metal ion binding)
hhi-miR-23a	XM_008309729.3	103378488	ppm1l	protein phosphatase 1L [Cynoglossus semilaevis]	72	-10.41	1	1	2	GO:0003824(catalytic activity);GO:0004721(phosphoprotein phosphatase activity);GO:0004722(protein serine/threonine phosphatase activity);GO:0006470(protein dephosphorylation);GO:0016787(hydrolase activity);GO:0043169(cation binding);GO:0046872(metal ion binding)
dre-miR-146a_L+1R-1	XM_008309731.3	103378490	sptssb	PREDICTED: serine palmitoyltransferase small subunit B isoform X1 [Stegastes partitus]	69	-25.54	1	1	2	GO:0004758(serine C-palmitoyltransferase activity);GO:0005783(endoplasmic reticulum);GO:0006629(lipid metabolic process);GO:0006665(sphingolipid metabolic process);GO:0016020(membrane);GO:0016021(integral component of membrane);GO:0017059(serine C-palmitoyltransferase complex)
dre-miR-146a_L+1R-1	XM_008309732.3	103378490	sptssb	PREDICTED: serine palmitoyltransferase small subunit B isoform X1 [Stegastes partitus]	69	-25.54	1	1	2	GO:0004758(serine C-palmitoyltransferase activity);GO:0005783(endoplasmic reticulum);GO:0006629(lipid metabolic process);GO:0006665(sphingolipid metabolic process);GO:0016020(membrane);GO:0016021(integral component of membrane);GO:0017059(serine C-palmitoyltransferase complex)
dre-miR-146a_L+1R-1	XM_008309737.3	103378493	LOC103378493	rab5 GDP/GTP exchange factor-like [Cynoglossus semilaevis]	87	-10.18	1	1	2	GO:0001933(negative regulation of protein phosphorylation);GO:0002686(negative regulation of leukocyte migration);GO:0003677(DNA binding);GO:0005515(protein binding);GO:0005730(nucleolus);GO:0005737(cytoplasm);GO:0005768(endosome);GO:0005769(early endosome);GO:0005829(cytosol);GO:0006612(protein targeting to membrane);GO:0006897(endocytosis);GO:0008270(zinc ion binding);GO:0015031(protein transpo…
ssa-miR-146a-5p	XM_008309737.3	103378493	LOC103378493	rab5 GDP/GTP exchange factor-like [Cynoglossus semilaevis]	74	-12.51	1	1	2	GO:0001933(negative regulation of protein phosphorylation);GO:0002686(negative regulation of leukocyte migration);GO:0003677(DNA binding);GO:0005515(protein binding);GO:0005730(nucleolus);GO:0005737(cytoplasm);GO:0005768(endosome);GO:0005769(early endosome);GO:0005829(cytosol);GO:0006612(protein targeting to membrane);GO:0006897(endocytosis);GO:0008270(zinc ion binding);GO:0015031(protein transpo…
dre-miR-146a_L+1R-1	XM_008309738.3	103378493	LOC103378493	rab5 GDP/GTP exchange factor-like [Cynoglossus semilaevis]	87	-10.18	1	1	2	GO:0001933(negative regulation of protein phosphorylation);GO:0002686(negative regulation of leukocyte migration);GO:0003677(DNA binding);GO:0005515(protein binding);GO:0005730(nucleolus);GO:0005737(cytoplasm);GO:0005768(endosome);GO:0005769(early endosome);GO:0005829(cytosol);GO:0006612(protein targeting to membrane);GO:0006897(endocytosis);GO:0008270(zinc ion binding);GO:0015031(protein transpo…
ssa-miR-146a-5p	XM_008309738.3	103378493	LOC103378493	rab5 GDP/GTP exchange factor-like [Cynoglossus semilaevis]	74	-12.51	1	1	2	GO:0001933(negative regulation of protein phosphorylation);GO:0002686(negative regulation of leukocyte migration);GO:0003677(DNA binding);GO:0005515(protein binding);GO:0005730(nucleolus);GO:0005737(cytoplasm);GO:0005768(endosome);GO:0005769(early endosome);GO:0005829(cytosol);GO:0006612(protein targeting to membrane);GO:0006897(endocytosis);GO:0008270(zinc ion binding);GO:0015031(protein transpo…
dre-miR-146a_L+1R-1	XM_008309739.3	103378493	LOC103378493	rab5 GDP/GTP exchange factor-like [Cynoglossus semilaevis]	87	-10.18	1	1	2	GO:0001933(negative regulation of protein phosphorylation);GO:0002686(negative regulation of leukocyte migration);GO:0003677(DNA binding);GO:0005515(protein binding);GO:0005730(nucleolus);GO:0005737(cytoplasm);GO:0005768(endosome);GO:0005769(early endosome);GO:0005829(cytosol);GO:0006612(protein targeting to membrane);GO:0006897(endocytosis);GO:0008270(zinc ion binding);GO:0015031(protein transpo…
ssa-miR-146a-5p	XM_008309739.3	103378493	LOC103378493	rab5 GDP/GTP exchange factor-like [Cynoglossus semilaevis]	74	-12.51	1	1	2	GO:0001933(negative regulation of protein phosphorylation);GO:0002686(negative regulation of leukocyte migration);GO:0003677(DNA binding);GO:0005515(protein binding);GO:0005730(nucleolus);GO:0005737(cytoplasm);GO:0005768(endosome);GO:0005769(early endosome);GO:0005829(cytosol);GO:0006612(protein targeting to membrane);GO:0006897(endocytosis);GO:0008270(zinc ion binding);GO:0015031(protein transpo…
dre-miR-23a-3p	XM_008309741.3	103378494	shox2	short stature homeobox protein 2 [Cynoglossus semilaevis]	76	-10.9	1	1	2	GO:0003677(DNA binding);GO:0005634(nucleus);GO:0006355(regulation of transcription, DNA-templated);GO:0007275(multicellular organism development);GO:0007507(heart development);GO:0008016(regulation of heart contraction);GO:0043565(sequence-specific DNA binding)
hhi-miR-15a_R-1	XM_008309741.3	103378494	shox2	short stature homeobox protein 2 [Cynoglossus semilaevis]	92	-17.35	1	1	2	GO:0003677(DNA binding);GO:0005634(nucleus);GO:0006355(regulation of transcription, DNA-templated);GO:0007275(multicellular organism development);GO:0007507(heart development);GO:0008016(regulation of heart contraction);GO:0043565(sequence-specific DNA binding)
hhi-miR-23a	XM_008309741.3	103378494	shox2	short stature homeobox protein 2 [Cynoglossus semilaevis]	76	-10.9	1	1	2	GO:0003677(DNA binding);GO:0005634(nucleus);GO:0006355(regulation of transcription, DNA-templated);GO:0007275(multicellular organism development);GO:0007507(heart development);GO:0008016(regulation of heart contraction);GO:0043565(sequence-specific DNA binding)
dre-miR-23a-3p	XM_008309742.3	103378495	rsrc1	serine/Arginine-related protein 53 [Cynoglossus semilaevis]	79	-13.58	1	1	2	GO:0000380(alternative mRNA splicing, via spliceosome);GO:0000398(mRNA splicing, via spliceosome);GO:0003674(molecular_function);GO:0005575(cellular_component)
hhi-miR-23a	XM_008309742.3	103378495	rsrc1	serine/Arginine-related protein 53 [Cynoglossus semilaevis]	79	-13.58	1	1	2	GO:0000380(alternative mRNA splicing, via spliceosome);GO:0000398(mRNA splicing, via spliceosome);GO:0003674(molecular_function);GO:0005575(cellular_component)
dre-miR-210-3p_R-2	XM_008309752.3	103378504	LOC103378504	LOW QUALITY PROTEIN: protein ABHD15-like [Cynoglossus semilaevis]	66	-19.23	1	1	2	GO:0016788(hydrolase activity, acting on ester bonds);GO:0044255(cellular lipid metabolic process)
mze-mir-731-p3	XM_008309752.3	103378504	LOC103378504	LOW QUALITY PROTEIN: protein ABHD15-like [Cynoglossus semilaevis]	51	-21.05	1	1	2	GO:0016788(hydrolase activity, acting on ester bonds);GO:0044255(cellular lipid metabolic process)
dre-miR-146a_L+1R-1	XM_008309753.3	103378505	LOC103378505	B-cell receptor-associated protein 29-like [Cynoglossus semilaevis]	80	-34.04	1	1	2	GO:0005783(endoplasmic reticulum);GO:0005789(endoplasmic reticulum membrane);GO:0006886(intracellular protein transport);GO:0006888(ER to Golgi vesicle-mediated transport);GO:0016020(membrane);GO:0016021(integral component of membrane);GO:0070973(protein localization to endoplasmic reticulum exit site)
nbr-miR-731	XM_008309753.3	103378505	LOC103378505	B-cell receptor-associated protein 29-like [Cynoglossus semilaevis]	73	-11.62	1	1	2	GO:0005783(endoplasmic reticulum);GO:0005789(endoplasmic reticulum membrane);GO:0006886(intracellular protein transport);GO:0006888(ER to Golgi vesicle-mediated transport);GO:0016020(membrane);GO:0016021(integral component of membrane);GO:0070973(protein localization to endoplasmic reticulum exit site)
ssa-miR-146a-5p	XM_008309753.3	103378505	LOC103378505	B-cell receptor-associated protein 29-like [Cynoglossus semilaevis]	97	-35.22	1	1	2	GO:0005783(endoplasmic reticulum);GO:0005789(endoplasmic reticulum membrane);GO:0006886(intracellular protein transport);GO:0006888(ER to Golgi vesicle-mediated transport);GO:0016020(membrane);GO:0016021(integral component of membrane);GO:0070973(protein localization to endoplasmic reticulum exit site)
dre-miR-210-3p_R-2	XM_008309759.3	103378509	LOC103378509	leucine-rich repeat and fibronectin type III domain-containing protein 1-like protein [Cynoglossus semilaevis]	66	-17.85	1	1	2	GO:0007409(axonogenesis)
dre-miR-23a-3p	XM_008309765.3	103378512	LOC103378512	trafficking protein particle complex subunit 6B-like [Cynoglossus semilaevis]	73	-11.4	1	1	2	GO:0005801(cis-Golgi network);GO:0005802(trans-Golgi network);GO:0006888(ER to Golgi vesicle-mediated transport);GO:0030008(TRAPP complex)
hhi-miR-23a	XM_008309765.3	103378512	LOC103378512	trafficking protein particle complex subunit 6B-like [Cynoglossus semilaevis]	73	-11.4	1	1	2	GO:0005801(cis-Golgi network);GO:0005802(trans-Golgi network);GO:0006888(ER to Golgi vesicle-mediated transport);GO:0030008(TRAPP complex)
dre-miR-23a-3p	XM_008309766.3	103378513	LOC103378513	mRNA decay activator protein ZFP36L1-like [Cynoglossus semilaevis]	61	-22.21	1	1	2	GO:0003730(mRNA 3'-UTR binding);GO:0005829(cytosol);GO:0046872(metal ion binding);GO:0061158(3'-UTR-mediated mRNA destabilization)	ko04218(Cellular senescence)
hhi-miR-23a	XM_008309766.3	103378513	LOC103378513	mRNA decay activator protein ZFP36L1-like [Cynoglossus semilaevis]	61	-22.21	1	1	2	GO:0003730(mRNA 3'-UTR binding);GO:0005829(cytosol);GO:0046872(metal ion binding);GO:0061158(3'-UTR-mediated mRNA destabilization)	ko04218(Cellular senescence)
oni-miR-222	XM_008309768.3	103378514	LOC103378514	mRNA decay activator protein ZFP36L2-like [Cynoglossus semilaevis]	53	-11.16	1	1	2	GO:0003730(mRNA 3'-UTR binding);GO:0005829(cytosol);GO:0046872(metal ion binding);GO:0061158(3'-UTR-mediated mRNA destabilization)
dre-miR-23a-3p	XM_008309786.2	103378528	p2ry2	P2Y purinoceptor 2 isoform X5 [Cynoglossus semilaevis]	95	-12.86	1	1	2	GO:0004930(G-protein coupled receptor activity);GO:0007165(signal transduction);GO:0007186(G-protein coupled receptor signaling pathway);GO:0007200(phospholipase C-activating G-protein coupled receptor signaling pathway);GO:0016020(membrane);GO:0016021(integral component of membrane);GO:0045028(G-protein coupled purinergic nucleotide receptor activity);GO:0070257(positive regulation of mucus secr…	ko04080(Neuroactive ligand-receptor interaction)
hhi-miR-23a	XM_008309786.2	103378528	p2ry2	P2Y purinoceptor 2 isoform X5 [Cynoglossus semilaevis]	95	-12.86	1	1	2	GO:0004930(G-protein coupled receptor activity);GO:0007165(signal transduction);GO:0007186(G-protein coupled receptor signaling pathway);GO:0007200(phospholipase C-activating G-protein coupled receptor signaling pathway);GO:0016020(membrane);GO:0016021(integral component of membrane);GO:0045028(G-protein coupled purinergic nucleotide receptor activity);GO:0070257(positive regulation of mucus secr…	ko04080(Neuroactive ligand-receptor interaction)
nbr-miR-731	XM_008309786.2	103378528	p2ry2	P2Y purinoceptor 2 isoform X5 [Cynoglossus semilaevis]	89	-11.3	1	1	2	GO:0004930(G-protein coupled receptor activity);GO:0007165(signal transduction);GO:0007186(G-protein coupled receptor signaling pathway);GO:0007200(phospholipase C-activating G-protein coupled receptor signaling pathway);GO:0016020(membrane);GO:0016021(integral component of membrane);GO:0045028(G-protein coupled purinergic nucleotide receptor activity);GO:0070257(positive regulation of mucus secr…	ko04080(Neuroactive ligand-receptor interaction)
dre-miR-23a-3p	XM_008309787.2	103378528	p2ry2	P2Y purinoceptor 2 isoform X5 [Cynoglossus semilaevis]	95	-12.86	1	1	2	GO:0004930(G-protein coupled receptor activity);GO:0007165(signal transduction);GO:0007186(G-protein coupled receptor signaling pathway);GO:0007200(phospholipase C-activating G-protein coupled receptor signaling pathway);GO:0016020(membrane);GO:0016021(integral component of membrane);GO:0045028(G-protein coupled purinergic nucleotide receptor activity);GO:0070257(positive regulation of mucus secr…	ko04080(Neuroactive ligand-receptor interaction)
hhi-miR-23a	XM_008309787.2	103378528	p2ry2	P2Y purinoceptor 2 isoform X5 [Cynoglossus semilaevis]	95	-12.86	1	1	2	GO:0004930(G-protein coupled receptor activity);GO:0007165(signal transduction);GO:0007186(G-protein coupled receptor signaling pathway);GO:0007200(phospholipase C-activating G-protein coupled receptor signaling pathway);GO:0016020(membrane);GO:0016021(integral component of membrane);GO:0045028(G-protein coupled purinergic nucleotide receptor activity);GO:0070257(positive regulation of mucus secr…	ko04080(Neuroactive ligand-receptor interaction)
nbr-miR-731	XM_008309787.2	103378528	p2ry2	P2Y purinoceptor 2 isoform X5 [Cynoglossus semilaevis]	89	-11.3	1	1	2	GO:0004930(G-protein coupled receptor activity);GO:0007165(signal transduction);GO:0007186(G-protein coupled receptor signaling pathway);GO:0007200(phospholipase C-activating G-protein coupled receptor signaling pathway);GO:0016020(membrane);GO:0016021(integral component of membrane);GO:0045028(G-protein coupled purinergic nucleotide receptor activity);GO:0070257(positive regulation of mucus secr…	ko04080(Neuroactive ligand-receptor interaction)
dre-miR-23a-3p	XM_008309788.2	103378528	p2ry2	P2Y purinoceptor 2 isoform X5 [Cynoglossus semilaevis]	95	-12.86	1	1	2	GO:0004930(G-protein coupled receptor activity);GO:0007165(signal transduction);GO:0007186(G-protein coupled receptor signaling pathway);GO:0007200(phospholipase C-activating G-protein coupled receptor signaling pathway);GO:0016020(membrane);GO:0016021(integral component of membrane);GO:0045028(G-protein coupled purinergic nucleotide receptor activity);GO:0070257(positive regulation of mucus secr…	ko04080(Neuroactive ligand-receptor interaction)
hhi-miR-23a	XM_008309788.2	103378528	p2ry2	P2Y purinoceptor 2 isoform X5 [Cynoglossus semilaevis]	95	-12.86	1	1	2	GO:0004930(G-protein coupled receptor activity);GO:0007165(signal transduction);GO:0007186(G-protein coupled receptor signaling pathway);GO:0007200(phospholipase C-activating G-protein coupled receptor signaling pathway);GO:0016020(membrane);GO:0016021(integral component of membrane);GO:0045028(G-protein coupled purinergic nucleotide receptor activity);GO:0070257(positive regulation of mucus secr…	ko04080(Neuroactive ligand-receptor interaction)
nbr-miR-731	XM_008309788.2	103378528	p2ry2	P2Y purinoceptor 2 isoform X5 [Cynoglossus semilaevis]	89	-11.3	1	1	2	GO:0004930(G-protein coupled receptor activity);GO:0007165(signal transduction);GO:0007186(G-protein coupled receptor signaling pathway);GO:0007200(phospholipase C-activating G-protein coupled receptor signaling pathway);GO:0016020(membrane);GO:0016021(integral component of membrane);GO:0045028(G-protein coupled purinergic nucleotide receptor activity);GO:0070257(positive regulation of mucus secr…	ko04080(Neuroactive ligand-receptor interaction)
hhi-miR-15a_R-1	XM_008309792.3	103378531	aasdhppt	L-aminoadipate-semialdehyde dehydrogenase-phosphopantetheinyl transferase isoform X4 [Cynoglossus semilaevis]	54	-12.29	1	1	2	GO:0008897(holo-[acyl-carrier-protein] synthase activity);GO:0019878(lysine biosynthetic process via aminoadipic acid)	ko00770(Pantothenate and CoA biosynthesis)
dre-miR-23a-3p	XM_008309797.3	103378536	pdgfd	platelet-derived growth factor D [Cynoglossus semilaevis]	70	-17.08	1	1	2	GO:0005161(platelet-derived growth factor receptor binding);GO:0005615(extracellular space);GO:0007596(blood coagulation);GO:0008284(positive regulation of cell proliferation);GO:0014068(positive regulation of phosphatidylinositol 3-kinase signaling);GO:0030335(positive regulation of cell migration);GO:0031954(positive regulation of protein autophosphorylation);GO:0043406(positive regulation of M…	ko04010(MAPK signaling pathway);ko04510(Focal adhesion);ko04540(Gap junction);ko04810(Regulation of actin cytoskeleton)
hhi-miR-23a	XM_008309797.3	103378536	pdgfd	platelet-derived growth factor D [Cynoglossus semilaevis]	70	-17.08	1	1	2	GO:0005161(platelet-derived growth factor receptor binding);GO:0005615(extracellular space);GO:0007596(blood coagulation);GO:0008284(positive regulation of cell proliferation);GO:0014068(positive regulation of phosphatidylinositol 3-kinase signaling);GO:0030335(positive regulation of cell migration);GO:0031954(positive regulation of protein autophosphorylation);GO:0043406(positive regulation of M…	ko04010(MAPK signaling pathway);ko04510(Focal adhesion);ko04540(Gap junction);ko04810(Regulation of actin cytoskeleton)
dre-miR-146a_L+1R-1	XM_008309804.3	103378543	tyr	LOW QUALITY PROTEIN: tyrosinase [Cynoglossus semilaevis]	81	-10.18	1	1	2	GO:0004097(catechol oxidase activity);GO:0004503(monophenol monooxygenase activity);GO:0006585(dopamine biosynthetic process from tyrosine);GO:0008152(metabolic process);GO:0016020(membrane);GO:0016021(integral component of membrane);GO:0016491(oxidoreductase activity);GO:0032438(melanosome organization);GO:0043473(pigmentation);GO:0046872(metal ion binding);GO:0048066(developmental pigmentation)…	ko00350(Tyrosine metabolism);ko04916(Melanogenesis)
hhi-miR-15a_R-1	XM_008309810.2	103378547	LOC103378547	leucine-rich repeat-containing protein 51-like [Cynoglossus semilaevis]	70	-16.02	1	1	2	GO:0005634(nucleus);GO:0008150(biological_process)
hhi-miR-15a_R-1	XM_008309811.3	103378547	LOC103378547	leucine-rich repeat-containing protein 51-like [Cynoglossus semilaevis]	70	-16.02	1	1	2	GO:0005634(nucleus);GO:0008150(biological_process)
mze-mir-731-p3	XM_008309869.3	103378597	katnb1	katanin p80 WD40 repeat-containing subunit B1 [Cynoglossus semilaevis]	66	-19.31	1	1	2	GO:0000922(spindle pole);GO:0005737(cytoplasm);GO:0005813(centrosome);GO:0005856(cytoskeleton);GO:0005874(microtubule);GO:0007049(cell cycle);GO:0007420(brain development);GO:0008017(microtubule binding);GO:0008352(katanin complex);GO:0030901(midbrain development);GO:0051013(microtubule severing);GO:0051301(cell division)
dre-miR-146a_L+1R-1	XM_008309879.3	103378606	phf10	PHD finger protein 10 [Cynoglossus semilaevis]	92	-10.64	1	1	2	GO:0005634(nucleus);GO:0006351(transcription, DNA-templated);GO:0006355(regulation of transcription, DNA-templated);GO:0007399(nervous system development);GO:0046872(metal ion binding)	ko05225(Hepatocellular carcinoma)
oni-miR-222	XM_008309882.3	103378610	LOC103378610	N-lysine methyltransferase SMYD2-A-like [Cynoglossus semilaevis]	91	-20.86	1	1	2	GO:0000122(negative regulation of transcription by RNA polymerase II);GO:0000993(RNA polymerase II core binding);GO:0005634(nucleus);GO:0005737(cytoplasm);GO:0005829(cytosol);GO:0006351(transcription, DNA-templated);GO:0006355(regulation of transcription, DNA-templated);GO:0007507(heart development);GO:0007519(skeletal muscle tissue development);GO:0008168(methyltransferase activity);GO:0008285(n…
dre-miR-210-3p_R-2	XM_008309883.3	103378611	galnt2	polypeptide N-acetylgalactosaminyltransferase 2 [Cynoglossus semilaevis]	60	-20.3	1	1	2	GO:0000139(Golgi membrane);GO:0005794(Golgi apparatus);GO:0006486(protein glycosylation);GO:0016020(membrane);GO:0016021(integral component of membrane);GO:0016740(transferase activity);GO:0016757(transferase activity, transferring glycosyl groups);GO:0030246(carbohydrate binding)	ko00512(Mucin type O-glycan biosynthesis)
dre-miR-23a-3p	XM_008309883.3	103378611	galnt2	polypeptide N-acetylgalactosaminyltransferase 2 [Cynoglossus semilaevis]	78	-16.79	1	1	2	GO:0000139(Golgi membrane);GO:0005794(Golgi apparatus);GO:0006486(protein glycosylation);GO:0016020(membrane);GO:0016021(integral component of membrane);GO:0016740(transferase activity);GO:0016757(transferase activity, transferring glycosyl groups);GO:0030246(carbohydrate binding)	ko00512(Mucin type O-glycan biosynthesis)
hhi-miR-23a	XM_008309883.3	103378611	galnt2	polypeptide N-acetylgalactosaminyltransferase 2 [Cynoglossus semilaevis]	78	-16.79	1	1	2	GO:0000139(Golgi membrane);GO:0005794(Golgi apparatus);GO:0006486(protein glycosylation);GO:0016020(membrane);GO:0016021(integral component of membrane);GO:0016740(transferase activity);GO:0016757(transferase activity, transferring glycosyl groups);GO:0030246(carbohydrate binding)	ko00512(Mucin type O-glycan biosynthesis)
hhi-miR-15a_R-1	XM_008309892.3	103378619	ccne1	G1/S-specific cyclin-E1 [Cynoglossus semilaevis]	90	-45.21	1	1	2	GO:0000082(G1/S transition of mitotic cell cycle);GO:0005634(nucleus);GO:0007049(cell cycle);GO:0016301(kinase activity);GO:0051301(cell division);GO:0051726(regulation of cell cycle)	ko04110(Cell cycle);ko04114(Oocyte meiosis);ko04115(p53 signaling pathway);ko04218(Cellular senescence)
hhi-miR-15a_R-1	XM_008309893.3	103378619	ccne1	G1/S-specific cyclin-E1 [Cynoglossus semilaevis]	90	-45.21	1	1	2	GO:0000082(G1/S transition of mitotic cell cycle);GO:0005634(nucleus);GO:0007049(cell cycle);GO:0016301(kinase activity);GO:0051301(cell division);GO:0051726(regulation of cell cycle)	ko04110(Cell cycle);ko04114(Oocyte meiosis);ko04115(p53 signaling pathway);ko04218(Cellular senescence)
dre-miR-146a_L+1R-1	XM_008309894.3	103378620	LOC103378620	NACHT, LRR and PYD domains-containing protein 12-like [Cynoglossus semilaevis]	56	-10.48	1	1	2	GO:0005575(cellular_component);GO:0008150(biological_process)	ko04621(NOD-like receptor signaling pathway)
ssa-miR-146a-5p	XM_008309899.3	103378625	znf507	zinc finger protein 507 isoform X1 [Cynoglossus semilaevis]	84	-41.27	1	1	2	GO:0000786(nucleosome);GO:0003676(nucleic acid binding);GO:0003677(DNA binding);GO:0005634(nucleus);GO:0005694(chromosome);GO:0046872(metal ion binding);GO:0046982(protein heterodimerization activity)
hhi-miR-15a_R-1	XM_008309906.2	103378629	LOC103378629	F-box/LRR-repeat protein 3-like [Cynoglossus semilaevis]	85	-14.16	1	1	2	GO:0016020(membrane);GO:0016021(integral component of membrane)
dre-miR-23a-3p	XM_008309913.3	103378637	mtss1l	MTSS1-like protein isoform X2 [Cynoglossus semilaevis]	52	-12.62	1	1	2	GO:0003779(actin binding);GO:0007009(plasma membrane organization);GO:0097178(ruffle assembly)
hhi-miR-23a	XM_008309913.3	103378637	mtss1l	MTSS1-like protein isoform X2 [Cynoglossus semilaevis]	52	-12.62	1	1	2	GO:0003779(actin binding);GO:0007009(plasma membrane organization);GO:0097178(ruffle assembly)
dre-miR-146a_L+1R-1	XM_008309923.3	103378646	pcdh9	protocadherin-9 isoform X5 [Cynoglossus semilaevis]	77	-11.19	1	1	2	GO:0005509(calcium ion binding);GO:0005886(plasma membrane);GO:0007156(homophilic cell adhesion via plasma membrane adhesion molecules);GO:0016021(integral component of membrane);GO:0030426(growth cone);GO:0030900(forebrain development);GO:0044291(cell-cell contact zone);GO:0007155(cell adhesion);GO:0016020(membrane)
ssa-miR-146a-5p	XM_008309923.3	103378646	pcdh9	protocadherin-9 isoform X5 [Cynoglossus semilaevis]	97	-14.4	1	1	2	GO:0005509(calcium ion binding);GO:0005886(plasma membrane);GO:0007156(homophilic cell adhesion via plasma membrane adhesion molecules);GO:0016021(integral component of membrane);GO:0030426(growth cone);GO:0030900(forebrain development);GO:0044291(cell-cell contact zone);GO:0007155(cell adhesion);GO:0016020(membrane)
dre-miR-146a_L+1R-1	XM_008309924.3	103378646	pcdh9	protocadherin-9 isoform X5 [Cynoglossus semilaevis]	77	-11.19	1	1	2	GO:0005509(calcium ion binding);GO:0005886(plasma membrane);GO:0007156(homophilic cell adhesion via plasma membrane adhesion molecules);GO:0016021(integral component of membrane);GO:0030426(growth cone);GO:0030900(forebrain development);GO:0044291(cell-cell contact zone);GO:0007155(cell adhesion);GO:0016020(membrane)
ssa-miR-146a-5p	XM_008309924.3	103378646	pcdh9	protocadherin-9 isoform X5 [Cynoglossus semilaevis]	97	-14.4	1	1	2	GO:0005509(calcium ion binding);GO:0005886(plasma membrane);GO:0007156(homophilic cell adhesion via plasma membrane adhesion molecules);GO:0016021(integral component of membrane);GO:0030426(growth cone);GO:0030900(forebrain development);GO:0044291(cell-cell contact zone);GO:0007155(cell adhesion);GO:0016020(membrane)
dre-miR-23a-3p	XM_008309925.3	103378647	LOC103378647	POU domain, class 4, transcription factor 1 [Cynoglossus semilaevis]	92	-25.47	1	1	2	GO:0003677(DNA binding);GO:0003700(DNA binding transcription factor activity);GO:0005634(nucleus);GO:0006351(transcription, DNA-templated);GO:0006355(regulation of transcription, DNA-templated);GO:0007507(heart development);GO:0043565(sequence-specific DNA binding)
hhi-miR-23a	XM_008309925.3	103378647	LOC103378647	POU domain, class 4, transcription factor 1 [Cynoglossus semilaevis]	92	-25.47	1	1	2	GO:0003677(DNA binding);GO:0003700(DNA binding transcription factor activity);GO:0005634(nucleus);GO:0006351(transcription, DNA-templated);GO:0006355(regulation of transcription, DNA-templated);GO:0007507(heart development);GO:0043565(sequence-specific DNA binding)
nbr-miR-731	XM_008309926.3	103378648	rnf219	RING finger protein 219 [Cynoglossus semilaevis]	67	-16.43	1	1	2	GO:0008270(zinc ion binding)
dre-miR-146a_L+1R-1	XM_008309927.3	103378650	pcdh20	protocadherin-20 [Cynoglossus semilaevis]	71	-13.95	1	1	2	GO:0005509(calcium ion binding);GO:0005886(plasma membrane);GO:0007156(homophilic cell adhesion via plasma membrane adhesion molecules);GO:0016021(integral component of membrane)
nbr-miR-731	XM_008309927.3	103378650	pcdh20	protocadherin-20 [Cynoglossus semilaevis]	65	-16.68	1	1	2	GO:0005509(calcium ion binding);GO:0005886(plasma membrane);GO:0007156(homophilic cell adhesion via plasma membrane adhesion molecules);GO:0016021(integral component of membrane)
nbr-miR-731	XM_008309942.3	103378661	dync1li2	cytoplasmic dynein 1 light intermediate chain 2 isoform X2 [Cynoglossus semilaevis]	93	-11.31	1	1	2	GO:0003777(microtubule motor activity);GO:0005813(centrosome);GO:0005868(cytoplasmic dynein complex);GO:0007018(microtubule-based movement);GO:0009794(regulation of mitotic cell cycle, embryonic);GO:0045504(dynein heavy chain binding);GO:0060236(regulation of mitotic spindle organization);GO:0090235(regulation of metaphase plate congression)	ko04145(Phagosome);ko05132(Salmonella infection)
dre-miR-146a_L+1R-1	XM_008309954.3	103378671	LOC103378671	interleukin-18 receptor 1-like isoform X4 [Cynoglossus semilaevis]	82	-31.22	1	1	2	GO:0002020(protease binding);GO:0004908(interleukin-1 receptor activity);GO:0004909(interleukin-1, Type I, activating receptor activity);GO:0005161(platelet-derived growth factor receptor binding);GO:0005515(protein binding);GO:0005576(extracellular region);GO:0005615(extracellular space);GO:0005634(nucleus);GO:0005886(plasma membrane);GO:0007165(signal transduction);GO:0009314(response to radiat…	ko04060(Cytokine-cytokine receptor interaction)
ssa-miR-146a-5p	XM_008309954.3	103378671	LOC103378671	interleukin-18 receptor 1-like isoform X4 [Cynoglossus semilaevis]	53	-18.51	1	1	2	GO:0002020(protease binding);GO:0004908(interleukin-1 receptor activity);GO:0004909(interleukin-1, Type I, activating receptor activity);GO:0005161(platelet-derived growth factor receptor binding);GO:0005515(protein binding);GO:0005576(extracellular region);GO:0005615(extracellular space);GO:0005634(nucleus);GO:0005886(plasma membrane);GO:0007165(signal transduction);GO:0009314(response to radiat…	ko04060(Cytokine-cytokine receptor interaction)
hhi-miR-15a_R-1	XM_008309956.3	103378672	stk16	serine/threonine-protein kinase 16 isoform X2 [Cynoglossus semilaevis]	72	-16.66	1	1	2	GO:0004672(protein kinase activity);GO:0004674(protein serine/threonine kinase activity);GO:0005524(ATP binding);GO:0005737(cytoplasm);GO:0006468(protein phosphorylation)
nbr-miR-731	XM_008309956.3	103378672	stk16	serine/threonine-protein kinase 16 isoform X2 [Cynoglossus semilaevis]	83	-14.88	1	1	2	GO:0004672(protein kinase activity);GO:0004674(protein serine/threonine kinase activity);GO:0005524(ATP binding);GO:0005737(cytoplasm);GO:0006468(protein phosphorylation)
dre-miR-23a-3p	XM_008309961.3	103378673	LOC103378673	tyrosine-protein kinase fyna isoform X2 [Monopterus albus]	76	-17.52	1	1	2	GO:0004715(non-membrane spanning protein tyrosine kinase activity);GO:0005102(receptor binding);GO:0007169(transmembrane receptor protein tyrosine kinase signaling pathway);GO:0007417(central nervous system development);GO:0016477(cell migration);GO:0030154(cell differentiation);GO:0031234(extrinsic component of cytoplasmic side of plasma membrane);GO:0038083(peptidyl-tyrosine autophosphorylation…	ko04510(Focal adhesion);ko04520(Adherens junction)
hhi-miR-23a	XM_008309961.3	103378673	LOC103378673	tyrosine-protein kinase fyna isoform X2 [Monopterus albus]	76	-17.52	1	1	2	GO:0004715(non-membrane spanning protein tyrosine kinase activity);GO:0005102(receptor binding);GO:0007169(transmembrane receptor protein tyrosine kinase signaling pathway);GO:0007417(central nervous system development);GO:0016477(cell migration);GO:0030154(cell differentiation);GO:0031234(extrinsic component of cytoplasmic side of plasma membrane);GO:0038083(peptidyl-tyrosine autophosphorylation…	ko04510(Focal adhesion);ko04520(Adherens junction)
ssa-miR-146a-5p	XM_008309961.3	103378673	LOC103378673	tyrosine-protein kinase fyna isoform X2 [Monopterus albus]	66	-12.1	1	1	2	GO:0004715(non-membrane spanning protein tyrosine kinase activity);GO:0005102(receptor binding);GO:0007169(transmembrane receptor protein tyrosine kinase signaling pathway);GO:0007417(central nervous system development);GO:0016477(cell migration);GO:0030154(cell differentiation);GO:0031234(extrinsic component of cytoplasmic side of plasma membrane);GO:0038083(peptidyl-tyrosine autophosphorylation…	ko04510(Focal adhesion);ko04520(Adherens junction)
dre-miR-23a-3p	XM_008309985.3	103378690	LOC103378690	leucine zipper protein 1 [Cynoglossus semilaevis]	66	-24.73	1	1	2	GO:0003674(molecular_function);GO:0005575(cellular_component);GO:0008150(biological_process)
hhi-miR-23a	XM_008309985.3	103378690	LOC103378690	leucine zipper protein 1 [Cynoglossus semilaevis]	66	-24.73	1	1	2	GO:0003674(molecular_function);GO:0005575(cellular_component);GO:0008150(biological_process)
dre-miR-146a_L+1R-1	XM_008309991.3	103378696	spi1	transcription factor PU.1 [Cynoglossus semilaevis]	90	-29.14	1	1	2	GO:0000981(RNA polymerase II transcription factor activity, sequence-specific DNA binding);GO:0005634(nucleus);GO:0006357(regulation of transcription by RNA polymerase II);GO:0030154(cell differentiation)
ssa-miR-146a-5p	XM_008309991.3	103378696	spi1	transcription factor PU.1 [Cynoglossus semilaevis]	60	-11.65	1	1	2	GO:0000981(RNA polymerase II transcription factor activity, sequence-specific DNA binding);GO:0005634(nucleus);GO:0006357(regulation of transcription by RNA polymerase II);GO:0030154(cell differentiation)
dre-miR-23a-3p	XM_008309999.3	103378699	lgr4	leucine-rich repeat-containing G-protein coupled receptor 4 isoform X2 [Cynoglossus semilaevis]	54	-33.81	1	1	2	GO:0001649(osteoblast differentiation);GO:0001942(hair follicle development);GO:0005887(integral component of plasma membrane);GO:0007186(G-protein coupled receptor signaling pathway);GO:0007283(spermatogenesis);GO:0016500(protein-hormone receptor activity);GO:0030282(bone mineralization);GO:0030539(male genitalia development);GO:0032922(circadian regulation of gene expression);GO:0034122(negativ…
hhi-miR-23a	XM_008309999.3	103378699	lgr4	leucine-rich repeat-containing G-protein coupled receptor 4 isoform X2 [Cynoglossus semilaevis]	54	-33.81	1	1	2	GO:0001649(osteoblast differentiation);GO:0001942(hair follicle development);GO:0005887(integral component of plasma membrane);GO:0007186(G-protein coupled receptor signaling pathway);GO:0007283(spermatogenesis);GO:0016500(protein-hormone receptor activity);GO:0030282(bone mineralization);GO:0030539(male genitalia development);GO:0032922(circadian regulation of gene expression);GO:0034122(negativ…
dre-miR-23a-3p	XM_008310000.3	103378699	lgr4	leucine-rich repeat-containing G-protein coupled receptor 4 isoform X2 [Cynoglossus semilaevis]	54	-33.81	1	1	2	GO:0001649(osteoblast differentiation);GO:0001942(hair follicle development);GO:0005887(integral component of plasma membrane);GO:0007186(G-protein coupled receptor signaling pathway);GO:0007283(spermatogenesis);GO:0016500(protein-hormone receptor activity);GO:0030282(bone mineralization);GO:0030539(male genitalia development);GO:0032922(circadian regulation of gene expression);GO:0034122(negativ…
hhi-miR-23a	XM_008310000.3	103378699	lgr4	leucine-rich repeat-containing G-protein coupled receptor 4 isoform X2 [Cynoglossus semilaevis]	54	-33.81	1	1	2	GO:0001649(osteoblast differentiation);GO:0001942(hair follicle development);GO:0005887(integral component of plasma membrane);GO:0007186(G-protein coupled receptor signaling pathway);GO:0007283(spermatogenesis);GO:0016500(protein-hormone receptor activity);GO:0030282(bone mineralization);GO:0030539(male genitalia development);GO:0032922(circadian regulation of gene expression);GO:0034122(negativ…
dre-miR-23a-3p	XM_008310007.3	103378704	lin7c	protein lin-7 homolog C [Cynoglossus semilaevis]	77	-11.88	1	1	2	GO:0005911(cell-cell junction);GO:0006887(exocytosis);GO:0007269(neurotransmitter secretion);GO:0016323(basolateral plasma membrane);GO:0045199(maintenance of epithelial cell apical/basal polarity);GO:0045202(synapse);GO:1903361(protein localization to basolateral plasma membrane)
hhi-miR-23a	XM_008310007.3	103378704	lin7c	protein lin-7 homolog C [Cynoglossus semilaevis]	77	-11.88	1	1	2	GO:0005911(cell-cell junction);GO:0006887(exocytosis);GO:0007269(neurotransmitter secretion);GO:0016323(basolateral plasma membrane);GO:0045199(maintenance of epithelial cell apical/basal polarity);GO:0045202(synapse);GO:1903361(protein localization to basolateral plasma membrane)
dre-miR-23a-3p	XM_008310013.3	103378710	ist1	IST1 homolog isoform X2 [Cynoglossus semilaevis]	57	-12.28	1	1	2	GO:0003674(molecular_function);GO:0005575(cellular_component);GO:0007032(endosome organization);GO:0015031(protein transport);GO:0048675(axon extension)	ko04144(Endocytosis)
hhi-miR-23a	XM_008310013.3	103378710	ist1	IST1 homolog isoform X2 [Cynoglossus semilaevis]	57	-12.28	1	1	2	GO:0003674(molecular_function);GO:0005575(cellular_component);GO:0007032(endosome organization);GO:0015031(protein transport);GO:0048675(axon extension)	ko04144(Endocytosis)
dre-miR-23a-3p	XM_008310014.3	103378710	ist1	IST1 homolog isoform X2 [Cynoglossus semilaevis]	57	-12.28	1	1	2	GO:0003674(molecular_function);GO:0005575(cellular_component);GO:0007032(endosome organization);GO:0015031(protein transport);GO:0048675(axon extension)	ko04144(Endocytosis)
hhi-miR-23a	XM_008310014.3	103378710	ist1	IST1 homolog isoform X2 [Cynoglossus semilaevis]	57	-12.28	1	1	2	GO:0003674(molecular_function);GO:0005575(cellular_component);GO:0007032(endosome organization);GO:0015031(protein transport);GO:0048675(axon extension)	ko04144(Endocytosis)
dre-miR-23a-3p	XM_008310017.3	103378711	fut9	alpha-(1,3)-fucosyltransferase 9 [Cynoglossus semilaevis]	86	-43.31	1	1	2		ko00515(Mannose type O-glycan biosyntheis);ko00601(Glycosphingolipid biosynthesis - lacto and neolacto series);ko00603(Glycosphingolipid biosynthesis - globo and isoglobo series)
hhi-miR-23a	XM_008310017.3	103378711	fut9	alpha-(1,3)-fucosyltransferase 9 [Cynoglossus semilaevis]	86	-43.31	1	1	2		ko00515(Mannose type O-glycan biosyntheis);ko00601(Glycosphingolipid biosynthesis - lacto and neolacto series);ko00603(Glycosphingolipid biosynthesis - globo and isoglobo series)
dre-miR-23a-3p	XM_008310029.3	103378720	LOC103378720	four and a half LIM domains protein 2 [Cynoglossus semilaevis]	70	-12.08	1	1	2	GO:0005575(cellular_component);GO:0046872(metal ion binding)	ko04380(Osteoclast differentiation)
hhi-miR-23a	XM_008310029.3	103378720	LOC103378720	four and a half LIM domains protein 2 [Cynoglossus semilaevis]	70	-12.08	1	1	2	GO:0005575(cellular_component);GO:0046872(metal ion binding)	ko04380(Osteoclast differentiation)
dre-miR-146a_L+1R-1	XM_008310032.3	103378725	LOC103378725	GTP cyclohydrolase 1 [Cynoglossus semilaevis]	78	-14.75	1	1	2	GO:0003934(GTP cyclohydrolase I activity);GO:0005525(GTP binding);GO:0005737(cytoplasm);GO:0006729(tetrahydrobiopterin biosynthetic process);GO:0008270(zinc ion binding)	ko00790(Folate biosynthesis)
dre-miR-23a-3p	XM_008310032.3	103378725	LOC103378725	GTP cyclohydrolase 1 [Cynoglossus semilaevis]	78	-16.66	1	1	2	GO:0003934(GTP cyclohydrolase I activity);GO:0005525(GTP binding);GO:0005737(cytoplasm);GO:0006729(tetrahydrobiopterin biosynthetic process);GO:0008270(zinc ion binding)	ko00790(Folate biosynthesis)
hhi-miR-23a	XM_008310032.3	103378725	LOC103378725	GTP cyclohydrolase 1 [Cynoglossus semilaevis]	78	-16.66	1	1	2	GO:0003934(GTP cyclohydrolase I activity);GO:0005525(GTP binding);GO:0005737(cytoplasm);GO:0006729(tetrahydrobiopterin biosynthetic process);GO:0008270(zinc ion binding)	ko00790(Folate biosynthesis)
nbr-miR-731	XM_008310032.3	103378725	LOC103378725	GTP cyclohydrolase 1 [Cynoglossus semilaevis]	73	-16.41	1	1	2	GO:0003934(GTP cyclohydrolase I activity);GO:0005525(GTP binding);GO:0005737(cytoplasm);GO:0006729(tetrahydrobiopterin biosynthetic process);GO:0008270(zinc ion binding)	ko00790(Folate biosynthesis)
ssa-miR-146a-5p	XM_008310035.3	103378727	mindy2	ubiquitin carboxyl-terminal hydrolase MINDY-2 [Cynoglossus semilaevis]	54	-11.45	1	1	2	GO:0004843(thiol-dependent ubiquitin-specific protease activity);GO:1990380(Lys48-specific deubiquitinase activity)
dre-miR-146a_L+1R-1	XM_008310038.3	103378729	rnf111	E3 ubiquitin-protein ligase Arkadia isoform X3 [Cynoglossus semilaevis]	80	-14.63	1	1	2	GO:0000209(protein polyubiquitination);GO:0005634(nucleus);GO:0005737(cytoplasm);GO:0030511(positive regulation of transforming growth factor beta receptor signaling pathway);GO:0030579(ubiquitin-dependent SMAD protein catabolic process);GO:0043161(proteasome-mediated ubiquitin-dependent protein catabolic process);GO:0045893(positive regulation of transcription, DNA-templated);GO:0061630(ubiquiti…
nbr-miR-731	XM_008310038.3	103378729	rnf111	E3 ubiquitin-protein ligase Arkadia isoform X3 [Cynoglossus semilaevis]	81	-11.11	1	1	2	GO:0000209(protein polyubiquitination);GO:0005634(nucleus);GO:0005737(cytoplasm);GO:0030511(positive regulation of transforming growth factor beta receptor signaling pathway);GO:0030579(ubiquitin-dependent SMAD protein catabolic process);GO:0043161(proteasome-mediated ubiquitin-dependent protein catabolic process);GO:0045893(positive regulation of transcription, DNA-templated);GO:0061630(ubiquiti…
oni-miR-222	XM_008310038.3	103378729	rnf111	E3 ubiquitin-protein ligase Arkadia isoform X3 [Cynoglossus semilaevis]	86	-16.14	1	1	2	GO:0000209(protein polyubiquitination);GO:0005634(nucleus);GO:0005737(cytoplasm);GO:0030511(positive regulation of transforming growth factor beta receptor signaling pathway);GO:0030579(ubiquitin-dependent SMAD protein catabolic process);GO:0043161(proteasome-mediated ubiquitin-dependent protein catabolic process);GO:0045893(positive regulation of transcription, DNA-templated);GO:0061630(ubiquiti…
dre-miR-146a_L+1R-1	XM_008310039.3	103378729	rnf111	E3 ubiquitin-protein ligase Arkadia isoform X3 [Cynoglossus semilaevis]	80	-14.63	1	1	2	GO:0000209(protein polyubiquitination);GO:0005634(nucleus);GO:0005737(cytoplasm);GO:0030511(positive regulation of transforming growth factor beta receptor signaling pathway);GO:0030579(ubiquitin-dependent SMAD protein catabolic process);GO:0043161(proteasome-mediated ubiquitin-dependent protein catabolic process);GO:0045893(positive regulation of transcription, DNA-templated);GO:0061630(ubiquiti…
nbr-miR-731	XM_008310039.3	103378729	rnf111	E3 ubiquitin-protein ligase Arkadia isoform X3 [Cynoglossus semilaevis]	81	-11.11	1	1	2	GO:0000209(protein polyubiquitination);GO:0005634(nucleus);GO:0005737(cytoplasm);GO:0030511(positive regulation of transforming growth factor beta receptor signaling pathway);GO:0030579(ubiquitin-dependent SMAD protein catabolic process);GO:0043161(proteasome-mediated ubiquitin-dependent protein catabolic process);GO:0045893(positive regulation of transcription, DNA-templated);GO:0061630(ubiquiti…
oni-miR-222	XM_008310039.3	103378729	rnf111	E3 ubiquitin-protein ligase Arkadia isoform X3 [Cynoglossus semilaevis]	86	-16.14	1	1	2	GO:0000209(protein polyubiquitination);GO:0005634(nucleus);GO:0005737(cytoplasm);GO:0030511(positive regulation of transforming growth factor beta receptor signaling pathway);GO:0030579(ubiquitin-dependent SMAD protein catabolic process);GO:0043161(proteasome-mediated ubiquitin-dependent protein catabolic process);GO:0045893(positive regulation of transcription, DNA-templated);GO:0061630(ubiquiti…
dre-miR-146a_L+1R-1	XM_008310043.3	103378732	myo1e	unconventional myosin-Ie [Cynoglossus semilaevis]	93	-15.77	1	1	2	GO:0000166(nucleotide binding);GO:0003094(glomerular filtration);GO:0003774(motor activity);GO:0003779(actin binding);GO:0005524(ATP binding);GO:0016459(myosin complex);GO:0032835(glomerulus development)
ssa-miR-146a-5p	XM_008310043.3	103378732	myo1e	unconventional myosin-Ie [Cynoglossus semilaevis]	60	-12.17	1	1	2	GO:0000166(nucleotide binding);GO:0003094(glomerular filtration);GO:0003774(motor activity);GO:0003779(actin binding);GO:0005524(ATP binding);GO:0016459(myosin complex);GO:0032835(glomerulus development)
hhi-miR-15a_R-1	XM_008310044.3	103378733	mtmr10	myotubularin-related protein 10 isoform X2 [Cynoglossus semilaevis]	90	-16.65	1	1	2	GO:0005575(cellular_component)
hhi-miR-15a_R-1	XM_008310045.3	103378733	mtmr10	myotubularin-related protein 10 isoform X2 [Cynoglossus semilaevis]	90	-16.65	1	1	2	GO:0005575(cellular_component)
dre-miR-23a-3p	XM_008310046.3	103378734	atxn1l	ataxin-1-like [Cynoglossus semilaevis]	66	-23.82	1	1	2	GO:0003723(RNA binding);GO:0005737(cytoplasm)
hhi-miR-23a	XM_008310046.3	103378734	atxn1l	ataxin-1-like [Cynoglossus semilaevis]	66	-23.82	1	1	2	GO:0003723(RNA binding);GO:0005737(cytoplasm)
nbr-miR-731	XM_008310046.3	103378734	atxn1l	ataxin-1-like [Cynoglossus semilaevis]	59	-17.28	1	1	2	GO:0003723(RNA binding);GO:0005737(cytoplasm)
oni-miR-222	XM_008310046.3	103378734	atxn1l	ataxin-1-like [Cynoglossus semilaevis]	70	-33.13	1	1	2	GO:0003723(RNA binding);GO:0005737(cytoplasm)
dre-miR-23a-3p	XM_008310050.2	103378737	phlpp2	PH domain leucine-rich repeat-containing protein phosphatase 2 isoform X2 [Cynoglossus semilaevis]	51	-14.59	1	1	2	GO:0001917(photoreceptor inner segment);GO:0003824(catalytic activity);GO:0004721(phosphoprotein phosphatase activity);GO:0004722(protein serine/threonine phosphatase activity);GO:0005634(nucleus);GO:0005737(cytoplasm);GO:0006470(protein dephosphorylation);GO:0007165(signal transduction);GO:0016020(membrane);GO:0016787(hydrolase activity);GO:0042622(photoreceptor outer segment membrane);GO:004687…
hhi-miR-15a_R-1	XM_008310050.2	103378737	phlpp2	PH domain leucine-rich repeat-containing protein phosphatase 2 isoform X2 [Cynoglossus semilaevis]	56	-82.98	1	1	2	GO:0001917(photoreceptor inner segment);GO:0003824(catalytic activity);GO:0004721(phosphoprotein phosphatase activity);GO:0004722(protein serine/threonine phosphatase activity);GO:0005634(nucleus);GO:0005737(cytoplasm);GO:0006470(protein dephosphorylation);GO:0007165(signal transduction);GO:0016020(membrane);GO:0016787(hydrolase activity);GO:0042622(photoreceptor outer segment membrane);GO:004687…
hhi-miR-23a	XM_008310050.2	103378737	phlpp2	PH domain leucine-rich repeat-containing protein phosphatase 2 isoform X2 [Cynoglossus semilaevis]	51	-14.59	1	1	2	GO:0001917(photoreceptor inner segment);GO:0003824(catalytic activity);GO:0004721(phosphoprotein phosphatase activity);GO:0004722(protein serine/threonine phosphatase activity);GO:0005634(nucleus);GO:0005737(cytoplasm);GO:0006470(protein dephosphorylation);GO:0007165(signal transduction);GO:0016020(membrane);GO:0016787(hydrolase activity);GO:0042622(photoreceptor outer segment membrane);GO:004687…
hhi-miR-15a_R-1	XM_008310054.3	103378738	LOC103378738	myristoylated alanine-rich C-kinase substrate-like [Cynoglossus semilaevis]	51	-21.58	1	1	2
oni-miR-222	XM_008310054.3	103378738	LOC103378738	myristoylated alanine-rich C-kinase substrate-like [Cynoglossus semilaevis]	79	-17.01	1	1	2
dre-miR-23a-3p	XM_008310055.3	103378741	crispld2	cysteine-rich secretory protein LCCL domain-containing 2 [Cynoglossus semilaevis]	78	-11.86	1	1	2	GO:0008201(heparin binding);GO:0030133(transport vesicle);GO:0030198(extracellular matrix organization);GO:0060325(face morphogenesis);GO:0070062(extracellular exosome)
hhi-miR-23a	XM_008310055.3	103378741	crispld2	cysteine-rich secretory protein LCCL domain-containing 2 [Cynoglossus semilaevis]	78	-11.86	1	1	2	GO:0008201(heparin binding);GO:0030133(transport vesicle);GO:0030198(extracellular matrix organization);GO:0060325(face morphogenesis);GO:0070062(extracellular exosome)
nbr-miR-731	XM_008310062.3	103378748	LOC103378748	nucleobindin-2-like isoform X2 [Cynoglossus semilaevis]	73	-16.16	1	1	2	GO:0005509(calcium ion binding);GO:0032094(response to food)
nbr-miR-731	XM_008310063.3	103378748	LOC103378748	nucleobindin-2-like isoform X2 [Cynoglossus semilaevis]	73	-16.16	1	1	2	GO:0005509(calcium ion binding);GO:0032094(response to food)
nbr-miR-731	XM_008310064.3	103378748	LOC103378748	nucleobindin-2-like isoform X2 [Cynoglossus semilaevis]	73	-16.16	1	1	2	GO:0005509(calcium ion binding);GO:0032094(response to food)
nbr-miR-731	XM_008310066.3	103378749	LOC103378749	caprin-1-like isoform X2 [Cynoglossus semilaevis]	50	-10.13	1	1	2	GO:0005509(calcium ion binding);GO:0005575(cellular_component);GO:0070207(protein homotrimerization)
nbr-miR-731	XM_008310067.3	103378749	LOC103378749	caprin-1-like isoform X2 [Cynoglossus semilaevis]	50	-10.13	1	1	2	GO:0005509(calcium ion binding);GO:0005575(cellular_component);GO:0070207(protein homotrimerization)
oni-miR-222	XM_008310095.3	103378766	ctdspl2	CTD small phosphatase-like protein 2 [Cynoglossus semilaevis]	85	-18.97	1	1	2	GO:0004721(phosphoprotein phosphatase activity)
ssa-miR-146a-5p	XM_008310100.3	103378775	igdcc3	immunoglobulin superfamily DCC subclass member 3 isoform X2 [Cynoglossus semilaevis]	60	-16.03	1	1	2	GO:0016020(membrane);GO:0016021(integral component of membrane)
hhi-miR-15a_R-1	XM_008310101.3	103378776	LOC103378776	anoctamin-5-like isoform X2 [Cynoglossus semilaevis]	97	-16.03	1	1	2	GO:0016020(membrane);GO:0016021(integral component of membrane);GO:0046983(protein dimerization activity)
mze-mir-731-p3	XM_008310101.3	103378776	LOC103378776	anoctamin-5-like isoform X2 [Cynoglossus semilaevis]	99	-17.02	1	1	2	GO:0016020(membrane);GO:0016021(integral component of membrane);GO:0046983(protein dimerization activity)
hhi-miR-15a_R-1	XM_008310103.3	103378776	LOC103378776	anoctamin-5-like isoform X2 [Cynoglossus semilaevis]	97	-16.03	1	1	2	GO:0016020(membrane);GO:0016021(integral component of membrane);GO:0046983(protein dimerization activity)
mze-mir-731-p3	XM_008310103.3	103378776	LOC103378776	anoctamin-5-like isoform X2 [Cynoglossus semilaevis]	99	-17.02	1	1	2	GO:0016020(membrane);GO:0016021(integral component of membrane);GO:0046983(protein dimerization activity)
nbr-miR-731	XM_008310114.3	103378786	LOC103378786	N-acetyllactosaminide alpha-1,3-galactosyltransferase-like [Cynoglossus semilaevis]	99	-26.87	1	1	2	GO:0016021(integral component of membrane);GO:0031985(Golgi cisterna);GO:0032580(Golgi cisterna membrane);GO:0033580(protein galactosylation at cell surface);GO:0046872(metal ion binding);GO:0047276(N-acetyllactosaminide 3-alpha-galactosyltransferase activity)	ko00603(Glycosphingolipid biosynthesis - globo and isoglobo series)
nbr-miR-731	XM_008310115.3	103378786	LOC103378786	N-acetyllactosaminide alpha-1,3-galactosyltransferase-like [Cynoglossus semilaevis]	99	-26.87	1	1	2	GO:0016021(integral component of membrane);GO:0031985(Golgi cisterna);GO:0032580(Golgi cisterna membrane);GO:0033580(protein galactosylation at cell surface);GO:0046872(metal ion binding);GO:0047276(N-acetyllactosaminide 3-alpha-galactosyltransferase activity)	ko00603(Glycosphingolipid biosynthesis - globo and isoglobo series)
ssa-miR-146a-5p	XM_008310122.3	103378791	mapk8ip1	C-Jun-amino-terminal kinase-interacting protein 1 isoform X2 [Cynoglossus semilaevis]	55	-14.84	1	1	2	GO:0005078(MAP-kinase scaffold activity);GO:0005829(cytosol);GO:0006355(regulation of transcription, DNA-templated);GO:0007258(JUN phosphorylation);GO:0009967(positive regulation of signal transduction);GO:0016020(membrane);GO:0016192(vesicle-mediated transport);GO:0019894(kinesin binding);GO:0019901(protein kinase binding);GO:0030425(dendrite);GO:0044297(cell body);GO:0044302(dentate gyrus mossy…	ko04010(MAPK signaling pathway)
ssa-miR-146a-5p	XM_008310123.3	103378791	mapk8ip1	C-Jun-amino-terminal kinase-interacting protein 1 isoform X2 [Cynoglossus semilaevis]	55	-14.84	1	1	2	GO:0005078(MAP-kinase scaffold activity);GO:0005829(cytosol);GO:0006355(regulation of transcription, DNA-templated);GO:0007258(JUN phosphorylation);GO:0009967(positive regulation of signal transduction);GO:0016020(membrane);GO:0016192(vesicle-mediated transport);GO:0019894(kinesin binding);GO:0019901(protein kinase binding);GO:0030425(dendrite);GO:0044297(cell body);GO:0044302(dentate gyrus mossy…	ko04010(MAPK signaling pathway)
dre-miR-23a-3p	XM_008310128.3	103378795	slc35c1	GDP-fucose transporter 1 isoform X1 [Cynoglossus semilaevis]	94	-25.82	1	1	2	GO:0005457(GDP-fucose transmembrane transporter activity);GO:0005794(Golgi apparatus);GO:0016020(membrane);GO:0016021(integral component of membrane);GO:0036085(GDP-fucose import into Golgi lumen)
hhi-miR-23a	XM_008310128.3	103378795	slc35c1	GDP-fucose transporter 1 isoform X1 [Cynoglossus semilaevis]	94	-25.82	1	1	2	GO:0005457(GDP-fucose transmembrane transporter activity);GO:0005794(Golgi apparatus);GO:0016020(membrane);GO:0016021(integral component of membrane);GO:0036085(GDP-fucose import into Golgi lumen)
dre-miR-23a-3p	XM_008310129.3	103378795	slc35c1	GDP-fucose transporter 1 isoform X1 [Cynoglossus semilaevis]	94	-25.82	1	1	2	GO:0005457(GDP-fucose transmembrane transporter activity);GO:0005794(Golgi apparatus);GO:0016020(membrane);GO:0016021(integral component of membrane);GO:0036085(GDP-fucose import into Golgi lumen)
hhi-miR-23a	XM_008310129.3	103378795	slc35c1	GDP-fucose transporter 1 isoform X1 [Cynoglossus semilaevis]	94	-25.82	1	1	2	GO:0005457(GDP-fucose transmembrane transporter activity);GO:0005794(Golgi apparatus);GO:0016020(membrane);GO:0016021(integral component of membrane);GO:0036085(GDP-fucose import into Golgi lumen)
nbr-miR-731	XM_008310134.3	103378782	stxbp6	syntaxin-binding protein 6 isoform X4 [Cynoglossus semilaevis]	62	-26.68	1	1	2	GO:0000145(exocyst);GO:0005546(phosphatidylinositol-4,5-bisphosphate binding);GO:0005886(plasma membrane);GO:0006887(exocytosis);GO:0006893(Golgi to plasma membrane transport);GO:0016021(integral component of membrane);GO:0017049(GTP-Rho binding);GO:0035542(regulation of SNARE complex assembly);GO:0051601(exocyst localization)
dre-miR-23a-3p	XM_008310143.2	103378802	fibin	fin bud initiation factor homolog [Cynoglossus semilaevis]	73	-55.1	1	1	2	GO:0003674(molecular_function);GO:0005576(extracellular region);GO:0005783(endoplasmic reticulum);GO:0005794(Golgi apparatus);GO:0007275(multicellular organism development);GO:0035118(embryonic pectoral fin morphogenesis)
hhi-miR-23a	XM_008310143.2	103378802	fibin	fin bud initiation factor homolog [Cynoglossus semilaevis]	73	-55.1	1	1	2	GO:0003674(molecular_function);GO:0005576(extracellular region);GO:0005783(endoplasmic reticulum);GO:0005794(Golgi apparatus);GO:0007275(multicellular organism development);GO:0035118(embryonic pectoral fin morphogenesis)
dre-miR-23a-3p	XM_008310158.3	103378812	LOC103378812	very-long-chain 3-oxoacyl-CoA reductase-B-like [Cynoglossus semilaevis]	80	-11.2	1	1	2	GO:0004303(estradiol 17-beta-dehydrogenase activity);GO:0005783(endoplasmic reticulum);GO:0005789(endoplasmic reticulum membrane);GO:0006629(lipid metabolic process);GO:0006633(fatty acid biosynthetic process);GO:0006694(steroid biosynthetic process);GO:0006703(estrogen biosynthetic process);GO:0016020(membrane);GO:0016021(integral component of membrane);GO:0016491(oxidoreductase activity);GO:005…	ko00062(Fatty acid elongation);ko00140(Steroid hormone biosynthesis);ko01040(Biosynthesis of unsaturated fatty acids)
hhi-miR-23a	XM_008310158.3	103378812	LOC103378812	very-long-chain 3-oxoacyl-CoA reductase-B-like [Cynoglossus semilaevis]	80	-11.2	1	1	2	GO:0004303(estradiol 17-beta-dehydrogenase activity);GO:0005783(endoplasmic reticulum);GO:0005789(endoplasmic reticulum membrane);GO:0006629(lipid metabolic process);GO:0006633(fatty acid biosynthetic process);GO:0006694(steroid biosynthetic process);GO:0006703(estrogen biosynthetic process);GO:0016020(membrane);GO:0016021(integral component of membrane);GO:0016491(oxidoreductase activity);GO:005…	ko00062(Fatty acid elongation);ko00140(Steroid hormone biosynthesis);ko01040(Biosynthesis of unsaturated fatty acids)
dre-miR-23a-3p	XM_008310169.3	103378825	hsd11b2	corticosteroid 11-beta-dehydrogenase isozyme 2 [Cynoglossus semilaevis]	80	-14.25	1	1	2	GO:0006702(androgen biosynthetic process);GO:0034650(cortisol metabolic process);GO:0070523(11-beta-hydroxysteroid dehydrogenase (NAD+) activity)	ko00140(Steroid hormone biosynthesis)
hhi-miR-23a	XM_008310169.3	103378825	hsd11b2	corticosteroid 11-beta-dehydrogenase isozyme 2 [Cynoglossus semilaevis]	80	-14.25	1	1	2	GO:0006702(androgen biosynthetic process);GO:0034650(cortisol metabolic process);GO:0070523(11-beta-hydroxysteroid dehydrogenase (NAD+) activity)	ko00140(Steroid hormone biosynthesis)
nbr-miR-731	XM_008310169.3	103378825	hsd11b2	corticosteroid 11-beta-dehydrogenase isozyme 2 [Cynoglossus semilaevis]	67	-11.74	1	1	2	GO:0006702(androgen biosynthetic process);GO:0034650(cortisol metabolic process);GO:0070523(11-beta-hydroxysteroid dehydrogenase (NAD+) activity)	ko00140(Steroid hormone biosynthesis)
dre-miR-210-3p_R-2	XM_008310172.3	103378824	LOC103378824	phospholipase DDHD1-like [Cynoglossus semilaevis]	68	-13.56	1	1	2	GO:0004620(phospholipase activity);GO:0005737(cytoplasm);GO:0046872(metal ion binding)
dre-miR-23a-3p	XM_008310172.3	103378824	LOC103378824	phospholipase DDHD1-like [Cynoglossus semilaevis]	63	-27.15	1	1	2	GO:0004620(phospholipase activity);GO:0005737(cytoplasm);GO:0046872(metal ion binding)
hhi-miR-23a	XM_008310172.3	103378824	LOC103378824	phospholipase DDHD1-like [Cynoglossus semilaevis]	63	-27.15	1	1	2	GO:0004620(phospholipase activity);GO:0005737(cytoplasm);GO:0046872(metal ion binding)
dre-miR-23a-3p	XM_008310175.3	103378830	sema6d	semaphorin-6D isoform X5 [Cynoglossus semilaevis]	89	-14.16	1	1	2	GO:0001755(neural crest cell migration);GO:0005887(integral component of plasma membrane);GO:0030215(semaphorin receptor binding);GO:0030335(positive regulation of cell migration);GO:0045499(chemorepellent activity);GO:0048843(negative regulation of axon extension involved in axon guidance);GO:0071526(semaphorin-plexin signaling pathway)	ko04360(Axon guidance)
hhi-miR-23a	XM_008310175.3	103378830	sema6d	semaphorin-6D isoform X5 [Cynoglossus semilaevis]	89	-14.16	1	1	2	GO:0001755(neural crest cell migration);GO:0005887(integral component of plasma membrane);GO:0030215(semaphorin receptor binding);GO:0030335(positive regulation of cell migration);GO:0045499(chemorepellent activity);GO:0048843(negative regulation of axon extension involved in axon guidance);GO:0071526(semaphorin-plexin signaling pathway)	ko04360(Axon guidance)
nbr-miR-731	XM_008310175.3	103378830	sema6d	semaphorin-6D isoform X5 [Cynoglossus semilaevis]	69	-14.04	1	1	2	GO:0001755(neural crest cell migration);GO:0005887(integral component of plasma membrane);GO:0030215(semaphorin receptor binding);GO:0030335(positive regulation of cell migration);GO:0045499(chemorepellent activity);GO:0048843(negative regulation of axon extension involved in axon guidance);GO:0071526(semaphorin-plexin signaling pathway)	ko04360(Axon guidance)
dre-miR-23a-3p	XM_008310177.3	103378830	sema6d	semaphorin-6D isoform X5 [Cynoglossus semilaevis]	89	-14.16	1	1	2	GO:0001755(neural crest cell migration);GO:0005887(integral component of plasma membrane);GO:0030215(semaphorin receptor binding);GO:0030335(positive regulation of cell migration);GO:0045499(chemorepellent activity);GO:0048843(negative regulation of axon extension involved in axon guidance);GO:0071526(semaphorin-plexin signaling pathway)	ko04360(Axon guidance)
hhi-miR-23a	XM_008310177.3	103378830	sema6d	semaphorin-6D isoform X5 [Cynoglossus semilaevis]	89	-14.16	1	1	2	GO:0001755(neural crest cell migration);GO:0005887(integral component of plasma membrane);GO:0030215(semaphorin receptor binding);GO:0030335(positive regulation of cell migration);GO:0045499(chemorepellent activity);GO:0048843(negative regulation of axon extension involved in axon guidance);GO:0071526(semaphorin-plexin signaling pathway)	ko04360(Axon guidance)
nbr-miR-731	XM_008310177.3	103378830	sema6d	semaphorin-6D isoform X5 [Cynoglossus semilaevis]	69	-14.04	1	1	2	GO:0001755(neural crest cell migration);GO:0005887(integral component of plasma membrane);GO:0030215(semaphorin receptor binding);GO:0030335(positive regulation of cell migration);GO:0045499(chemorepellent activity);GO:0048843(negative regulation of axon extension involved in axon guidance);GO:0071526(semaphorin-plexin signaling pathway)	ko04360(Axon guidance)
dre-miR-23a-3p	XM_008310178.3	103378830	sema6d	semaphorin-6D isoform X5 [Cynoglossus semilaevis]	89	-14.16	1	1	2	GO:0001755(neural crest cell migration);GO:0005887(integral component of plasma membrane);GO:0030215(semaphorin receptor binding);GO:0030335(positive regulation of cell migration);GO:0045499(chemorepellent activity);GO:0048843(negative regulation of axon extension involved in axon guidance);GO:0071526(semaphorin-plexin signaling pathway)	ko04360(Axon guidance)
hhi-miR-23a	XM_008310178.3	103378830	sema6d	semaphorin-6D isoform X5 [Cynoglossus semilaevis]	89	-14.16	1	1	2	GO:0001755(neural crest cell migration);GO:0005887(integral component of plasma membrane);GO:0030215(semaphorin receptor binding);GO:0030335(positive regulation of cell migration);GO:0045499(chemorepellent activity);GO:0048843(negative regulation of axon extension involved in axon guidance);GO:0071526(semaphorin-plexin signaling pathway)	ko04360(Axon guidance)
nbr-miR-731	XM_008310178.3	103378830	sema6d	semaphorin-6D isoform X5 [Cynoglossus semilaevis]	69	-14.04	1	1	2	GO:0001755(neural crest cell migration);GO:0005887(integral component of plasma membrane);GO:0030215(semaphorin receptor binding);GO:0030335(positive regulation of cell migration);GO:0045499(chemorepellent activity);GO:0048843(negative regulation of axon extension involved in axon guidance);GO:0071526(semaphorin-plexin signaling pathway)	ko04360(Axon guidance)
dre-miR-23a-3p	XM_008310179.3	103378830	sema6d	semaphorin-6D isoform X5 [Cynoglossus semilaevis]	89	-14.16	1	1	2	GO:0001755(neural crest cell migration);GO:0005887(integral component of plasma membrane);GO:0030215(semaphorin receptor binding);GO:0030335(positive regulation of cell migration);GO:0045499(chemorepellent activity);GO:0048843(negative regulation of axon extension involved in axon guidance);GO:0071526(semaphorin-plexin signaling pathway)	ko04360(Axon guidance)
hhi-miR-23a	XM_008310179.3	103378830	sema6d	semaphorin-6D isoform X5 [Cynoglossus semilaevis]	89	-14.16	1	1	2	GO:0001755(neural crest cell migration);GO:0005887(integral component of plasma membrane);GO:0030215(semaphorin receptor binding);GO:0030335(positive regulation of cell migration);GO:0045499(chemorepellent activity);GO:0048843(negative regulation of axon extension involved in axon guidance);GO:0071526(semaphorin-plexin signaling pathway)	ko04360(Axon guidance)
nbr-miR-731	XM_008310179.3	103378830	sema6d	semaphorin-6D isoform X5 [Cynoglossus semilaevis]	69	-14.04	1	1	2	GO:0001755(neural crest cell migration);GO:0005887(integral component of plasma membrane);GO:0030215(semaphorin receptor binding);GO:0030335(positive regulation of cell migration);GO:0045499(chemorepellent activity);GO:0048843(negative regulation of axon extension involved in axon guidance);GO:0071526(semaphorin-plexin signaling pathway)	ko04360(Axon guidance)
dre-miR-23a-3p	XM_008310180.3	103378830	sema6d	semaphorin-6D isoform X5 [Cynoglossus semilaevis]	89	-14.16	1	1	2	GO:0001755(neural crest cell migration);GO:0005887(integral component of plasma membrane);GO:0030215(semaphorin receptor binding);GO:0030335(positive regulation of cell migration);GO:0045499(chemorepellent activity);GO:0048843(negative regulation of axon extension involved in axon guidance);GO:0071526(semaphorin-plexin signaling pathway)	ko04360(Axon guidance)
hhi-miR-23a	XM_008310180.3	103378830	sema6d	semaphorin-6D isoform X5 [Cynoglossus semilaevis]	89	-14.16	1	1	2	GO:0001755(neural crest cell migration);GO:0005887(integral component of plasma membrane);GO:0030215(semaphorin receptor binding);GO:0030335(positive regulation of cell migration);GO:0045499(chemorepellent activity);GO:0048843(negative regulation of axon extension involved in axon guidance);GO:0071526(semaphorin-plexin signaling pathway)	ko04360(Axon guidance)
nbr-miR-731	XM_008310180.3	103378830	sema6d	semaphorin-6D isoform X5 [Cynoglossus semilaevis]	69	-14.04	1	1	2	GO:0001755(neural crest cell migration);GO:0005887(integral component of plasma membrane);GO:0030215(semaphorin receptor binding);GO:0030335(positive regulation of cell migration);GO:0045499(chemorepellent activity);GO:0048843(negative regulation of axon extension involved in axon guidance);GO:0071526(semaphorin-plexin signaling pathway)	ko04360(Axon guidance)
dre-miR-23a-3p	XM_008310181.3	103378830	sema6d	semaphorin-6D isoform X5 [Cynoglossus semilaevis]	89	-14.16	1	1	2	GO:0001755(neural crest cell migration);GO:0005887(integral component of plasma membrane);GO:0030215(semaphorin receptor binding);GO:0030335(positive regulation of cell migration);GO:0045499(chemorepellent activity);GO:0048843(negative regulation of axon extension involved in axon guidance);GO:0071526(semaphorin-plexin signaling pathway)	ko04360(Axon guidance)
hhi-miR-23a	XM_008310181.3	103378830	sema6d	semaphorin-6D isoform X5 [Cynoglossus semilaevis]	89	-14.16	1	1	2	GO:0001755(neural crest cell migration);GO:0005887(integral component of plasma membrane);GO:0030215(semaphorin receptor binding);GO:0030335(positive regulation of cell migration);GO:0045499(chemorepellent activity);GO:0048843(negative regulation of axon extension involved in axon guidance);GO:0071526(semaphorin-plexin signaling pathway)	ko04360(Axon guidance)
nbr-miR-731	XM_008310181.3	103378830	sema6d	semaphorin-6D isoform X5 [Cynoglossus semilaevis]	69	-14.04	1	1	2	GO:0001755(neural crest cell migration);GO:0005887(integral component of plasma membrane);GO:0030215(semaphorin receptor binding);GO:0030335(positive regulation of cell migration);GO:0045499(chemorepellent activity);GO:0048843(negative regulation of axon extension involved in axon guidance);GO:0071526(semaphorin-plexin signaling pathway)	ko04360(Axon guidance)
oni-miR-222	XM_008310182.3	103378832	LOC103378832	E3 ubiquitin-protein ligase RNF128-like [Cynoglossus semilaevis]	85	-39.55	1	1	2	GO:0005770(late endosome);GO:0005783(endoplasmic reticulum);GO:0005794(Golgi apparatus);GO:0016021(integral component of membrane);GO:0016567(protein ubiquitination);GO:0031647(regulation of protein stability);GO:0042036(negative regulation of cytokine biosynthetic process);GO:0061630(ubiquitin protein ligase activity)
dre-miR-146a_L+1R-1	XM_008310186.3	103378836	slc12a1	solute carrier family 12 member 1 [Cynoglossus semilaevis]	70	-13.92	1	1	2	GO:0016324(apical plasma membrane)
oni-miR-222	XM_008310186.3	103378836	slc12a1	solute carrier family 12 member 1 [Cynoglossus semilaevis]	92	-17.07	1	1	2	GO:0016324(apical plasma membrane)
dre-miR-210-3p_R-2	XM_008310187.3	103378837	ctxn2	cortexin-2 isoform X1 [Kryptolebias marmoratus]	50	-29.39	1	1	2	GO:0016021(integral component of membrane)
dre-miR-23a-3p	XM_008310192.3	103378843	rrad	GTP-binding protein RAD [Cynoglossus semilaevis]	69	-14.23	1	1	2	GO:0000166(nucleotide binding);GO:0003924(GTPase activity);GO:0005246(calcium channel regulator activity);GO:0005525(GTP binding);GO:0007165(signal transduction);GO:0016020(membrane);GO:1901842(negative regulation of high voltage-gated calcium channel activity)
hhi-miR-23a	XM_008310192.3	103378843	rrad	GTP-binding protein RAD [Cynoglossus semilaevis]	69	-14.23	1	1	2	GO:0000166(nucleotide binding);GO:0003924(GTPase activity);GO:0005246(calcium channel regulator activity);GO:0005525(GTP binding);GO:0007165(signal transduction);GO:0016020(membrane);GO:1901842(negative regulation of high voltage-gated calcium channel activity)
dre-miR-23a-3p	XM_008310197.3	103378846	LOC103378846	ephrin type-A receptor 6-like isoform X2 [Cynoglossus semilaevis]	54	-11.85	1	1	2	GO:0000166(nucleotide binding);GO:0004672(protein kinase activity);GO:0004713(protein tyrosine kinase activity);GO:0005003(ephrin receptor activity);GO:0005524(ATP binding);GO:0005887(integral component of plasma membrane);GO:0006468(protein phosphorylation);GO:0007169(transmembrane receptor protein tyrosine kinase signaling pathway);GO:0016020(membrane);GO:0016021(integral component of membrane)…
hhi-miR-23a	XM_008310197.3	103378846	LOC103378846	ephrin type-A receptor 6-like isoform X2 [Cynoglossus semilaevis]	54	-11.85	1	1	2	GO:0000166(nucleotide binding);GO:0004672(protein kinase activity);GO:0004713(protein tyrosine kinase activity);GO:0005003(ephrin receptor activity);GO:0005524(ATP binding);GO:0005887(integral component of plasma membrane);GO:0006468(protein phosphorylation);GO:0007169(transmembrane receptor protein tyrosine kinase signaling pathway);GO:0016020(membrane);GO:0016021(integral component of membrane)…
nbr-miR-731	XM_008310197.3	103378846	LOC103378846	ephrin type-A receptor 6-like isoform X2 [Cynoglossus semilaevis]	80	-14.35	1	1	2	GO:0000166(nucleotide binding);GO:0004672(protein kinase activity);GO:0004713(protein tyrosine kinase activity);GO:0005003(ephrin receptor activity);GO:0005524(ATP binding);GO:0005887(integral component of plasma membrane);GO:0006468(protein phosphorylation);GO:0007169(transmembrane receptor protein tyrosine kinase signaling pathway);GO:0016020(membrane);GO:0016021(integral component of membrane)…
dre-miR-23a-3p	XM_008310198.3	103378846	LOC103378846	ephrin type-A receptor 6-like isoform X2 [Cynoglossus semilaevis]	54	-11.85	1	1	2	GO:0000166(nucleotide binding);GO:0004672(protein kinase activity);GO:0004713(protein tyrosine kinase activity);GO:0005003(ephrin receptor activity);GO:0005524(ATP binding);GO:0005887(integral component of plasma membrane);GO:0006468(protein phosphorylation);GO:0007169(transmembrane receptor protein tyrosine kinase signaling pathway);GO:0016020(membrane);GO:0016021(integral component of membrane)…
hhi-miR-23a	XM_008310198.3	103378846	LOC103378846	ephrin type-A receptor 6-like isoform X2 [Cynoglossus semilaevis]	54	-11.85	1	1	2	GO:0000166(nucleotide binding);GO:0004672(protein kinase activity);GO:0004713(protein tyrosine kinase activity);GO:0005003(ephrin receptor activity);GO:0005524(ATP binding);GO:0005887(integral component of plasma membrane);GO:0006468(protein phosphorylation);GO:0007169(transmembrane receptor protein tyrosine kinase signaling pathway);GO:0016020(membrane);GO:0016021(integral component of membrane)…
nbr-miR-731	XM_008310198.3	103378846	LOC103378846	ephrin type-A receptor 6-like isoform X2 [Cynoglossus semilaevis]	80	-14.35	1	1	2	GO:0000166(nucleotide binding);GO:0004672(protein kinase activity);GO:0004713(protein tyrosine kinase activity);GO:0005003(ephrin receptor activity);GO:0005524(ATP binding);GO:0005887(integral component of plasma membrane);GO:0006468(protein phosphorylation);GO:0007169(transmembrane receptor protein tyrosine kinase signaling pathway);GO:0016020(membrane);GO:0016021(integral component of membrane)…
hhi-miR-15a_R-1	XM_008310211.3	103378858	stard5	stAR-related lipid transfer protein 5 [Cynoglossus semilaevis]	68	-36.28	1	1	2	GO:0005739(mitochondrion);GO:0008289(lipid binding);GO:0015485(cholesterol binding);GO:0032052(bile acid binding)
dre-miR-146a_L+1R-1	XM_008310213.3	103378860	mex3b	RNA-binding protein MEX3B [Cynoglossus semilaevis]	74	-10.38	1	1	2	GO:0003676(nucleic acid binding);GO:0003723(RNA binding);GO:0005575(cellular_component);GO:0046872(metal ion binding)
oni-miR-222	XM_008310228.3	103378871	LOC103378871	uncharacterized protein KIAA0895-like [Cynoglossus semilaevis]	95	-12.88	1	1	2	GO:0003674(molecular_function);GO:0005575(cellular_component);GO:0008150(biological_process)
dre-miR-210-3p_R-2	XM_008310249.3	103378888	LOC103378888	ammonium transporter Rh type C 2 [Cynoglossus semilaevis]	96	-14.58	1	1	2	GO:0005887(integral component of plasma membrane);GO:0008519(ammonium transmembrane transporter activity);GO:0015695(organic cation transport);GO:0019740(nitrogen utilization);GO:0072488(ammonium transmembrane transport)
oni-miR-222	XM_008310263.3	103378901	LOC103378901	interleukin-17C-like [Cynoglossus semilaevis]	74	-31.32	1	1	2	GO:0005125(cytokine activity);GO:0005126(cytokine receptor binding);GO:0005615(extracellular space);GO:0006954(inflammatory response);GO:0007166(cell surface receptor signaling pathway)	ko04060(Cytokine-cytokine receptor interaction)
hhi-miR-15a_R-1	XM_008310270.3	103378905	LOC103378905	eukaryotic translation initiation factor 5A-1 [Cynoglossus semilaevis]	81	-13.33	1	1	2	GO:0003723(RNA binding);GO:0003746(translation elongation factor activity);GO:0006412(translation);GO:0006452(translational frameshifting);GO:0043022(ribosome binding);GO:0045901(positive regulation of translational elongation);GO:0045905(positive regulation of translational termination)
oni-miR-222	XM_008310276.3	103378914	LOC103378914	aromatase-like isoform X1 [Cynoglossus semilaevis]	81	-11.66	1	1	2	GO:0004497(monooxygenase activity);GO:0005506(iron ion binding);GO:0008585(female gonad development);GO:0009410(response to xenobiotic stimulus);GO:0016020(membrane);GO:0016021(integral component of membrane);GO:0016491(oxidoreductase activity);GO:0016705(oxidoreductase activity, acting on paired donors, with incorporation or reduction of molecular oxygen);GO:0020037(heme binding);GO:0030237(fema…	ko00140(Steroid hormone biosynthesis)
dre-miR-210-3p_R-2	XM_008310277.3	103378915	LOC103378915	isocitrate dehydrogenase [NAD] subunit alpha, mitochondrial [Cynoglossus semilaevis]	98	-12.44	1	1	2	GO:0000287(magnesium ion binding);GO:0004449(isocitrate dehydrogenase (NAD+) activity);GO:0005739(mitochondrion);GO:0006099(tricarboxylic acid cycle);GO:0016616(oxidoreductase activity, acting on the CH-OH group of donors, NAD or NADP as acceptor);GO:0051287(NAD binding);GO:0055114(oxidation-reduction process)	ko00020(Citrate cycle (TCA cycle))
dre-miR-146a_L+1R-1	XM_008310282.3	103378921	arnt2	aryl hydrocarbon receptor nuclear translocator 2 isoform X8 [Cynoglossus semilaevis]	53	-10.3	1	1	2	GO:0001666(response to hypoxia);GO:0003208(cardiac ventricle morphogenesis);GO:0003677(DNA binding);GO:0003700(DNA binding transcription factor activity);GO:0005634(nucleus);GO:0005667(transcription factor complex);GO:0005737(cytoplasm);GO:0006351(transcription, DNA-templated);GO:0006355(regulation of transcription, DNA-templated);GO:0007165(signal transduction);GO:0007411(axon guidance);GO:00074…
dre-miR-146a_L+1R-1	XM_008310283.3	103378921	arnt2	aryl hydrocarbon receptor nuclear translocator 2 isoform X8 [Cynoglossus semilaevis]	53	-10.3	1	1	2	GO:0001666(response to hypoxia);GO:0003208(cardiac ventricle morphogenesis);GO:0003677(DNA binding);GO:0003700(DNA binding transcription factor activity);GO:0005634(nucleus);GO:0005667(transcription factor complex);GO:0005737(cytoplasm);GO:0006351(transcription, DNA-templated);GO:0006355(regulation of transcription, DNA-templated);GO:0007165(signal transduction);GO:0007411(axon guidance);GO:00074…
dre-miR-146a_L+1R-1	XM_008310285.3	103378921	arnt2	aryl hydrocarbon receptor nuclear translocator 2 isoform X8 [Cynoglossus semilaevis]	53	-10.3	1	1	2	GO:0001666(response to hypoxia);GO:0003208(cardiac ventricle morphogenesis);GO:0003677(DNA binding);GO:0003700(DNA binding transcription factor activity);GO:0005634(nucleus);GO:0005667(transcription factor complex);GO:0005737(cytoplasm);GO:0006351(transcription, DNA-templated);GO:0006355(regulation of transcription, DNA-templated);GO:0007165(signal transduction);GO:0007411(axon guidance);GO:00074…
dre-miR-146a_L+1R-1	XM_008310286.3	103378921	arnt2	aryl hydrocarbon receptor nuclear translocator 2 isoform X8 [Cynoglossus semilaevis]	53	-10.3	1	1	2	GO:0001666(response to hypoxia);GO:0003208(cardiac ventricle morphogenesis);GO:0003677(DNA binding);GO:0003700(DNA binding transcription factor activity);GO:0005634(nucleus);GO:0005667(transcription factor complex);GO:0005737(cytoplasm);GO:0006351(transcription, DNA-templated);GO:0006355(regulation of transcription, DNA-templated);GO:0007165(signal transduction);GO:0007411(axon guidance);GO:00074…
dre-miR-146a_L+1R-1	XM_008310287.3	103378921	arnt2	aryl hydrocarbon receptor nuclear translocator 2 isoform X8 [Cynoglossus semilaevis]	53	-10.3	1	1	2	GO:0001666(response to hypoxia);GO:0003208(cardiac ventricle morphogenesis);GO:0003677(DNA binding);GO:0003700(DNA binding transcription factor activity);GO:0005634(nucleus);GO:0005667(transcription factor complex);GO:0005737(cytoplasm);GO:0006351(transcription, DNA-templated);GO:0006355(regulation of transcription, DNA-templated);GO:0007165(signal transduction);GO:0007411(axon guidance);GO:00074…
dre-miR-146a_L+1R-1	XM_008310288.3	103378921	arnt2	aryl hydrocarbon receptor nuclear translocator 2 isoform X8 [Cynoglossus semilaevis]	53	-10.3	1	1	2	GO:0001666(response to hypoxia);GO:0003208(cardiac ventricle morphogenesis);GO:0003677(DNA binding);GO:0003700(DNA binding transcription factor activity);GO:0005634(nucleus);GO:0005667(transcription factor complex);GO:0005737(cytoplasm);GO:0006351(transcription, DNA-templated);GO:0006355(regulation of transcription, DNA-templated);GO:0007165(signal transduction);GO:0007411(axon guidance);GO:00074…
dre-miR-23a-3p	XM_008310295.3	103378926	kiaa1024	UPF0258 protein KIAA1024 homolog [Cynoglossus semilaevis]	65	-12.19	1	1	2	GO:0016020(membrane);GO:0016021(integral component of membrane)
hhi-miR-15a_R-1	XM_008310295.3	103378926	kiaa1024	UPF0258 protein KIAA1024 homolog [Cynoglossus semilaevis]	88	-50.84	1	1	2	GO:0016020(membrane);GO:0016021(integral component of membrane)
hhi-miR-23a	XM_008310295.3	103378926	kiaa1024	UPF0258 protein KIAA1024 homolog [Cynoglossus semilaevis]	65	-12.19	1	1	2	GO:0016020(membrane);GO:0016021(integral component of membrane)
hhi-miR-15a_R-1	XM_008310320.3	103378941	fndc3b	fibronectin type III domain-containing protein 3B [Cynoglossus semilaevis]	91	-12.15	1	1	2	GO:0003674(molecular_function);GO:0008150(biological_process);GO:0016020(membrane);GO:0016021(integral component of membrane)
hhi-miR-15a_R-1	XM_008310330.3	103378951	LOC103378951	ras-related protein Rab-11A [Cynoglossus semilaevis]	97	-41.92	1	1	2	GO:0006887(exocytosis);GO:0032402(melanosome transport);GO:0055037(recycling endosome)	ko04144(Endocytosis)
dre-miR-23a-3p	XM_008310338.3	103378957	mtch2	mitochondrial carrier homolog 2 [Cynoglossus semilaevis]	79	-20.27	1	1	2	GO:0001889(liver development);GO:0005739(mitochondrion);GO:0016020(membrane);GO:0016021(integral component of membrane);GO:0043065(positive regulation of apoptotic process);GO:0045444(fat cell differentiation);GO:0048565(digestive tract development)
hhi-miR-23a	XM_008310338.3	103378957	mtch2	mitochondrial carrier homolog 2 [Cynoglossus semilaevis]	79	-20.27	1	1	2	GO:0001889(liver development);GO:0005739(mitochondrion);GO:0016020(membrane);GO:0016021(integral component of membrane);GO:0043065(positive regulation of apoptotic process);GO:0045444(fat cell differentiation);GO:0048565(digestive tract development)
dre-miR-23a-3p	XM_008310340.2	103378960	plekho2	pleckstrin homology domain-containing family O member 2 [Cynoglossus semilaevis]	96	-12.03	1	1	2	GO:0005576(extracellular region);GO:0043312(neutrophil degranulation);GO:1904813(ficolin-1-rich granule lumen)
hhi-miR-23a	XM_008310340.2	103378960	plekho2	pleckstrin homology domain-containing family O member 2 [Cynoglossus semilaevis]	96	-12.03	1	1	2	GO:0005576(extracellular region);GO:0043312(neutrophil degranulation);GO:1904813(ficolin-1-rich granule lumen)
dre-miR-146a_L+1R-1	XM_008310341.3	103378961	ankdd1a	ankyrin repeat and death domain-containing protein 1A isoform X2 [Cynoglossus semilaevis]	83	-16.07	1	1	2	GO:0007165(signal transduction)
hhi-miR-15a_R-1	XM_008310343.3	103378963	fgf4	fibroblast growth factor 4 isoform X2 [Cynoglossus semilaevis]	99	-17.17	1	1	2	GO:0005104(fibroblast growth factor receptor binding);GO:0005576(extracellular region);GO:0007368(determination of left/right symmetry);GO:0008083(growth factor activity);GO:0008543(fibroblast growth factor receptor signaling pathway);GO:0060271(cilium assembly);GO:0070121(Kupffer's vesicle development)	ko04010(MAPK signaling pathway);ko04810(Regulation of actin cytoskeleton)
oni-miR-222	XM_008310343.3	103378963	fgf4	fibroblast growth factor 4 isoform X2 [Cynoglossus semilaevis]	62	-18.51	1	1	2	GO:0005104(fibroblast growth factor receptor binding);GO:0005576(extracellular region);GO:0007368(determination of left/right symmetry);GO:0008083(growth factor activity);GO:0008543(fibroblast growth factor receptor signaling pathway);GO:0060271(cilium assembly);GO:0070121(Kupffer's vesicle development)	ko04010(MAPK signaling pathway);ko04810(Regulation of actin cytoskeleton)
dre-miR-210-3p_R-2	XM_008310348.3	103378969	fgf3	fibroblast growth factor 3 [Cynoglossus semilaevis]	59	-36.18	1	1	2	GO:0001501(skeletal system development);GO:0001708(cell fate specification);GO:0005104(fibroblast growth factor receptor binding);GO:0005576(extracellular region);GO:0005615(extracellular space);GO:0007275(multicellular organism development);GO:0007422(peripheral nervous system development);GO:0008083(growth factor activity);GO:0008543(fibroblast growth factor receptor signaling pathway);GO:00098…	ko04010(MAPK signaling pathway);ko04810(Regulation of actin cytoskeleton)
nbr-miR-731	XM_008310348.3	103378969	fgf3	fibroblast growth factor 3 [Cynoglossus semilaevis]	96	-15.62	1	1	2	GO:0001501(skeletal system development);GO:0001708(cell fate specification);GO:0005104(fibroblast growth factor receptor binding);GO:0005576(extracellular region);GO:0005615(extracellular space);GO:0007275(multicellular organism development);GO:0007422(peripheral nervous system development);GO:0008083(growth factor activity);GO:0008543(fibroblast growth factor receptor signaling pathway);GO:00098…	ko04010(MAPK signaling pathway);ko04810(Regulation of actin cytoskeleton)
oni-miR-222	XM_008310348.3	103378969	fgf3	fibroblast growth factor 3 [Cynoglossus semilaevis]	87	-80.28	1	1	2	GO:0001501(skeletal system development);GO:0001708(cell fate specification);GO:0005104(fibroblast growth factor receptor binding);GO:0005576(extracellular region);GO:0005615(extracellular space);GO:0007275(multicellular organism development);GO:0007422(peripheral nervous system development);GO:0008083(growth factor activity);GO:0008543(fibroblast growth factor receptor signaling pathway);GO:00098…	ko04010(MAPK signaling pathway);ko04810(Regulation of actin cytoskeleton)
dre-miR-23a-3p	XM_008310354.3	103378975	LOC103378975	adhesion G-protein coupled receptor G5-like [Cynoglossus semilaevis]	69	-10.71	1	1	2	GO:0004672(protein kinase activity);GO:0004709(MAP kinase kinase kinase activity);GO:0004888(transmembrane signaling receptor activity);GO:0004930(G-protein coupled receptor activity);GO:0005524(ATP binding);GO:0006468(protein phosphorylation);GO:0007166(cell surface receptor signaling pathway);GO:0007186(G-protein coupled receptor signaling pathway);GO:0007254(JNK cascade);GO:0008385(IkappaB kin…
hhi-miR-23a	XM_008310354.3	103378975	LOC103378975	adhesion G-protein coupled receptor G5-like [Cynoglossus semilaevis]	69	-10.71	1	1	2	GO:0004672(protein kinase activity);GO:0004709(MAP kinase kinase kinase activity);GO:0004888(transmembrane signaling receptor activity);GO:0004930(G-protein coupled receptor activity);GO:0005524(ATP binding);GO:0006468(protein phosphorylation);GO:0007166(cell surface receptor signaling pathway);GO:0007186(G-protein coupled receptor signaling pathway);GO:0007254(JNK cascade);GO:0008385(IkappaB kin…
ssa-miR-146a-5p	XM_008310361.3	103378981	cdh8	cadherin-8 [Cynoglossus semilaevis]	77	-16.51	1	1	2	GO:0005509(calcium ion binding);GO:0005886(plasma membrane);GO:0007155(cell adhesion);GO:0007156(homophilic cell adhesion via plasma membrane adhesion molecules);GO:0016020(membrane);GO:0016021(integral component of membrane)
ssa-miR-146a-5p	XM_008310365.3	103378982	LOC103378982	pyruvate kinase PKM isoform X1 [Cynoglossus semilaevis]	79	-14.1	1	1	2	GO:0000287(magnesium ion binding);GO:0003824(catalytic activity);GO:0004743(pyruvate kinase activity);GO:0005737(cytoplasm);GO:0006096(glycolytic process);GO:0016301(kinase activity);GO:0016310(phosphorylation);GO:0016740(transferase activity);GO:0030955(potassium ion binding);GO:0032869(cellular response to insulin stimulus)	ko00010(Glycolysis / Gluconeogenesis);ko00620(Pyruvate metabolism);ko00230(Purine metabolism)
dre-miR-210-3p_R-2	XM_008310371.3	103378986	LOC103378986	sodium-dependent noradrenaline transporter [Cynoglossus semilaevis]	99	-15.46	1	1	2	GO:0005330(dopamine:sodium symporter activity);GO:0005887(integral component of plasma membrane);GO:0015874(norepinephrine transport);GO:0043005(neuron projection);GO:0051583(dopamine uptake involved in synaptic transmission)
dre-miR-210-3p_R-2	XM_008310372.3	103378986	LOC103378986	sodium-dependent noradrenaline transporter [Cynoglossus semilaevis]	99	-15.46	1	1	2	GO:0005330(dopamine:sodium symporter activity);GO:0005887(integral component of plasma membrane);GO:0015874(norepinephrine transport);GO:0043005(neuron projection);GO:0051583(dopamine uptake involved in synaptic transmission)
hhi-miR-15a_R-1	XM_008310375.1	103378988	mmp2	72 kDa type IV collagenase [Cynoglossus semilaevis]	72	-12.24	1	1	2	GO:0001945(lymph vessel development);GO:0004222(metalloendopeptidase activity);GO:0006508(proteolysis);GO:0008233(peptidase activity);GO:0008237(metallopeptidase activity);GO:0008270(zinc ion binding);GO:0016787(hydrolase activity);GO:0031012(extracellular matrix);GO:0031290(retinal ganglion cell axon guidance);GO:0035701(hematopoietic stem cell migration);GO:0046872(metal ion binding)	ko04912(GnRH signaling pathway);ko04933(AGE-RAGE signaling pathway in diabetic complications)
dre-miR-23a-3p	XM_008310393.3	103379002	tfb2m	dimethyladenosine transferase 2, mitochondrial [Cynoglossus semilaevis]	70	-11.61	1	1	2	GO:0000179(rRNA (adenine-N6,N6-)-dimethyltransferase activity);GO:0005759(mitochondrial matrix);GO:0006390(mitochondrial transcription)
hhi-miR-23a	XM_008310393.3	103379002	tfb2m	dimethyladenosine transferase 2, mitochondrial [Cynoglossus semilaevis]	70	-11.61	1	1	2	GO:0000179(rRNA (adenine-N6,N6-)-dimethyltransferase activity);GO:0005759(mitochondrial matrix);GO:0006390(mitochondrial transcription)
nbr-miR-731	XM_008310409.3	103379012	LOC103379012	phosphatidate phosphatase LPIN1-like isoform X2 [Cynoglossus semilaevis]	98	-13.8	1	1	2	GO:0003713(transcription coactivator activity);GO:0005634(nucleus);GO:0005741(mitochondrial outer membrane);GO:0008195(phosphatidate phosphatase activity);GO:0009062(fatty acid catabolic process);GO:0019432(triglyceride biosynthetic process);GO:0045944(positive regulation of transcription by RNA polymerase II)	ko00561(Glycerolipid metabolism);ko00564(Glycerophospholipid metabolism)
oni-miR-222	XM_008310424.3	103379021	mtfmt	methionyl-tRNA formyltransferase, mitochondrial [Cynoglossus semilaevis]	59	-22.62	1	1	2	GO:0004479(methionyl-tRNA formyltransferase activity);GO:0005739(mitochondrion)	ko00670(One carbon pool by folate);ko00970(Aminoacyl-tRNA biosynthesis)
dre-miR-23a-3p	XM_008310429.3	103379022	celf1	CUGBP Elav-like family member 1 isoform X4 [Cynoglossus semilaevis]	84	-39.88	1	1	2	GO:0001889(liver development);GO:0003676(nucleic acid binding);GO:0003723(RNA binding);GO:0003729(mRNA binding);GO:0003730(mRNA 3'-UTR binding);GO:0005634(nucleus);GO:0005737(cytoplasm);GO:0006397(mRNA processing);GO:0007368(determination of left/right symmetry);GO:0008380(RNA splicing);GO:0016477(cell migration);GO:0031016(pancreas development);GO:0045495(pole plasm);GO:0048565(digestive tract d…
hhi-miR-23a	XM_008310429.3	103379022	celf1	CUGBP Elav-like family member 1 isoform X4 [Cynoglossus semilaevis]	84	-39.88	1	1	2	GO:0001889(liver development);GO:0003676(nucleic acid binding);GO:0003723(RNA binding);GO:0003729(mRNA binding);GO:0003730(mRNA 3'-UTR binding);GO:0005634(nucleus);GO:0005737(cytoplasm);GO:0006397(mRNA processing);GO:0007368(determination of left/right symmetry);GO:0008380(RNA splicing);GO:0016477(cell migration);GO:0031016(pancreas development);GO:0045495(pole plasm);GO:0048565(digestive tract d…
dre-miR-210-3p_R-2	XM_008310438.3	103379029	asb7	ankyrin repeat and SOCS box protein 7 isoform X3 [Cynoglossus semilaevis]	89	-16.29	1	1	2	GO:0003674(molecular_function);GO:0016567(protein ubiquitination);GO:0035556(intracellular signal transduction)
dre-miR-210-3p_R-2	XM_008310439.3	103379029	asb7	ankyrin repeat and SOCS box protein 7 isoform X3 [Cynoglossus semilaevis]	89	-16.29	1	1	2	GO:0003674(molecular_function);GO:0016567(protein ubiquitination);GO:0035556(intracellular signal transduction)
dre-miR-210-3p_R-2	XM_008310440.3	103379029	asb7	ankyrin repeat and SOCS box protein 7 isoform X3 [Cynoglossus semilaevis]	89	-16.29	1	1	2	GO:0003674(molecular_function);GO:0016567(protein ubiquitination);GO:0035556(intracellular signal transduction)
oni-miR-222	XM_008310446.3	103379034	cnst	consortin [Cynoglossus semilaevis]	95	-22.67	1	1	2	GO:0005802(trans-Golgi network);GO:0016020(membrane);GO:0016021(integral component of membrane);GO:0042998(positive regulation of Golgi to plasma membrane protein transport);GO:0071253(connexin binding)
hhi-miR-15a_R-1	XM_008310452.3	103379039	sall1	sal-like protein 1 isoform X1 [Cynoglossus semilaevis]	93	-14.88	1	1	2	GO:0003700(DNA binding transcription factor activity);GO:0005634(nucleus);GO:0006355(regulation of transcription, DNA-templated);GO:0006366(transcription by RNA polymerase II);GO:0007165(signal transduction);GO:0022008(neurogenesis);GO:0043565(sequence-specific DNA binding);GO:0044212(transcription regulatory region DNA binding)
dre-miR-146a_L+1R-1	XM_008310453.3	103379040	tox3	TOX high mobility group box family member 3 [Cynoglossus semilaevis]	79	-27.46	1	1	2	GO:0003677(DNA binding);GO:0005634(nucleus)
dre-miR-23a-3p	XM_008310455.3	103379044	chd9	chromodomain-helicase-DNA-binding protein 9 isoform X6 [Cynoglossus semilaevis]	70	-11.44	1	1	2	GO:0005524(ATP binding);GO:0005634(nucleus);GO:0016817(hydrolase activity, acting on acid anhydrides)
hhi-miR-23a	XM_008310455.3	103379044	chd9	chromodomain-helicase-DNA-binding protein 9 isoform X6 [Cynoglossus semilaevis]	70	-11.44	1	1	2	GO:0005524(ATP binding);GO:0005634(nucleus);GO:0016817(hydrolase activity, acting on acid anhydrides)
dre-miR-210-3p_R-2	XM_008310463.3	103379050	mapk6	mitogen-activated protein kinase 6 [Cynoglossus semilaevis]	64	-17.33	1	1	2	GO:0004672(protein kinase activity);GO:0004707(MAP kinase activity);GO:0005524(ATP binding);GO:0005634(nucleus);GO:0005737(cytoplasm);GO:0006468(protein phosphorylation);GO:0010468(regulation of gene expression);GO:0016301(kinase activity);GO:0016310(phosphorylation);GO:0016740(transferase activity);GO:0071310(cellular response to organic substance)
dre-miR-23a-3p	XM_008310463.3	103379050	mapk6	mitogen-activated protein kinase 6 [Cynoglossus semilaevis]	60	-30.13	1	1	2	GO:0004672(protein kinase activity);GO:0004707(MAP kinase activity);GO:0005524(ATP binding);GO:0005634(nucleus);GO:0005737(cytoplasm);GO:0006468(protein phosphorylation);GO:0010468(regulation of gene expression);GO:0016301(kinase activity);GO:0016310(phosphorylation);GO:0016740(transferase activity);GO:0071310(cellular response to organic substance)
hhi-miR-23a	XM_008310463.3	103379050	mapk6	mitogen-activated protein kinase 6 [Cynoglossus semilaevis]	60	-30.13	1	1	2	GO:0004672(protein kinase activity);GO:0004707(MAP kinase activity);GO:0005524(ATP binding);GO:0005634(nucleus);GO:0005737(cytoplasm);GO:0006468(protein phosphorylation);GO:0010468(regulation of gene expression);GO:0016301(kinase activity);GO:0016310(phosphorylation);GO:0016740(transferase activity);GO:0071310(cellular response to organic substance)
oni-miR-222	XM_008310463.3	103379050	mapk6	mitogen-activated protein kinase 6 [Cynoglossus semilaevis]	63	-17.94	1	1	2	GO:0004672(protein kinase activity);GO:0004707(MAP kinase activity);GO:0005524(ATP binding);GO:0005634(nucleus);GO:0005737(cytoplasm);GO:0006468(protein phosphorylation);GO:0010468(regulation of gene expression);GO:0016301(kinase activity);GO:0016310(phosphorylation);GO:0016740(transferase activity);GO:0071310(cellular response to organic substance)
dre-miR-210-3p_R-2	XM_008310464.3	103379050	mapk6	mitogen-activated protein kinase 6 [Cynoglossus semilaevis]	64	-17.33	1	1	2	GO:0004672(protein kinase activity);GO:0004707(MAP kinase activity);GO:0005524(ATP binding);GO:0005634(nucleus);GO:0005737(cytoplasm);GO:0006468(protein phosphorylation);GO:0010468(regulation of gene expression);GO:0016301(kinase activity);GO:0016310(phosphorylation);GO:0016740(transferase activity);GO:0071310(cellular response to organic substance)
dre-miR-23a-3p	XM_008310464.3	103379050	mapk6	mitogen-activated protein kinase 6 [Cynoglossus semilaevis]	60	-30.13	1	1	2	GO:0004672(protein kinase activity);GO:0004707(MAP kinase activity);GO:0005524(ATP binding);GO:0005634(nucleus);GO:0005737(cytoplasm);GO:0006468(protein phosphorylation);GO:0010468(regulation of gene expression);GO:0016301(kinase activity);GO:0016310(phosphorylation);GO:0016740(transferase activity);GO:0071310(cellular response to organic substance)
hhi-miR-23a	XM_008310464.3	103379050	mapk6	mitogen-activated protein kinase 6 [Cynoglossus semilaevis]	60	-30.13	1	1	2	GO:0004672(protein kinase activity);GO:0004707(MAP kinase activity);GO:0005524(ATP binding);GO:0005634(nucleus);GO:0005737(cytoplasm);GO:0006468(protein phosphorylation);GO:0010468(regulation of gene expression);GO:0016301(kinase activity);GO:0016310(phosphorylation);GO:0016740(transferase activity);GO:0071310(cellular response to organic substance)
oni-miR-222	XM_008310464.3	103379050	mapk6	mitogen-activated protein kinase 6 [Cynoglossus semilaevis]	63	-17.94	1	1	2	GO:0004672(protein kinase activity);GO:0004707(MAP kinase activity);GO:0005524(ATP binding);GO:0005634(nucleus);GO:0005737(cytoplasm);GO:0006468(protein phosphorylation);GO:0010468(regulation of gene expression);GO:0016301(kinase activity);GO:0016310(phosphorylation);GO:0016740(transferase activity);GO:0071310(cellular response to organic substance)
oni-miR-222	XM_008310484.3	103379063	LOC103379063	hypothetical protein OJAV_G00020950 [Oryzias javanicus]	75	-47.64	1	1	2	GO:0006886(intracellular protein transport);GO:0016192(vesicle-mediated transport);GO:0030117(membrane coat)	ko04142(Lysosome)
dre-miR-146a_L+1R-1	XM_008310494.3	103379071	usp50	inactive ubiquitin carboxyl-terminal hydrolase 50 [Cynoglossus semilaevis]	90	-13.66	1	1	2	GO:0006511(ubiquitin-dependent protein catabolic process);GO:0016579(protein deubiquitination);GO:0036459(thiol-dependent ubiquitinyl hydrolase activity)	ko04144(Endocytosis);ko04137(Mitophagy - animal)
nbr-miR-731	XM_008310494.3	103379071	usp50	inactive ubiquitin carboxyl-terminal hydrolase 50 [Cynoglossus semilaevis]	53	-11.89	1	1	2	GO:0006511(ubiquitin-dependent protein catabolic process);GO:0016579(protein deubiquitination);GO:0036459(thiol-dependent ubiquitinyl hydrolase activity)	ko04144(Endocytosis);ko04137(Mitophagy - animal)
ssa-miR-146a-5p	XM_008310494.3	103379071	usp50	inactive ubiquitin carboxyl-terminal hydrolase 50 [Cynoglossus semilaevis]	72	-11.45	1	1	2	GO:0006511(ubiquitin-dependent protein catabolic process);GO:0016579(protein deubiquitination);GO:0036459(thiol-dependent ubiquitinyl hydrolase activity)	ko04144(Endocytosis);ko04137(Mitophagy - animal)
oni-miR-222	XM_008310498.3	103379066	LOC103379066	plastin-1-like [Cynoglossus semilaevis]	75	-14.64	1	1	2	GO:0003779(actin binding);GO:0005509(calcium ion binding);GO:0005737(cytoplasm);GO:0005884(actin filament);GO:0032432(actin filament bundle);GO:0051015(actin filament binding);GO:0051017(actin filament bundle assembly);GO:0051639(actin filament network formation);GO:0051764(actin crosslink formation)
dre-miR-146a_L+1R-1	XM_008310502.3	103379077	lysmd2	lysM and putative peptidoglycan-binding domain-containing protein 2 [Cynoglossus semilaevis]	55	-16.28	1	1	2	GO:0003674(molecular_function);GO:0005575(cellular_component)
hhi-miR-15a_R-1	XM_008310505.3	103379080	LOC103379080	G1/S-specific cyclin-D1 [Cynoglossus semilaevis]	72	-64.8	1	1	2	GO:0000082(G1/S transition of mitotic cell cycle);GO:0000122(negative regulation of transcription by RNA polymerase II);GO:0003714(transcription corepressor activity);GO:0005634(nucleus);GO:0006351(transcription, DNA-templated);GO:0006355(regulation of transcription, DNA-templated);GO:0007049(cell cycle);GO:0010971(positive regulation of G2/M transition of mitotic cell cycle);GO:0017053(transcrip…	ko04310(Wnt signaling pathway);ko04340(Hedgehog signaling pathway);ko04371(Apelin signaling pathway);ko04068(FoxO signaling pathway);ko04110(Cell cycle);ko04115(p53 signaling pathway);ko04218(Cellular senescence);ko04510(Focal adhesion);ko04530(Tight junction);ko04933(AGE-RAGE signaling pathway in diabetic complications)
nbr-miR-731	XM_008310505.3	103379080	LOC103379080	G1/S-specific cyclin-D1 [Cynoglossus semilaevis]	80	-11.27	1	1	2	GO:0000082(G1/S transition of mitotic cell cycle);GO:0000122(negative regulation of transcription by RNA polymerase II);GO:0003714(transcription corepressor activity);GO:0005634(nucleus);GO:0006351(transcription, DNA-templated);GO:0006355(regulation of transcription, DNA-templated);GO:0007049(cell cycle);GO:0010971(positive regulation of G2/M transition of mitotic cell cycle);GO:0017053(transcrip…	ko04310(Wnt signaling pathway);ko04340(Hedgehog signaling pathway);ko04371(Apelin signaling pathway);ko04068(FoxO signaling pathway);ko04110(Cell cycle);ko04115(p53 signaling pathway);ko04218(Cellular senescence);ko04510(Focal adhesion);ko04530(Tight junction);ko04933(AGE-RAGE signaling pathway in diabetic complications)
hhi-miR-15a_R-1	XM_008310508.3	103379081	LOC103379081	glycogenin-1 [Cynoglossus semilaevis]	91	-14.95	1	1	2	GO:0016740(transferase activity);GO:0016757(transferase activity, transferring glycosyl groups)	ko00500(Starch and sucrose metabolism)
nbr-miR-731	XM_008310508.3	103379081	LOC103379081	glycogenin-1 [Cynoglossus semilaevis]	63	-19.92	1	1	2	GO:0016740(transferase activity);GO:0016757(transferase activity, transferring glycosyl groups)	ko00500(Starch and sucrose metabolism)
ssa-miR-146a-5p	XM_008310508.3	103379081	LOC103379081	glycogenin-1 [Cynoglossus semilaevis]	76	-11.58	1	1	2	GO:0016740(transferase activity);GO:0016757(transferase activity, transferring glycosyl groups)	ko00500(Starch and sucrose metabolism)
hhi-miR-15a_R-1	XM_008310512.3	103379087	LOC103379087	monoacylglycerol lipase ABHD2-A [Cynoglossus semilaevis]	65	-15.21	1	1	2	GO:0003707(steroid hormone receptor activity);GO:0005886(plasma membrane);GO:0006629(lipid metabolic process);GO:0016020(membrane);GO:0016021(integral component of membrane);GO:0016042(lipid catabolic process);GO:0016787(hydrolase activity);GO:0032570(response to progesterone);GO:0036126(sperm flagellum);GO:0042562(hormone binding);GO:0043401(steroid hormone mediated signaling pathway);GO:0046464…
dre-miR-146a_L+1R-1	XM_008310517.3	103379092	slc30a4	zinc transporter 4 isoform X1 [Cynoglossus semilaevis]	89	-12.83	1	1	2	GO:0005385(zinc ion transmembrane transporter activity);GO:0005770(late endosome);GO:0010043(response to zinc ion);GO:0016020(membrane);GO:0061088(regulation of sequestering of zinc ion)
hhi-miR-15a_R-1	XM_008310537.3	103379104	rufy2	RUN and FYVE domain-containing protein 2 isoform X3 [Cynoglossus semilaevis]	98	-13.68	1	1	2	GO:0005575(cellular_component);GO:0046872(metal ion binding)	ko03030(DNA replication)
mze-mir-731-p3	XM_008310551.3	103379113	LOC103379113	transducin-like enhancer protein 3-B isoform X9 [Cynoglossus semilaevis]	57	-17.66	1	1	2	GO:0005634(nucleus);GO:0006355(regulation of transcription, DNA-templated);GO:0030099(myeloid cell differentiation);GO:0005515(protein binding);GO:0061056(sclerotome development);GO:1900052(regulation of retinoic acid biosynthetic process)	ko04310(Wnt signaling pathway);ko04330(Notch signaling pathway)
oni-miR-222	XM_008310551.3	103379113	LOC103379113	transducin-like enhancer protein 3-B isoform X9 [Cynoglossus semilaevis]	96	-13.05	1	1	2	GO:0005634(nucleus);GO:0006355(regulation of transcription, DNA-templated);GO:0030099(myeloid cell differentiation);GO:0005515(protein binding);GO:0061056(sclerotome development);GO:1900052(regulation of retinoic acid biosynthetic process)	ko04310(Wnt signaling pathway);ko04330(Notch signaling pathway)
mze-mir-731-p3	XM_008310552.3	103379113	LOC103379113	transducin-like enhancer protein 3-B isoform X9 [Cynoglossus semilaevis]	57	-17.66	1	1	2	GO:0005634(nucleus);GO:0006355(regulation of transcription, DNA-templated);GO:0030099(myeloid cell differentiation);GO:0005515(protein binding);GO:0061056(sclerotome development);GO:1900052(regulation of retinoic acid biosynthetic process)	ko04310(Wnt signaling pathway);ko04330(Notch signaling pathway)
oni-miR-222	XM_008310552.3	103379113	LOC103379113	transducin-like enhancer protein 3-B isoform X9 [Cynoglossus semilaevis]	96	-13.05	1	1	2	GO:0005634(nucleus);GO:0006355(regulation of transcription, DNA-templated);GO:0030099(myeloid cell differentiation);GO:0005515(protein binding);GO:0061056(sclerotome development);GO:1900052(regulation of retinoic acid biosynthetic process)	ko04310(Wnt signaling pathway);ko04330(Notch signaling pathway)
mze-mir-731-p3	XM_008310553.3	103379113	LOC103379113	transducin-like enhancer protein 3-B isoform X9 [Cynoglossus semilaevis]	57	-17.66	1	1	2	GO:0005634(nucleus);GO:0006355(regulation of transcription, DNA-templated);GO:0030099(myeloid cell differentiation);GO:0005515(protein binding);GO:0061056(sclerotome development);GO:1900052(regulation of retinoic acid biosynthetic process)	ko04310(Wnt signaling pathway);ko04330(Notch signaling pathway)
oni-miR-222	XM_008310553.3	103379113	LOC103379113	transducin-like enhancer protein 3-B isoform X9 [Cynoglossus semilaevis]	96	-13.05	1	1	2	GO:0005634(nucleus);GO:0006355(regulation of transcription, DNA-templated);GO:0030099(myeloid cell differentiation);GO:0005515(protein binding);GO:0061056(sclerotome development);GO:1900052(regulation of retinoic acid biosynthetic process)	ko04310(Wnt signaling pathway);ko04330(Notch signaling pathway)
mze-mir-731-p3	XM_008310554.3	103379113	LOC103379113	transducin-like enhancer protein 3-B isoform X9 [Cynoglossus semilaevis]	57	-17.66	1	1	2	GO:0005634(nucleus);GO:0006355(regulation of transcription, DNA-templated);GO:0030099(myeloid cell differentiation);GO:0005515(protein binding);GO:0061056(sclerotome development);GO:1900052(regulation of retinoic acid biosynthetic process)	ko04310(Wnt signaling pathway);ko04330(Notch signaling pathway)
oni-miR-222	XM_008310554.3	103379113	LOC103379113	transducin-like enhancer protein 3-B isoform X9 [Cynoglossus semilaevis]	96	-13.05	1	1	2	GO:0005634(nucleus);GO:0006355(regulation of transcription, DNA-templated);GO:0030099(myeloid cell differentiation);GO:0005515(protein binding);GO:0061056(sclerotome development);GO:1900052(regulation of retinoic acid biosynthetic process)	ko04310(Wnt signaling pathway);ko04330(Notch signaling pathway)
mze-mir-731-p3	XM_008310556.3	103379113	LOC103379113	transducin-like enhancer protein 3-B isoform X9 [Cynoglossus semilaevis]	57	-17.66	1	1	2	GO:0005634(nucleus);GO:0006355(regulation of transcription, DNA-templated);GO:0030099(myeloid cell differentiation);GO:0005515(protein binding);GO:0061056(sclerotome development);GO:1900052(regulation of retinoic acid biosynthetic process)	ko04310(Wnt signaling pathway);ko04330(Notch signaling pathway)
oni-miR-222	XM_008310556.3	103379113	LOC103379113	transducin-like enhancer protein 3-B isoform X9 [Cynoglossus semilaevis]	96	-13.05	1	1	2	GO:0005634(nucleus);GO:0006355(regulation of transcription, DNA-templated);GO:0030099(myeloid cell differentiation);GO:0005515(protein binding);GO:0061056(sclerotome development);GO:1900052(regulation of retinoic acid biosynthetic process)	ko04310(Wnt signaling pathway);ko04330(Notch signaling pathway)
nbr-miR-731	XM_008310571.3	103379121	LOC103379121	ribosomal protein S6 kinase alpha-2-like isoform X2 [Cynoglossus semilaevis]	85	-25.55	1	1	2	GO:0004674(protein serine/threonine kinase activity);GO:0005634(nucleus);GO:0005737(cytoplasm);GO:0035556(intracellular signal transduction)	ko04010(MAPK signaling pathway);ko04150(mTOR signaling pathway);ko04114(Oocyte meiosis);ko04914(Progesterone-mediated oocyte maturation)
dre-miR-23a-3p	XM_008310579.3	103379127	LOC103379127	uncharacterized protein LOC103379127 [Cynoglossus semilaevis]	51	-16.47	1	1	2
hhi-miR-23a	XM_008310579.3	103379127	LOC103379127	uncharacterized protein LOC103379127 [Cynoglossus semilaevis]	51	-16.47	1	1	2
hhi-miR-15a_R-1	XM_008310585.3	103379130	LOC103379130	ELAV-like protein 1 isoform X4 [Cynoglossus semilaevis]	68	-20.03	1	1	2	GO:0003676(nucleic acid binding);GO:0003723(RNA binding);GO:0019012(virion);GO:0019013(viral nucleocapsid);GO:0045766(positive regulation of angiogenesis)
dre-miR-23a-3p	XM_008310590.3	103379137	LOC103379137	heterogeneous nuclear ribonucleoprotein H3 isoform X1 [Cynoglossus semilaevis]	71	-21	1	1	2	GO:0003676(nucleic acid binding);GO:0003723(RNA binding);GO:0008150(biological_process)
hhi-miR-23a	XM_008310590.3	103379137	LOC103379137	heterogeneous nuclear ribonucleoprotein H3 isoform X1 [Cynoglossus semilaevis]	71	-21	1	1	2	GO:0003676(nucleic acid binding);GO:0003723(RNA binding);GO:0008150(biological_process)
hhi-miR-15a_R-1	XM_008310593.3	103379130	LOC103379130	ELAV-like protein 1 isoform X4 [Cynoglossus semilaevis]	68	-20.03	1	1	2	GO:0003676(nucleic acid binding);GO:0003723(RNA binding);GO:0019012(virion);GO:0019013(viral nucleocapsid);GO:0045766(positive regulation of angiogenesis)
dre-miR-23a-3p	XM_008310597.3	103379140	rcn1	reticulocalbin-1 [Cynoglossus semilaevis]	97	-10.26	1	1	2	GO:0005509(calcium ion binding);GO:0005575(cellular_component);GO:0008150(biological_process)
hhi-miR-23a	XM_008310597.3	103379140	rcn1	reticulocalbin-1 [Cynoglossus semilaevis]	97	-10.26	1	1	2	GO:0005509(calcium ion binding);GO:0005575(cellular_component);GO:0008150(biological_process)
hhi-miR-15a_R-1	XM_008310602.3	103379145	qser1	glutamine and serine-rich protein 1 [Cynoglossus semilaevis]	99	-15.72	1	1	2	GO:0003674(molecular_function);GO:0005575(cellular_component);GO:0008150(biological_process)
dre-miR-23a-3p	XM_008310604.3	103379146	depdc7	LOW QUALITY PROTEIN: DEP domain-containing protein 7 [Cynoglossus semilaevis]	86	-19.52	1	1	2	GO:0003674(molecular_function);GO:0007165(signal transduction);GO:0035556(intracellular signal transduction)
hhi-miR-23a	XM_008310604.3	103379146	depdc7	LOW QUALITY PROTEIN: DEP domain-containing protein 7 [Cynoglossus semilaevis]	86	-19.52	1	1	2	GO:0003674(molecular_function);GO:0007165(signal transduction);GO:0035556(intracellular signal transduction)
nbr-miR-731	XM_008310616.3	103379155	LOC103379155	uncharacterized protein LOC103379155 [Cynoglossus semilaevis]	74	-34.07	1	1	2
nbr-miR-731	XM_008310634.3	103379165	diras1	GTP-binding protein Di-Ras1 [Cynoglossus semilaevis]	65	-10.58	1	1	2	GO:0000166(nucleotide binding);GO:0003924(GTPase activity);GO:0005525(GTP binding);GO:0007165(signal transduction);GO:0016020(membrane);GO:0048666(neuron development);GO:0061551(trigeminal ganglion development)
dre-miR-23a-3p	XM_008310636.3	103379168	maf	transcription factor Maf [Cynoglossus semilaevis]	71	-10.31	1	1	2	GO:0001228(transcriptional activator activity, RNA polymerase II transcription regulatory region sequence-specific DNA binding);GO:0005634(nucleus);GO:0006357(regulation of transcription by RNA polymerase II)
hhi-miR-15a_R-1	XM_008310636.3	103379168	maf	transcription factor Maf [Cynoglossus semilaevis]	52	-57.24	1	1	2	GO:0001228(transcriptional activator activity, RNA polymerase II transcription regulatory region sequence-specific DNA binding);GO:0005634(nucleus);GO:0006357(regulation of transcription by RNA polymerase II)
hhi-miR-23a	XM_008310636.3	103379168	maf	transcription factor Maf [Cynoglossus semilaevis]	71	-10.31	1	1	2	GO:0001228(transcriptional activator activity, RNA polymerase II transcription regulatory region sequence-specific DNA binding);GO:0005634(nucleus);GO:0006357(regulation of transcription by RNA polymerase II)
nbr-miR-731	XM_008310641.3	103379174	mthfsd	methenyltetrahydrofolate synthase domain-containing protein isoform X4 [Cynoglossus semilaevis]	65	-19.27	1	1	2	GO:0003676(nucleic acid binding);GO:0003723(RNA binding);GO:0005737(cytoplasm);GO:0008298(intracellular mRNA localization);GO:0016020(membrane);GO:0016021(integral component of membrane)
oni-miR-222	XM_008310646.2	103379176	def8	differentially expressed in FDCP 8 homolog [Cynoglossus semilaevis]	96	-16.49	1	1	2	GO:0005622(intracellular);GO:0035556(intracellular signal transduction);GO:0046872(metal ion binding)	ko04140(Autophagy - animal)
hhi-miR-15a_R-1	XM_008310663.3	103379186	kif7	kinesin-like protein KIF7 [Cynoglossus semilaevis]	86	-12.29	1	1	2	GO:0003777(microtubule motor activity);GO:0005871(kinesin complex);GO:0007018(microtubule-based movement);GO:0016887(ATPase activity)	ko04340(Hedgehog signaling pathway)
nbr-miR-731	XM_008310675.3	103379196	LOC103379196	histone-binding protein RBBP7 [Cynoglossus semilaevis]	89	-15.63	1	1	2	GO:0002244(hematopoietic progenitor cell differentiation);GO:0005634(nucleus);GO:0006260(DNA replication);GO:0006351(transcription, DNA-templated);GO:0006355(regulation of transcription, DNA-templated);GO:0016569(covalent chromatin modification);GO:0031101(fin regeneration);GO:0035098(ESC/E(Z) complex)	ko04218(Cellular senescence)
ssa-miR-146a-5p	XM_008310675.3	103379196	LOC103379196	histone-binding protein RBBP7 [Cynoglossus semilaevis]	66	-17.95	1	1	2	GO:0002244(hematopoietic progenitor cell differentiation);GO:0005634(nucleus);GO:0006260(DNA replication);GO:0006351(transcription, DNA-templated);GO:0006355(regulation of transcription, DNA-templated);GO:0016569(covalent chromatin modification);GO:0031101(fin regeneration);GO:0035098(ESC/E(Z) complex)	ko04218(Cellular senescence)
dre-miR-23a-3p	XM_008310680.3	103379203	LOC103379203	anoctamin-9-like isoform X2 [Cynoglossus semilaevis]	91	-32.91	1	1	2	GO:0016020(membrane);GO:0016021(integral component of membrane);GO:0061588(calcium activated phospholipid scrambling)
hhi-miR-23a	XM_008310680.3	103379203	LOC103379203	anoctamin-9-like isoform X2 [Cynoglossus semilaevis]	91	-32.91	1	1	2	GO:0016020(membrane);GO:0016021(integral component of membrane);GO:0061588(calcium activated phospholipid scrambling)
dre-miR-23a-3p	XM_008310682.3	103379204	shcbp1	SHC SH2 domain-binding protein 1 [Cynoglossus semilaevis]	77	-15.43	1	1	2	GO:0003674(molecular_function);GO:0005575(cellular_component);GO:0008150(biological_process)
hhi-miR-23a	XM_008310682.3	103379204	shcbp1	SHC SH2 domain-binding protein 1 [Cynoglossus semilaevis]	77	-15.43	1	1	2	GO:0003674(molecular_function);GO:0005575(cellular_component);GO:0008150(biological_process)
oni-miR-222	XM_008310682.3	103379204	shcbp1	SHC SH2 domain-binding protein 1 [Cynoglossus semilaevis]	99	-15.48	1	1	2	GO:0003674(molecular_function);GO:0005575(cellular_component);GO:0008150(biological_process)
dre-miR-23a-3p	XM_008310696.3	103379217	cars	cysteine--tRNA ligase, cytoplasmic [Cynoglossus semilaevis]	59	-13.17	1	1	2	GO:0004817(cysteine-tRNA ligase activity);GO:0005829(cytosol);GO:0006423(cysteinyl-tRNA aminoacylation)	ko00970(Aminoacyl-tRNA biosynthesis)
hhi-miR-23a	XM_008310696.3	103379217	cars	cysteine--tRNA ligase, cytoplasmic [Cynoglossus semilaevis]	59	-13.17	1	1	2	GO:0004817(cysteine-tRNA ligase activity);GO:0005829(cytosol);GO:0006423(cysteinyl-tRNA aminoacylation)	ko00970(Aminoacyl-tRNA biosynthesis)
nbr-miR-731	XM_008310698.3	103379218	arfgap2	ADP-ribosylation factor GTPase-activating protein 2 isoform X2 [Cynoglossus semilaevis]	98	-10.73	1	1	2	GO:0005096(GTPase activator activity);GO:0046872(metal ion binding)	ko04144(Endocytosis)
dre-miR-210-3p_R-2	XM_008310714.2	103379230	neto2	neuropilin and tolloid-like protein 2 isoform X3 [Cynoglossus semilaevis]	81	-22.46	1	1	2	GO:0014069(postsynaptic density);GO:0016021(integral component of membrane);GO:0035255(ionotropic glutamate receptor binding);GO:2000312(regulation of kainate selective glutamate receptor activity);GO:0045202(synapse);GO:2000463(positive regulation of excitatory postsynaptic potential)
oni-miR-222	XM_008310714.2	103379230	neto2	neuropilin and tolloid-like protein 2 isoform X3 [Cynoglossus semilaevis]	57	-17.16	1	1	2	GO:0014069(postsynaptic density);GO:0016021(integral component of membrane);GO:0035255(ionotropic glutamate receptor binding);GO:2000312(regulation of kainate selective glutamate receptor activity);GO:0045202(synapse);GO:2000463(positive regulation of excitatory postsynaptic potential)
ssa-miR-146a-5p	XM_008310714.2	103379230	neto2	neuropilin and tolloid-like protein 2 isoform X3 [Cynoglossus semilaevis]	90	-35.2	1	1	2	GO:0014069(postsynaptic density);GO:0016021(integral component of membrane);GO:0035255(ionotropic glutamate receptor binding);GO:2000312(regulation of kainate selective glutamate receptor activity);GO:0045202(synapse);GO:2000463(positive regulation of excitatory postsynaptic potential)
dre-miR-210-3p_R-2	XM_008310715.2	103379230	neto2	neuropilin and tolloid-like protein 2 isoform X3 [Cynoglossus semilaevis]	81	-22.46	1	1	2	GO:0014069(postsynaptic density);GO:0016021(integral component of membrane);GO:0035255(ionotropic glutamate receptor binding);GO:2000312(regulation of kainate selective glutamate receptor activity);GO:0045202(synapse);GO:2000463(positive regulation of excitatory postsynaptic potential)
oni-miR-222	XM_008310715.2	103379230	neto2	neuropilin and tolloid-like protein 2 isoform X3 [Cynoglossus semilaevis]	57	-17.16	1	1	2	GO:0014069(postsynaptic density);GO:0016021(integral component of membrane);GO:0035255(ionotropic glutamate receptor binding);GO:2000312(regulation of kainate selective glutamate receptor activity);GO:0045202(synapse);GO:2000463(positive regulation of excitatory postsynaptic potential)
ssa-miR-146a-5p	XM_008310715.2	103379230	neto2	neuropilin and tolloid-like protein 2 isoform X3 [Cynoglossus semilaevis]	90	-35.2	1	1	2	GO:0014069(postsynaptic density);GO:0016021(integral component of membrane);GO:0035255(ionotropic glutamate receptor binding);GO:2000312(regulation of kainate selective glutamate receptor activity);GO:0045202(synapse);GO:2000463(positive regulation of excitatory postsynaptic potential)
dre-miR-210-3p_R-2	XM_008310716.3	103379230	neto2	neuropilin and tolloid-like protein 2 isoform X3 [Cynoglossus semilaevis]	81	-22.46	1	1	2	GO:0014069(postsynaptic density);GO:0016021(integral component of membrane);GO:0035255(ionotropic glutamate receptor binding);GO:2000312(regulation of kainate selective glutamate receptor activity);GO:0045202(synapse);GO:2000463(positive regulation of excitatory postsynaptic potential)
oni-miR-222	XM_008310716.3	103379230	neto2	neuropilin and tolloid-like protein 2 isoform X3 [Cynoglossus semilaevis]	57	-17.16	1	1	2	GO:0014069(postsynaptic density);GO:0016021(integral component of membrane);GO:0035255(ionotropic glutamate receptor binding);GO:2000312(regulation of kainate selective glutamate receptor activity);GO:0045202(synapse);GO:2000463(positive regulation of excitatory postsynaptic potential)
ssa-miR-146a-5p	XM_008310716.3	103379230	neto2	neuropilin and tolloid-like protein 2 isoform X3 [Cynoglossus semilaevis]	90	-35.2	1	1	2	GO:0014069(postsynaptic density);GO:0016021(integral component of membrane);GO:0035255(ionotropic glutamate receptor binding);GO:2000312(regulation of kainate selective glutamate receptor activity);GO:0045202(synapse);GO:2000463(positive regulation of excitatory postsynaptic potential)
dre-miR-23a-3p	XM_008310720.3	103379233	rhpn2	rhophilin-2 isoform X2 [Cynoglossus semilaevis]	79	-11.19	1	1	2	GO:0005737(cytoplasm);GO:0007165(signal transduction)
hhi-miR-23a	XM_008310720.3	103379233	rhpn2	rhophilin-2 isoform X2 [Cynoglossus semilaevis]	79	-11.19	1	1	2	GO:0005737(cytoplasm);GO:0007165(signal transduction)
dre-miR-23a-3p	XM_008310721.3	103379233	rhpn2	rhophilin-2 isoform X2 [Cynoglossus semilaevis]	79	-11.19	1	1	2	GO:0005737(cytoplasm);GO:0007165(signal transduction)
hhi-miR-23a	XM_008310721.3	103379233	rhpn2	rhophilin-2 isoform X2 [Cynoglossus semilaevis]	79	-11.19	1	1	2	GO:0005737(cytoplasm);GO:0007165(signal transduction)
dre-miR-146a_L+1R-1	XM_008310722.3	103379234	LOC103379234	E3 ubiquitin-protein ligase RNF182-like [Cynoglossus semilaevis]	56	-29.26	1	1	2	GO:0016020(membrane);GO:0016021(integral component of membrane);GO:0046872(metal ion binding)
ssa-miR-146a-5p	XM_008310725.3	103379237	LOC103379237	putative gonadotropin-releasing hormone II receptor isoform X1 [Cynoglossus semilaevis]	58	-13.86	1	1	2	GO:0004968(gonadotropin-releasing hormone receptor activity);GO:0005887(integral component of plasma membrane);GO:0042277(peptide binding);GO:0097211(cellular response to gonadotropin-releasing hormone)	ko04080(Neuroactive ligand-receptor interaction);ko04912(GnRH signaling pathway)
dre-miR-146a_L+1R-1	XM_008310731.3	103379243	lrp3	low-density lipoprotein receptor-related protein 3 [Cynoglossus semilaevis]	66	-36.81	1	1	2	GO:0003674(molecular_function);GO:0008150(biological_process);GO:0016020(membrane);GO:0016021(integral component of membrane)
dre-miR-23a-3p	XM_008310731.3	103379243	lrp3	low-density lipoprotein receptor-related protein 3 [Cynoglossus semilaevis]	72	-13.61	1	1	2	GO:0003674(molecular_function);GO:0008150(biological_process);GO:0016020(membrane);GO:0016021(integral component of membrane)
hhi-miR-15a_R-1	XM_008310731.3	103379243	lrp3	low-density lipoprotein receptor-related protein 3 [Cynoglossus semilaevis]	75	-65.31	1	1	2	GO:0003674(molecular_function);GO:0008150(biological_process);GO:0016020(membrane);GO:0016021(integral component of membrane)
hhi-miR-23a	XM_008310731.3	103379243	lrp3	low-density lipoprotein receptor-related protein 3 [Cynoglossus semilaevis]	72	-13.61	1	1	2	GO:0003674(molecular_function);GO:0008150(biological_process);GO:0016020(membrane);GO:0016021(integral component of membrane)
ssa-miR-146a-5p	XM_008310731.3	103379243	lrp3	low-density lipoprotein receptor-related protein 3 [Cynoglossus semilaevis]	74	-15.49	1	1	2	GO:0003674(molecular_function);GO:0008150(biological_process);GO:0016020(membrane);GO:0016021(integral component of membrane)
oni-miR-222	XM_008310758.2	103379269	ipo7	importin-7 [Cynoglossus semilaevis]	96	-17.91	1	1	2	GO:0005635(nuclear envelope);GO:0005829(cytosol);GO:0006606(protein import into nucleus);GO:0007165(signal transduction)
hhi-miR-15a_R-1	XM_008310760.3	103379271	tmem9b	transmembrane protein 9B [Cynoglossus semilaevis]	70	-18.06	1	1	2	GO:0016020(membrane);GO:0016021(integral component of membrane)
nbr-miR-731	XM_008310768.3	103379277	LOC103379277	sodium-dependent multivitamin transporter-like [Cynoglossus semilaevis]	54	-32.98	1	1	2	GO:0005887(integral component of plasma membrane);GO:0008523(sodium-dependent multivitamin transmembrane transporter activity);GO:0015878(biotin transport);GO:0015887(pantothenate transmembrane transport)
oni-miR-222	XM_008310789.3	103379293	LOC103379293	homeobox-containing protein 1-like isoform X4 [Cynoglossus semilaevis]	80	-11.01	1	1	2	GO:0003677(DNA binding);GO:0005634(nucleus);GO:0043565(sequence-specific DNA binding);GO:0045893(positive regulation of transcription, DNA-templated)
oni-miR-222	XM_008310790.3	103379293	LOC103379293	homeobox-containing protein 1-like isoform X4 [Cynoglossus semilaevis]	80	-11.01	1	1	2	GO:0003677(DNA binding);GO:0005634(nucleus);GO:0043565(sequence-specific DNA binding);GO:0045893(positive regulation of transcription, DNA-templated)
oni-miR-222	XM_008310791.3	103379293	LOC103379293	homeobox-containing protein 1-like isoform X4 [Cynoglossus semilaevis]	80	-11.01	1	1	2	GO:0003677(DNA binding);GO:0005634(nucleus);GO:0043565(sequence-specific DNA binding);GO:0045893(positive regulation of transcription, DNA-templated)
nbr-miR-731	XM_008310793.3	103379294	eprs	bifunctional glutamate/proline--tRNA ligase isoform X2 [Cynoglossus semilaevis]	80	-10.83	1	1	2	GO:0000166(nucleotide binding);GO:0004812(aminoacyl-tRNA ligase activity);GO:0004818(glutamate-tRNA ligase activity);GO:0004827(proline-tRNA ligase activity);GO:0005524(ATP binding);GO:0005737(cytoplasm);GO:0006412(translation);GO:0006418(tRNA aminoacylation for protein translation);GO:0006424(glutamyl-tRNA aminoacylation);GO:0006433(prolyl-tRNA aminoacylation);GO:0017101(aminoacyl-tRNA synthetas…	ko00860(Porphyrin and chlorophyll metabolism);ko00970(Aminoacyl-tRNA biosynthesis)
oni-miR-222	XM_008310793.3	103379294	eprs	bifunctional glutamate/proline--tRNA ligase isoform X2 [Cynoglossus semilaevis]	60	-17.34	1	1	2	GO:0000166(nucleotide binding);GO:0004812(aminoacyl-tRNA ligase activity);GO:0004818(glutamate-tRNA ligase activity);GO:0004827(proline-tRNA ligase activity);GO:0005524(ATP binding);GO:0005737(cytoplasm);GO:0006412(translation);GO:0006418(tRNA aminoacylation for protein translation);GO:0006424(glutamyl-tRNA aminoacylation);GO:0006433(prolyl-tRNA aminoacylation);GO:0017101(aminoacyl-tRNA synthetas…	ko00860(Porphyrin and chlorophyll metabolism);ko00970(Aminoacyl-tRNA biosynthesis)
dre-miR-146a_L+1R-1	XM_008310798.3	103379298	pdpr	pyruvate dehydrogenase phosphatase regulatory subunit, mitochondrial [Cynoglossus semilaevis]	74	-16.48	1	1	2	GO:0005759(mitochondrial matrix);GO:0016491(oxidoreductase activity);GO:0055114(oxidation-reduction process)
ssa-miR-146a-5p	XM_008310798.3	103379298	pdpr	pyruvate dehydrogenase phosphatase regulatory subunit, mitochondrial [Cynoglossus semilaevis]	84	-30.78	1	1	2	GO:0005759(mitochondrial matrix);GO:0016491(oxidoreductase activity);GO:0055114(oxidation-reduction process)
nbr-miR-731	XM_008310801.3	103379300	mrpl46	39S ribosomal protein L46, mitochondrial isoform X2 [Cynoglossus semilaevis]	79	-13.35	1	1	2	GO:0003735(structural constituent of ribosome);GO:0005762(mitochondrial large ribosomal subunit)
nbr-miR-731	XM_008310802.3	103379300	mrpl46	39S ribosomal protein L46, mitochondrial isoform X2 [Cynoglossus semilaevis]	79	-13.35	1	1	2	GO:0003735(structural constituent of ribosome);GO:0005762(mitochondrial large ribosomal subunit)
dre-miR-23a-3p	XM_008310803.3	103379301	ntrk3	NT-3 growth factor receptor isoform X3 [Cynoglossus semilaevis]	84	-55.34	1	1	2	GO:0000166(nucleotide binding);GO:0004672(protein kinase activity);GO:0004713(protein tyrosine kinase activity);GO:0004714(transmembrane receptor protein tyrosine kinase activity);GO:0005030(neurotrophin receptor activity);GO:0005524(ATP binding);GO:0005887(integral component of plasma membrane);GO:0006468(protein phosphorylation);GO:0007166(cell surface receptor signaling pathway);GO:0007169(tra…
hhi-miR-23a	XM_008310803.3	103379301	ntrk3	NT-3 growth factor receptor isoform X3 [Cynoglossus semilaevis]	84	-55.34	1	1	2	GO:0000166(nucleotide binding);GO:0004672(protein kinase activity);GO:0004713(protein tyrosine kinase activity);GO:0004714(transmembrane receptor protein tyrosine kinase activity);GO:0005030(neurotrophin receptor activity);GO:0005524(ATP binding);GO:0005887(integral component of plasma membrane);GO:0006468(protein phosphorylation);GO:0007166(cell surface receptor signaling pathway);GO:0007169(tra…
dre-miR-23a-3p	XM_008310804.3	103379301	ntrk3	NT-3 growth factor receptor isoform X3 [Cynoglossus semilaevis]	84	-55.34	1	1	2	GO:0000166(nucleotide binding);GO:0004672(protein kinase activity);GO:0004713(protein tyrosine kinase activity);GO:0004714(transmembrane receptor protein tyrosine kinase activity);GO:0005030(neurotrophin receptor activity);GO:0005524(ATP binding);GO:0005887(integral component of plasma membrane);GO:0006468(protein phosphorylation);GO:0007166(cell surface receptor signaling pathway);GO:0007169(tra…
hhi-miR-23a	XM_008310804.3	103379301	ntrk3	NT-3 growth factor receptor isoform X3 [Cynoglossus semilaevis]	84	-55.34	1	1	2	GO:0000166(nucleotide binding);GO:0004672(protein kinase activity);GO:0004713(protein tyrosine kinase activity);GO:0004714(transmembrane receptor protein tyrosine kinase activity);GO:0005030(neurotrophin receptor activity);GO:0005524(ATP binding);GO:0005887(integral component of plasma membrane);GO:0006468(protein phosphorylation);GO:0007166(cell surface receptor signaling pathway);GO:0007169(tra…
dre-miR-23a-3p	XM_008310807.3	103379305	LOC103379305	aminopeptidase Ey-like isoform X1 [Cynoglossus semilaevis]	72	-14.98	1	1	2	GO:0005737(cytoplasm);GO:0005886(plasma membrane);GO:0006508(proteolysis);GO:0008270(zinc ion binding);GO:0042277(peptide binding);GO:0043171(peptide catabolic process);GO:0070006(metalloaminopeptidase activity)	ko00480(Glutathione metabolism)
hhi-miR-23a	XM_008310807.3	103379305	LOC103379305	aminopeptidase Ey-like isoform X1 [Cynoglossus semilaevis]	72	-14.98	1	1	2	GO:0005737(cytoplasm);GO:0005886(plasma membrane);GO:0006508(proteolysis);GO:0008270(zinc ion binding);GO:0042277(peptide binding);GO:0043171(peptide catabolic process);GO:0070006(metalloaminopeptidase activity)	ko00480(Glutathione metabolism)
dre-miR-23a-3p	XM_008310808.3	103379305	LOC103379305	aminopeptidase Ey-like isoform X1 [Cynoglossus semilaevis]	72	-14.98	1	1	2	GO:0005737(cytoplasm);GO:0005886(plasma membrane);GO:0006508(proteolysis);GO:0008270(zinc ion binding);GO:0042277(peptide binding);GO:0043171(peptide catabolic process);GO:0070006(metalloaminopeptidase activity)	ko00480(Glutathione metabolism)
hhi-miR-23a	XM_008310808.3	103379305	LOC103379305	aminopeptidase Ey-like isoform X1 [Cynoglossus semilaevis]	72	-14.98	1	1	2	GO:0005737(cytoplasm);GO:0005886(plasma membrane);GO:0006508(proteolysis);GO:0008270(zinc ion binding);GO:0042277(peptide binding);GO:0043171(peptide catabolic process);GO:0070006(metalloaminopeptidase activity)	ko00480(Glutathione metabolism)
hhi-miR-15a_R-1	XM_008310812.3	103379308	lrrc28	leucine-rich repeat-containing protein 28 [Cynoglossus semilaevis]	90	-18.13	1	1	2	GO:0005886(plasma membrane);GO:0007165(signal transduction)
hhi-miR-15a_R-1	XM_008310813.3	103379308	lrrc28	leucine-rich repeat-containing protein 28 [Cynoglossus semilaevis]	90	-18.13	1	1	2	GO:0005886(plasma membrane);GO:0007165(signal transduction)
hhi-miR-15a_R-1	XM_008310814.3	103379308	lrrc28	leucine-rich repeat-containing protein 28 [Cynoglossus semilaevis]	90	-18.13	1	1	2	GO:0005886(plasma membrane);GO:0007165(signal transduction)
hhi-miR-15a_R-1	XM_008310815.3	103379308	lrrc28	leucine-rich repeat-containing protein 28 [Cynoglossus semilaevis]	90	-18.13	1	1	2	GO:0005886(plasma membrane);GO:0007165(signal transduction)
hhi-miR-15a_R-1	XM_008310816.3	103379308	lrrc28	leucine-rich repeat-containing protein 28 [Cynoglossus semilaevis]	90	-18.13	1	1	2	GO:0005886(plasma membrane);GO:0007165(signal transduction)
dre-miR-23a-3p	XM_008310821.3	103379311	fam219b	protein FAM219B [Cynoglossus semilaevis]	73	-13.9	1	1	2	GO:0003674(molecular_function);GO:0005575(cellular_component);GO:0008150(biological_process)
hhi-miR-23a	XM_008310821.3	103379311	fam219b	protein FAM219B [Cynoglossus semilaevis]	73	-13.9	1	1	2	GO:0003674(molecular_function);GO:0005575(cellular_component);GO:0008150(biological_process)
dre-miR-23a-3p	XM_008310822.3	103379312	LOC103379312	AT-rich interactive domain-containing protein 3B isoform X2 [Cynoglossus semilaevis]	58	-10.63	1	1	2	GO:0000977(RNA polymerase II regulatory region sequence-specific DNA binding);GO:0001228(transcriptional activator activity, RNA polymerase II transcription regulatory region sequence-specific DNA binding);GO:0003677(DNA binding);GO:0005634(nucleus);GO:0008150(biological_process)
hhi-miR-23a	XM_008310822.3	103379312	LOC103379312	AT-rich interactive domain-containing protein 3B isoform X2 [Cynoglossus semilaevis]	58	-10.63	1	1	2	GO:0000977(RNA polymerase II regulatory region sequence-specific DNA binding);GO:0001228(transcriptional activator activity, RNA polymerase II transcription regulatory region sequence-specific DNA binding);GO:0003677(DNA binding);GO:0005634(nucleus);GO:0008150(biological_process)
dre-miR-23a-3p	XM_008310823.3	103379312	LOC103379312	AT-rich interactive domain-containing protein 3B isoform X2 [Cynoglossus semilaevis]	58	-10.63	1	1	2	GO:0000977(RNA polymerase II regulatory region sequence-specific DNA binding);GO:0001228(transcriptional activator activity, RNA polymerase II transcription regulatory region sequence-specific DNA binding);GO:0003677(DNA binding);GO:0005634(nucleus);GO:0008150(biological_process)
hhi-miR-23a	XM_008310823.3	103379312	LOC103379312	AT-rich interactive domain-containing protein 3B isoform X2 [Cynoglossus semilaevis]	58	-10.63	1	1	2	GO:0000977(RNA polymerase II regulatory region sequence-specific DNA binding);GO:0001228(transcriptional activator activity, RNA polymerase II transcription regulatory region sequence-specific DNA binding);GO:0003677(DNA binding);GO:0005634(nucleus);GO:0008150(biological_process)
dre-miR-23a-3p	XM_008310824.3	103379312	LOC103379312	AT-rich interactive domain-containing protein 3B isoform X2 [Cynoglossus semilaevis]	58	-10.63	1	1	2	GO:0000977(RNA polymerase II regulatory region sequence-specific DNA binding);GO:0001228(transcriptional activator activity, RNA polymerase II transcription regulatory region sequence-specific DNA binding);GO:0003677(DNA binding);GO:0005634(nucleus);GO:0008150(biological_process)
hhi-miR-23a	XM_008310824.3	103379312	LOC103379312	AT-rich interactive domain-containing protein 3B isoform X2 [Cynoglossus semilaevis]	58	-10.63	1	1	2	GO:0000977(RNA polymerase II regulatory region sequence-specific DNA binding);GO:0001228(transcriptional activator activity, RNA polymerase II transcription regulatory region sequence-specific DNA binding);GO:0003677(DNA binding);GO:0005634(nucleus);GO:0008150(biological_process)
dre-miR-23a-3p	XM_008310826.3	103379313	LOC103379313	semaphorin-7A-like isoform X2 [Cynoglossus semilaevis]	90	-16.3	1	1	2	GO:0001755(neural crest cell migration);GO:0005615(extracellular space);GO:0030215(semaphorin receptor binding);GO:0030335(positive regulation of cell migration);GO:0038191(neuropilin binding);GO:0045499(chemorepellent activity);GO:0048843(negative regulation of axon extension involved in axon guidance);GO:0050919(negative chemotaxis);GO:0071526(semaphorin-plexin signaling pathway)
hhi-miR-23a	XM_008310826.3	103379313	LOC103379313	semaphorin-7A-like isoform X2 [Cynoglossus semilaevis]	90	-16.3	1	1	2	GO:0001755(neural crest cell migration);GO:0005615(extracellular space);GO:0030215(semaphorin receptor binding);GO:0030335(positive regulation of cell migration);GO:0038191(neuropilin binding);GO:0045499(chemorepellent activity);GO:0048843(negative regulation of axon extension involved in axon guidance);GO:0050919(negative chemotaxis);GO:0071526(semaphorin-plexin signaling pathway)
dre-miR-23a-3p	XM_008310828.3	103379316	LOC103379316	cytochrome P450 1A1 [Cynoglossus semilaevis]	87	-28.39	1	1	2	GO:0005623(cell)	ko00140(Steroid hormone biosynthesis);ko00380(Tryptophan metabolism);ko00830(Retinol metabolism);ko00980(Metabolism of xenobiotics by cytochrome P450)
hhi-miR-23a	XM_008310828.3	103379316	LOC103379316	cytochrome P450 1A1 [Cynoglossus semilaevis]	87	-28.39	1	1	2	GO:0005623(cell)	ko00140(Steroid hormone biosynthesis);ko00380(Tryptophan metabolism);ko00830(Retinol metabolism);ko00980(Metabolism of xenobiotics by cytochrome P450)
dre-miR-146a_L+1R-1	XM_008310830.3	103379314	LOC103379314	visinin-like protein 1 isoform X1 [Paramormyrops kingsleyae]	55	-12.95	1	1	2	GO:0005509(calcium ion binding)
dre-miR-23a-3p	XM_008310830.3	103379314	LOC103379314	visinin-like protein 1 isoform X1 [Paramormyrops kingsleyae]	56	-14.85	1	1	2	GO:0005509(calcium ion binding)
hhi-miR-23a	XM_008310830.3	103379314	LOC103379314	visinin-like protein 1 isoform X1 [Paramormyrops kingsleyae]	56	-14.85	1	1	2	GO:0005509(calcium ion binding)
dre-miR-23a-3p	XM_008310831.3	103379318	cplx3	complexin-3 [Cynoglossus semilaevis]	63	-20.21	1	1	2	GO:0006836(neurotransmitter transport);GO:0019905(syntaxin binding)
hhi-miR-23a	XM_008310831.3	103379318	cplx3	complexin-3 [Cynoglossus semilaevis]	63	-20.21	1	1	2	GO:0006836(neurotransmitter transport);GO:0019905(syntaxin binding)
hhi-miR-15a_R-1	XM_008310836.3	103379321	ulk3	serine/threonine-protein kinase ULK3 [Cynoglossus semilaevis]	55	-16	1	1	2	GO:0000166(nucleotide binding);GO:0004672(protein kinase activity);GO:0004674(protein serine/threonine kinase activity);GO:0005524(ATP binding);GO:0006468(protein phosphorylation);GO:0016301(kinase activity);GO:0016310(phosphorylation);GO:0016740(transferase activity)
dre-miR-23a-3p	XM_008310838.3	103379323	larp6	LOW QUALITY PROTEIN: la-related protein 6 [Cynoglossus semilaevis]	92	-16.88	1	1	2	GO:0001756(somitogenesis);GO:0003676(nucleic acid binding);GO:0003723(RNA binding);GO:0005634(nucleus);GO:0006396(RNA processing);GO:0006417(regulation of translation)
hhi-miR-23a	XM_008310838.3	103379323	larp6	LOW QUALITY PROTEIN: la-related protein 6 [Cynoglossus semilaevis]	92	-16.88	1	1	2	GO:0001756(somitogenesis);GO:0003676(nucleic acid binding);GO:0003723(RNA binding);GO:0005634(nucleus);GO:0006396(RNA processing);GO:0006417(regulation of translation)
dre-miR-146a_L+1R-1	XM_008310839.3	103379314	LOC103379314	visinin-like protein 1 isoform X1 [Paramormyrops kingsleyae]	55	-12.95	1	1	2	GO:0005509(calcium ion binding)
dre-miR-23a-3p	XM_008310839.3	103379314	LOC103379314	visinin-like protein 1 isoform X1 [Paramormyrops kingsleyae]	56	-14.85	1	1	2	GO:0005509(calcium ion binding)
hhi-miR-23a	XM_008310839.3	103379314	LOC103379314	visinin-like protein 1 isoform X1 [Paramormyrops kingsleyae]	56	-14.85	1	1	2	GO:0005509(calcium ion binding)
dre-miR-210-3p_R-2	XM_008310849.3	103379330	LOC103379330	AFG1-like ATPase isoform X2 [Cynoglossus semilaevis]	85	-18.64	1	1	2	GO:0005524(ATP binding)
hhi-miR-15a_R-1	XM_008310849.3	103379330	LOC103379330	AFG1-like ATPase isoform X2 [Cynoglossus semilaevis]	87	-15.26	1	1	2	GO:0005524(ATP binding)
nbr-miR-731	XM_008310849.3	103379330	LOC103379330	AFG1-like ATPase isoform X2 [Cynoglossus semilaevis]	72	-10.08	1	1	2	GO:0005524(ATP binding)
dre-miR-23a-3p	XM_008310854.3	103379335	LOC103379335	b(0,+)-type amino acid transporter 1-like isoform X2 [Cynoglossus semilaevis]	80	-10.29	1	1	2	GO:0005887(integral component of plasma membrane);GO:0015179(L-amino acid transmembrane transporter activity);GO:0015297(antiporter activity)
hhi-miR-23a	XM_008310854.3	103379335	LOC103379335	b(0,+)-type amino acid transporter 1-like isoform X2 [Cynoglossus semilaevis]	80	-10.29	1	1	2	GO:0005887(integral component of plasma membrane);GO:0015179(L-amino acid transmembrane transporter activity);GO:0015297(antiporter activity)
hhi-miR-15a_R-1	XM_008310859.3	103379340	cnep1r1	nuclear envelope phosphatase-regulatory subunit 1 [Cynoglossus semilaevis]	76	-14.75	1	1	2	GO:0003674(molecular_function);GO:0005634(nucleus);GO:0005737(cytoplasm);GO:0006629(lipid metabolic process);GO:0010867(positive regulation of triglyceride biosynthetic process);GO:0016020(membrane);GO:0016021(integral component of membrane);GO:0031965(nuclear membrane);GO:0035307(positive regulation of protein dephosphorylation);GO:0071595(Nem1-Spo7 phosphatase complex)
oni-miR-222	XM_008310859.3	103379340	cnep1r1	nuclear envelope phosphatase-regulatory subunit 1 [Cynoglossus semilaevis]	92	-19.06	1	1	2	GO:0003674(molecular_function);GO:0005634(nucleus);GO:0005737(cytoplasm);GO:0006629(lipid metabolic process);GO:0010867(positive regulation of triglyceride biosynthetic process);GO:0016020(membrane);GO:0016021(integral component of membrane);GO:0031965(nuclear membrane);GO:0035307(positive regulation of protein dephosphorylation);GO:0071595(Nem1-Spo7 phosphatase complex)
hhi-miR-15a_R-1	XM_008310862.3	103379342	wtip	Wilms tumor protein 1-interacting protein isoform X2 [Cynoglossus semilaevis]	66	-32.06	1	1	2	GO:0000132(establishment of mitotic spindle orientation);GO:0000932(P-body);GO:0001666(response to hypoxia);GO:0001947(heart looping);GO:0003140(determination of left/right asymmetry in lateral mesoderm);GO:0003714(transcription corepressor activity);GO:0005634(nucleus);GO:0005667(transcription factor complex);GO:0005911(cell-cell junction);GO:0005912(adherens junction);GO:0006355(regulation of t…
nbr-miR-731	XM_008310864.3	103379344	kiaa0355	uncharacterized protein KIAA0355 homolog [Cynoglossus semilaevis]	95	-10.77	1	1	2
hhi-miR-15a_R-1	XM_008310867.3	103379347	lsm14a	protein LSM14 homolog A isoform X7 [Cynoglossus semilaevis]	61	-21.17	1	1	2	GO:0000932(P-body);GO:0003690(double-stranded DNA binding);GO:0003725(double-stranded RNA binding);GO:0003727(single-stranded RNA binding);GO:0010494(cytoplasmic stress granule);GO:0033962(cytoplasmic mRNA processing body assembly);GO:0039529(RIG-I signaling pathway);GO:0043231(intracellular membrane-bounded organelle);GO:0060340(positive regulation of type I interferon-mediated signaling pathway)
hhi-miR-15a_R-1	XM_008310868.3	103379347	lsm14a	protein LSM14 homolog A isoform X7 [Cynoglossus semilaevis]	61	-21.17	1	1	2	GO:0000932(P-body);GO:0003690(double-stranded DNA binding);GO:0003725(double-stranded RNA binding);GO:0003727(single-stranded RNA binding);GO:0010494(cytoplasmic stress granule);GO:0033962(cytoplasmic mRNA processing body assembly);GO:0039529(RIG-I signaling pathway);GO:0043231(intracellular membrane-bounded organelle);GO:0060340(positive regulation of type I interferon-mediated signaling pathway)
dre-miR-23a-3p	XM_008310879.3	103379356	styx	serine/threonine/tyrosine-interacting protein [Labrus bergylta]	94	-12.3	1	1	2	GO:0005737(cytoplasm);GO:0006470(protein dephosphorylation);GO:0007283(spermatogenesis);GO:0008138(protein tyrosine/serine/threonine phosphatase activity);GO:0016311(dephosphorylation);GO:0016791(phosphatase activity)
hhi-miR-23a	XM_008310879.3	103379356	styx	serine/threonine/tyrosine-interacting protein [Labrus bergylta]	94	-12.3	1	1	2	GO:0005737(cytoplasm);GO:0006470(protein dephosphorylation);GO:0007283(spermatogenesis);GO:0008138(protein tyrosine/serine/threonine phosphatase activity);GO:0016311(dephosphorylation);GO:0016791(phosphatase activity)
nbr-miR-731	XM_008310907.3	103379371	wdr93	WD repeat-containing protein 93 [Cynoglossus semilaevis]	93	-16.65	1	1	2	GO:0016651(oxidoreductase activity, acting on NAD(P)H);GO:0022900(electron transport chain)
ssa-miR-146a-5p	XM_008310907.3	103379371	wdr93	WD repeat-containing protein 93 [Cynoglossus semilaevis]	71	-18.12	1	1	2	GO:0016651(oxidoreductase activity, acting on NAD(P)H);GO:0022900(electron transport chain)
dre-miR-23a-3p	XM_008310909.3	103379373	LOC103379373	semaphorin-4B-like isoform X2 [Cynoglossus semilaevis]	86	-38.34	1	1	2	GO:0005615(extracellular space);GO:0016020(membrane);GO:0016021(integral component of membrane);GO:0038191(neuropilin binding);GO:0050919(negative chemotaxis)
hhi-miR-23a	XM_008310909.3	103379373	LOC103379373	semaphorin-4B-like isoform X2 [Cynoglossus semilaevis]	86	-38.34	1	1	2	GO:0005615(extracellular space);GO:0016020(membrane);GO:0016021(integral component of membrane);GO:0038191(neuropilin binding);GO:0050919(negative chemotaxis)
dre-miR-23a-3p	XM_008310911.3	103379374	LOC103379374	zinc finger protein 710-like [Cynoglossus semilaevis]	61	-12.77	1	1	2	GO:0003712(transcription cofactor activity);GO:0005634(nucleus);GO:0006357(regulation of transcription by RNA polymerase II)
hhi-miR-23a	XM_008310911.3	103379374	LOC103379374	zinc finger protein 710-like [Cynoglossus semilaevis]	61	-12.77	1	1	2	GO:0003712(transcription cofactor activity);GO:0005634(nucleus);GO:0006357(regulation of transcription by RNA polymerase II)
dre-miR-23a-3p	XM_008310912.3	103379374	LOC103379374	zinc finger protein 710-like [Cynoglossus semilaevis]	61	-12.77	1	1	2	GO:0003712(transcription cofactor activity);GO:0005634(nucleus);GO:0006357(regulation of transcription by RNA polymerase II)
hhi-miR-23a	XM_008310912.3	103379374	LOC103379374	zinc finger protein 710-like [Cynoglossus semilaevis]	61	-12.77	1	1	2	GO:0003712(transcription cofactor activity);GO:0005634(nucleus);GO:0006357(regulation of transcription by RNA polymerase II)
dre-miR-23a-3p	XM_008310913.3	103379375	LOC103379375	isocitrate dehydrogenase [NADP], mitochondrial-like [Cynoglossus semilaevis]	94	-14.24	1	1	2	GO:0000287(magnesium ion binding);GO:0004450(isocitrate dehydrogenase (NADP+) activity);GO:0006099(tricarboxylic acid cycle);GO:0006102(isocitrate metabolic process);GO:0016491(oxidoreductase activity);GO:0016616(oxidoreductase activity, acting on the CH-OH group of donors, NAD or NADP as acceptor);GO:0046872(metal ion binding);GO:0051287(NAD binding);GO:0055114(oxidation-reduction process)	ko00020(Citrate cycle (TCA cycle));ko00480(Glutathione metabolism);ko04146(Peroxisome)
hhi-miR-23a	XM_008310913.3	103379375	LOC103379375	isocitrate dehydrogenase [NADP], mitochondrial-like [Cynoglossus semilaevis]	94	-14.24	1	1	2	GO:0000287(magnesium ion binding);GO:0004450(isocitrate dehydrogenase (NADP+) activity);GO:0006099(tricarboxylic acid cycle);GO:0006102(isocitrate metabolic process);GO:0016491(oxidoreductase activity);GO:0016616(oxidoreductase activity, acting on the CH-OH group of donors, NAD or NADP as acceptor);GO:0046872(metal ion binding);GO:0051287(NAD binding);GO:0055114(oxidation-reduction process)	ko00020(Citrate cycle (TCA cycle));ko00480(Glutathione metabolism);ko04146(Peroxisome)
hhi-miR-15a_R-1	XM_008310936.3	103379398	ubl7	ubiquitin-like protein 7 isoform X1 [Cynoglossus semilaevis]	76	-15.34	1	1	2	GO:0003674(molecular_function);GO:0005575(cellular_component)
dre-miR-23a-3p	XM_008310942.3	103379400	LOC103379400	ubiquitin-conjugating enzyme E2 Q2 isoform X2 [Cynoglossus semilaevis]	87	-12.81	1	1	2	GO:0016020(membrane);GO:0016021(integral component of membrane)	ko04120(Ubiquitin mediated proteolysis)
hhi-miR-23a	XM_008310942.3	103379400	LOC103379400	ubiquitin-conjugating enzyme E2 Q2 isoform X2 [Cynoglossus semilaevis]	87	-12.81	1	1	2	GO:0016020(membrane);GO:0016021(integral component of membrane)	ko04120(Ubiquitin mediated proteolysis)
oni-miR-222	XM_008310942.3	103379400	LOC103379400	ubiquitin-conjugating enzyme E2 Q2 isoform X2 [Cynoglossus semilaevis]	64	-16.46	1	1	2	GO:0016020(membrane);GO:0016021(integral component of membrane)	ko04120(Ubiquitin mediated proteolysis)
dre-miR-146a_L+1R-1	XM_008310944.3	103379403	chrna5	neuronal acetylcholine receptor subunit alpha-5 [Cynoglossus semilaevis]	66	-15.84	1	1	2	GO:0004888(transmembrane signaling receptor activity);GO:0005216(ion channel activity);GO:0005230(extracellular ligand-gated ion channel activity);GO:0005886(plasma membrane);GO:0005892(acetylcholine-gated channel complex);GO:0006811(ion transport);GO:0007271(synaptic transmission, cholinergic);GO:0007274(neuromuscular synaptic transmission);GO:0016020(membrane);GO:0016021(integral component of m…	ko04080(Neuroactive ligand-receptor interaction)
dre-miR-23a-3p	XM_008310944.3	103379403	chrna5	neuronal acetylcholine receptor subunit alpha-5 [Cynoglossus semilaevis]	53	-14.5	1	1	2	GO:0004888(transmembrane signaling receptor activity);GO:0005216(ion channel activity);GO:0005230(extracellular ligand-gated ion channel activity);GO:0005886(plasma membrane);GO:0005892(acetylcholine-gated channel complex);GO:0006811(ion transport);GO:0007271(synaptic transmission, cholinergic);GO:0007274(neuromuscular synaptic transmission);GO:0016020(membrane);GO:0016021(integral component of m…	ko04080(Neuroactive ligand-receptor interaction)
hhi-miR-23a	XM_008310944.3	103379403	chrna5	neuronal acetylcholine receptor subunit alpha-5 [Cynoglossus semilaevis]	53	-14.5	1	1	2	GO:0004888(transmembrane signaling receptor activity);GO:0005216(ion channel activity);GO:0005230(extracellular ligand-gated ion channel activity);GO:0005886(plasma membrane);GO:0005892(acetylcholine-gated channel complex);GO:0006811(ion transport);GO:0007271(synaptic transmission, cholinergic);GO:0007274(neuromuscular synaptic transmission);GO:0016020(membrane);GO:0016021(integral component of m…	ko04080(Neuroactive ligand-receptor interaction)
dre-miR-23a-3p	XM_008310945.3	103379405	LOC103379405	PWWP domain-containing protein MUM1-like isoform X1 [Cynoglossus semilaevis]	76	-15.57	1	1	2	GO:0005575(cellular_component);GO:0008150(biological_process)
hhi-miR-23a	XM_008310945.3	103379405	LOC103379405	PWWP domain-containing protein MUM1-like isoform X1 [Cynoglossus semilaevis]	76	-15.57	1	1	2	GO:0005575(cellular_component);GO:0008150(biological_process)
dre-miR-23a-3p	XM_008310947.3	103379405	LOC103379405	PWWP domain-containing protein MUM1-like isoform X1 [Cynoglossus semilaevis]	76	-15.57	1	1	2	GO:0005575(cellular_component);GO:0008150(biological_process)
hhi-miR-23a	XM_008310947.3	103379405	LOC103379405	PWWP domain-containing protein MUM1-like isoform X1 [Cynoglossus semilaevis]	76	-15.57	1	1	2	GO:0005575(cellular_component);GO:0008150(biological_process)
hhi-miR-15a_R-1	XM_008310953.3	103379410	LOC103379410	ADP-dependent glucokinase [Cynoglossus semilaevis]	57	-14.76	1	1	2	GO:0005975(carbohydrate metabolic process);GO:0016773(phosphotransferase activity, alcohol group as acceptor)	ko00010(Glycolysis / Gluconeogenesis)
dre-miR-210-3p_R-2	XM_008310955.3	103379412	LOC103379412	uncharacterized protein F13E9.13, mitochondrial-like isoform X2 [Cynoglossus semilaevis]	77	-18.35	1	1	2	GO:0003824(catalytic activity);GO:0005575(cellular_component);GO:0008152(metabolic process)
hhi-miR-15a_R-1	XM_008310955.3	103379412	LOC103379412	uncharacterized protein F13E9.13, mitochondrial-like isoform X2 [Cynoglossus semilaevis]	67	-17.67	1	1	2	GO:0003824(catalytic activity);GO:0005575(cellular_component);GO:0008152(metabolic process)
dre-miR-210-3p_R-2	XM_008310956.3	103379412	LOC103379412	uncharacterized protein F13E9.13, mitochondrial-like isoform X2 [Cynoglossus semilaevis]	77	-18.35	1	1	2	GO:0003824(catalytic activity);GO:0005575(cellular_component);GO:0008152(metabolic process)
hhi-miR-15a_R-1	XM_008310956.3	103379412	LOC103379412	uncharacterized protein F13E9.13, mitochondrial-like isoform X2 [Cynoglossus semilaevis]	67	-17.67	1	1	2	GO:0003824(catalytic activity);GO:0005575(cellular_component);GO:0008152(metabolic process)
dre-miR-23a-3p	XM_008310963.3	103379417	loxl1	lysyl oxidase homolog 1 isoform X2 [Cynoglossus semilaevis]	93	-11.47	1	1	2	GO:0005507(copper ion binding);GO:0016641(oxidoreductase activity, acting on the CH-NH2 group of donors, oxygen as acceptor);GO:0030903(notochord development);GO:0055114(oxidation-reduction process)
hhi-miR-23a	XM_008310963.3	103379417	loxl1	lysyl oxidase homolog 1 isoform X2 [Cynoglossus semilaevis]	93	-11.47	1	1	2	GO:0005507(copper ion binding);GO:0016641(oxidoreductase activity, acting on the CH-NH2 group of donors, oxygen as acceptor);GO:0030903(notochord development);GO:0055114(oxidation-reduction process)
nbr-miR-731	XM_008310963.3	103379417	loxl1	lysyl oxidase homolog 1 isoform X2 [Cynoglossus semilaevis]	84	-13.45	1	1	2	GO:0005507(copper ion binding);GO:0016641(oxidoreductase activity, acting on the CH-NH2 group of donors, oxygen as acceptor);GO:0030903(notochord development);GO:0055114(oxidation-reduction process)
oni-miR-222	XM_008310963.3	103379417	loxl1	lysyl oxidase homolog 1 isoform X2 [Cynoglossus semilaevis]	79	-12.26	1	1	2	GO:0005507(copper ion binding);GO:0016641(oxidoreductase activity, acting on the CH-NH2 group of donors, oxygen as acceptor);GO:0030903(notochord development);GO:0055114(oxidation-reduction process)
[truncated: 14,781 more rows]

## Sheet: 26 miRs
miRNA ID	Transcript ID	Gene ID	Symbol	Gene Annoation	TargetScan_score	miranda_Energy	TargetScan	miRanda	Total	GO Term	KEGG pathways
[truncated: 49,580 more rows]
